# Supplementary material for: The house spider genome reveals an ancient whole-genome duplication during arachnid evolution
Source: BMC Biol. 2017 Jul 31;15:62. doi: 10.1186/s12915-017-0399-x (PMC5535294; doi:10.1186/s12915-017-0399-x)
Supplement: Supplementary file 1 — Duplicated genes in Parasteatoda and Centruroides in comparison to each of the single-copy arthropods. (XLSX 55 kb) [file 12915_2017_399_MOESM1_ESM.xlsx]

## Sheet: Sheet1
FULL GENOME DATASET	Orthology ratio
Pairwise comparison	01:01:00	01:02:00	01:03:00	01:04:00	01:05:00	1:>5	Total	Proportion duplicated
Dpulex/Centruroides	2668	454	96	44	25	69	3356	0.205006
Tribolium/Parasteatoda	3069	390	33	28	40	32	3592	0.145601
Ixodes/Parasteatoda	2752	352	75	28	20	46	3273	0.159181
Dpulex/Parasteatoda	2880	346	48	20	15	86	3395	0.151694
Ixodes/Centruroides	3164	271	29	17	5	2	3488	0.0928899
Strigamia/Centruroides	2622	250	21	12	5	6	2916	0.100823
Strigamia/Parasteatoda	2923	186	27	13	4	7	3160	0.075
Tribolium/Centruroides	2587	212	48	9	6	15	2877	0.100799
Tribolium/Dpulex	4437	197	43	13	7	8	4705	0.0569607
Strigamia/Dpulex	3831	176	35	14	4	11	4071	0.0589536
Strigamia/Tribolium	3961	131	42	7	0	2	4143	0.0439295
Tribolium/Ixodes	3408	111	27	35	1	1	3583	0.0488418
Strigamia/Ixodes	3261	97	19	6	2	5	3390	0.0380531
Ixodes/Dpulex	3627	218	47	27	9	8	3936	0.0785061
Parasteatoda/Centruroides	2735	209	30	10	5	13	3002	0.0889407
BUSCO SUBSET	Orthology ratio
Pairwise comparison	01:01:00	01:02:00	01:03:00	01:04:00	01:05:00	1:>5	Total	Proportion duplicated
Dpulex/Centruroides	1111	71	12	1	1	1	1197	0.0718463
Tribolium/Parasteatoda	1525	77	3	2	1	2	1610	0.052795
Ixodes/Parasteatoda	1212	72	11	0	1	1	1297	0.0655359
Dpulex/Parasteatoda	1460	78	4	0	1	2	1545	0.0550162
Ixodes/Centruroides	1077	63	5	4	1	2	1152	0.0651042
Strigamia/Centruroides	988	67	2	1	3	2	1063	0.070555
Strigamia/Parasteatoda	1343	74	6	1	0	3	1427	0.0588648
Tribolium/Centruroides	1134	71	7	1	0	3	1216	0.0674342
Tribolium/Dpulex	2291	0	0	0	0	0	2291	0
Strigamia/Dpulex	1934	0	0	0	0	0	1934	0
Strigamia/Tribolium	2036	0	0	0	0	0	2036	0
Tribolium/Ixodes	1805	1	0	0	0	0	1806	0.00055371
Strigamia/Ixodes	1582	0	0	0	0	0	1582	0
Ixodes/Dpulex	1821	2	0	0	0	0	1823	0.00109709
