# Supplementary material for: The house spider genome reveals an ancient whole-genome duplication during arachnid evolution
Source: BMC Biol. 2017 Jul 31;15:62. doi: 10.1186/s12915-017-0399-x (PMC5535294; doi:10.1186/s12915-017-0399-x)
Supplement: Supplementary file 5 — P. tepidariorum homeobox genes. (XLSX 56 kb) [file 12915_2017_399_MOESM5_ESM.xlsx]

## Sheet: Sheet1
Classes	Gene Family	Gene Names	Gene Model	Homeodomain Protein Sequence(s)	Length (aa)	Other Features
ANTP	Cdx	Cad	aug3.g12643.t1	DKYRIVYTDHQRLELEKEFHYSRYITIRRKVELAASLNLSERQIKIWFQNRRAKERRQ	58
	Evx	Eve	aug3.g17585.t1	RRYRTAFTREQLARLEKEFCRENYVSRPRRCELASALNLPESTIKVWFQNRRMKDKRQR	59
	Gbx	Gbx1	aug3.g14024.t1	RKRTTFTSEQLLELEKEFHSKKYLTLSERFQIALSLKLNEAQVKIWFQNRRAKWKRLK	58
	Gbx	Gbx2	aug3.g5351.t1	RRRTAFTSEQLLELEKEFHAKKYLSLTERSQIAHTLKLSEVQVKIWFQNRRAKWKRVK	58
	Gsx	Gsx	aug3.g7582.t1	KRVRTAFSSAQLVELEREFASNMYLSRLRRIEIATCLRLSEKQVKIWFQNRRVKEKK	57
	Hox1	lab-A	aug3.g7954.t1	GRTNFSTKQLTELEKEFHFHKYLNRARRIEIASSLGLNETQVKIWFQNRRMKAKKRL	57
	Hox1	lab-B	aug3.g27130.t1	GRTNFTTKQLTELEKEFHFNKYLTRARRIEIATALHLNETQVKIWFQNRRMKQKKRI	57
	Hox2	Pb-A	aug3.g7953.t1	RRLRTAYTNTQLLELEKEFHFNKYLCRPRRIEIAASLDLTERQVKVWFQNRRMKHKRQT	59
	Hox2	Pb-B	aug3.g27127.t1	RRLRTAYTNTQLLELEKEFHFNKYLCRPRRIEIAASLDLTERQVKVWFQNRRMKHKRQS	59
	Hox3	Hox3-A	aug3.g27124.t1	KRARTAYTSAQLVELEKEFHFNRYLCRPRRIEMASLLNLTERQIKIWFQNRRMKYKKEQ	59
	Hox3	Hox3-B	aug3.g16493.t1	TYDEDQIEELEKEYAKSPYLNNANRKKLSQKMGVDERRLKIWFQNRRMREK	51
	Hox4	Dfd-A	aug3.g15608.t1	KRQRTAYTRHQILELEKEFHFNRYLTRRRRIEIAHSLCLSERQIKIWFQNRRMKWKKDN	59
	Hox4	Dfd-B	aug3.g17637.t1	KRQRTAYTRHQILELEKEFHFNRYLTRRRRIEIAHALCLSERQIKIWFQNRRMKWKKDN	59
	Hox5	Scr-A	aug3.g15606.t1	KRQRTSYTRYQTLELEKEFHFNRYLTRRRRIEIAHALCLSERQIKIWFQNRRMKWKKEH	59
	Hox5	Scr-B	aug3.g17640.t1	KRQRTSYTRYQTLELEKEFHFNRYLTRRRRIEIAHALCLSERQIKIWFQNRRMKWKKEH	59
	Hox6-8	ftz-B	aug3.g1787.t1	RSRQTYTRYQTLELEKEFHLTRYLTRKRRVEIAHTLGLTERQIKIWFQNRRMKAKKEN	58
	Hox6-8	Antp-A	aug3.g15600.t1	KRGRQTYTRYQTLELEKEFHFNRYLTRRRRIEIAHTLCLTERQIKIWFQNRRMKWKKEN	59
	Hox6-8	Antp-B	aug3.g1791.t1	ERKRGRQTYTRYQTLELEKEFHFNRYLTRRRRIEIAHALCLTERQIKIWFQNRRMKWKK	59
	Hox6-8	Ubx-A	aug3.g15595.t1	RRRGRQTYTRYQTLELEKEFHTNHYLTRRRRIEMAHSLCLTERQIKIWFQNRRMKLKKEI	60
	Hox6-8	Ubx-B	n/a	RRRGRQTYTRYQTLELEKEFHTNHYLTRRRRIEMAHALCLTERQIKIWFQNRRMKLKKE	59	Scf5bK3_497:1506647..1506826(+)
	Hox6-8	abdA-A	n/a	PRRRGRQTYTRFQTLELEKEFHFNHYLTRRRRIEIAHALCLTERQIKIWFQNRRMKLKKE	60	Scf5bK3_833:1556584..1556763(+)
	Hox6-8	abdA-B	aug3.g25358.t1	PRRRGRQTYTRFQTLELEKEFHFNHYLTRRRRIEIAHALCLTERQIKIWFQNRRMKLKKE	60
	Hox9-13	AbdB-A	aug3.g9048.t1	RKKRKPYSKFQTLELEKEFLFNAYVSKQKRWELARNLNLTERQVKIWFQNRRMKSKKNS	59
	Hox9-13	AbdB-B	aug3.g25355.t1	RKKRKPYSKFQTLELEKEFLFNAYVSKQKRWELARNLNLTERQVKIWFQNRRMKSKKTS	59
	Btn	Btn	aug3.g6223.t1	RKERTAFSKSQIQELEEEFAHHNYLTRLRRYEIAVALDLTERQVKVWFQNRRMKWKRTK	59
	Exex	Exex	aug3.g1062.t1	RRPRTAFTSQQLLELENQFRMNKYLSRPKRFEVATNLMLTETQVKIWFQNRRMKWKRSK	59
	Abox	Abox	aug3.g6219.t1	RKPRQAYSAKQLERLESEFKVDKYLSVSKRMELSAALNLTEVQIKTWFQNRRTKWKKQL	59
	Barhl	BarHl	aug3.g8250.t1	RKARTAFTDHQLQTLEKSFERQKYLSVQDRMELASKLNLTDTQVKTWYQNRRTKWKRQT	59
	Barhl	BarH2	aug3.g15951.t1	KARTAFTDHQLRTLEKSFERQKYLSVQDRMELAAKLNLTDTQVKTWYQNRRTKWKRQN	58
	Bsh	Bsh	aug3.g18073.t1	RNRTVFTELQLMGLERRFDCQKYLSTPDRAELARALGLTQLQVKTWYQNRRMKWKKQV	58
	Bari	Bari	aug3.g8698.t1	RRRRTAFTQAQLAFLERKFRCQKYLSVADRGSVAEALSLTETQVKTWYQNRRTKWKRQN	59
	Dbx	Dbx1	aug3.g19384.t1	MMRRAVFSDAQRQGLEKRFQIQKYISKPDRKKLAEKLGLKDSQVKIWFQNRRMKWRNSK	59
	Dbx	Dbx2	aug3.g26237.t1	MMRRAVFSDAQRQGLEKRFQLQKYISKPDRKKLAEKLGLKDSQVKIWFQNRRMKWRNSK	59
	Dlx	Dll	aug3.g15531.t1	RKPRTIYSSLQLQQLNRRFQRTQYLALPERAELAASLGLTQTQVKIWFQNRRSKYKKML	59
	Emx	Ems1	aug3.g2295.t1	RIRTAFSASQLMKLESAFDKNHYVTGNERKQLAEGLGLTETQVKVWFQNRRTKQKRQ	57
	Emx	Ems2	aug3.g2297.t1	KRIRTAFSPNQLLQLEHAFEKNHYVVGSERRELAQNLNLSETQVKVWFQNRRTKHKR	57
	Emx	Ems3	aug3.g26210.t1	KRIRTAFSPSQLLKLEHAFEKNHYVVGAERKQLAQSLSLTETQVKVWFQNRRTKHKR	57
	Emx	Ems4	aug3.g26211.t1	KRIRTAFSPSQLLTLEHAFEKNHYVVGTERKQLAQSLNLTETQVKVWFQNRRTKHKR	57
	En	Inv1	aug3.g15983.t1	KRCRTAFSGSQLLRLKQEFLENPYLSEKRRASLAQDLKLTESQVKIWFQNHRAKQKRAS	59	Engrail
	En	Inv2	aug3.g15723.t1	RKPRTKLTASQLFFLNHAFAKNHYLTSKMGNLLSKRLDIPEACLKTWFQNQRARNKRMN	59
	En	En	aug3.g7393.t1	KRPRTAFSSEQLNRLRQEFSENRYLTERRRQDMARDLKLNESQIKIWFQNRRAKLKK	57
	Hhex	Hhex	aug3.g4164.t1	KGGQIRFTSEQTGKLEKTFSEQKYLSPTERKRLASLLTLTERQVKTWFQNRRAKWRRLK	59
	Lbx	Lbx	aug3.g16867.t1	RKSRTAFTNHQIFELEKRFLYQKYLSPADRDEIAQSLGLTNAQVITWFQNRRAKLKRDM	59
	Msx	Msx1	aug3.g15189.t1	RKPRTPFTTQQLLSLERKFRSKQYLSIAERAEFSSSLNLTETQVKIWFQNRR	52
	Msx	Msx2	aug3.g4533.t1	RKPRTPFTTQQLLALERKFRSKQYLSIAERAEFSSSLNLTETQVKIWFQNRR	52
	Msx	Msx3	aug3.g4165.t1	RKPRTPFTTQQLLALERKFRSKQYLSIAERAEFSSSLSLTETQVKIWFQNRRAKEKRLK	59
	Nedx	Nedx	aug3.g7174.t1	KRARTAFTSSQIKALEVEFEKNKYLSVSKRLQLAKQLKLSETQIKIWFQNRRTKWKRKY	59
	Nk1	Slou1	aug3.g12478.t1	RRARTAFTYEQLVALENKFKTTRYLSVCERLNLALSLRLTETQVKIWFQNRRTKWKKQN	59
	Nk1	Slou2*+	aug3.g23341.t1	RRARTAFTYEQLVALENKFKTTRYLSVCERLNLALSLRLTETQVKIWFQNRRTKWKKQN	59
	Nk2.1	Scro	aug3.g26115.t1	RKRRVLFTQAQVYELERRFKQQKYLSAPEREHLASLIHLTPTQVKIWFQNHRYKCKRQA	59
	Nk2.2	Vnd1	aug3.g1145.t1	RKRRVLFSKSQTFELERRFRQQRYLSAPEREHLASIIRLTPTQVKIWFQNHRYKHKRA	58
	Nk2.2	Vnd2	aug3.g25082.t1	RKRRVLFSKAQTYELERRFRQQRYLSAPEREHLASIIRLTPTQVKIWFQNHRYKTKRAR	59
	Nk3	Bap	aug3.g9800.t1	KRSRAAFSHAQVFELERRFSCQRYLSGAERADLAQALKLTETQVKIWFQNRRYKTKRRQ	59
	Nk4	tin	aug3.g10147.t1	RKPRVLFSQAQVYELERRFKQQRYLSAPEREQLASVLKLTSTQVKIWFQNRRYKCKRQR	59
	Nk5	Hmx1	aug3.g24988.t1	KKTRTVFTRSQVFQLESTFDMKRYLSSSERAGLAASLHLTETQVKIWFQNRRNKWKRQL	59
	Nk5	Hmx2	aug3.g26282.t1	KKTRTVFTRSQVYQLEATFEMKRYLSSSERAGLASSLHLTETQVKIWFQNRRNKWKRQM	59
	Nk6	Hgtx1	aug3.g222.t1	KHTRPTFSGHQIYVLEKTFEQTKYLAGPERAKLAYALGMSESQVKVWFQNRRTKWRKKH	59
	Nk6	Hgtx2	aug3.g3597.t1	KHTRPTFSGHQIYVLEKTFEQTKYLAGPERAKLAYGLGMSESQVKVWFQNRRTKWRKKH	59
	Nk7	Nk7a	aug3.g11040.t1	KKARTTFTGRQIFELEKQFEIKKYLSSSERAEMAKLLNVTETQVKIWFQNRRTKWKKQD	59
	Nk7	Nk7b	aug3.g6892.t1	KKARTTFTGRQIFELEKQFEKKKYLSSSERADMAKNLNVTETQVKIWFQNRRTKWKKLE	59
	Noto	Noto1	aug3.g15243.t1	RVRTIFSADQMARLEQEFSRSQYMVGQERTYLAQVLNLTESQVKIWFQNRRIKYRK	56
	Noto	Noto2	aug3.g3361.t1	KRIRTIFTPDQLERLECEFERQQYMVGPERMYLASALNLSESQVKIWFQNRRIKWRKQH	59
	Tlx	C15a	aug3.g4167.t1	KKPRTSFTRMQICELEKRFHKQKYLASAERAALAKQLKMTDAQVKTWFQNRRTKWRRQT	59
	Tlx	C15b	aug3.g9802.t1	KKPRTSFTRMQICELEKRFHKQKYLASAERASLAKTLKMTDAQVKTWFQNRRTKWRRQT	59
	Ro	Ro	aug3.g1423.t1	TFTSEQTLRLEMEYHRNEYISRPRRFELAESLDLTETQIKIWFQNRRAKDKRIE	54
PRD	Arx	Arx1	aug3.g1240.t1	RYRTTFTSSQLEELERSFHVSHYPDVFSREELASQIGLTEARVQVWFQNRRAKWRKQE	58
	Arx	Arx2	aug3.g2184.t1	RYRTTFTSNQLDELERAFARTHYPDVFTREELAMRVDLTEARVQVWFQNRRAKWRKQE	58	OAR
	Arx	Arx3^	aug3.g4151.t1	VWFQNRRAKYRKQE	14
	CG11294	CG11294	aug3.g6013.t1	NPQQLTELEVLFEKTHYPDVFLREEVAKKINLSEARVQVWFQNRRAKWRKQ	51
	Dmbx	Dmbx1	aug3.g13826.t1	RRNRTAFSQQQLAALEQTFAKTQYPDLENRENLARKTGLPEPKIQVWFKNRRAKQRKLQ	59
	Dmbx	Dmbx2	aug3.g4686.t1	RRNRTAFSQQQLAALEQTFAKTQYPDLENRENLVRKTGLPEPKIQVTELNIRSR	54
	Drgx	Drgx1	aug3.g21034.t1	RRNRTTFTVQQLEELEKAFAQTHYPDVFTREDLAMKINLTEARVQVWFQNRRAKWRKAE	59
	Drgx	Drgx2	aug3.g4287.t1	RRNRTTFSVQQLEELEKAFAQTHYPDVFTREDLAMKINLTEARVQVWFQNRRAKWRKAE	59
	Hbn	Hbn	aug3.g9068.t1	RRSRTTFTTYQLHQLERAFEKTQYPDVFTREELAMRLDLSEARVQVWFQNRRAKWRKRE	59
	Gsc	Gsc	aug3.g14050.t1	RRHRTIFTEEQLEQLEAAFEKTHYPDVLLREELALRVDLKEERVEVWFKNRRAKWRKQQ	59
	Otp	Otp	aug3.g16467.t1	KRHRTRFTPAQLQELERSFSKTHYPDIFMREELAMRIGLTESRVQVWFQNRRAKWKKRK	59
	Otx	oc1	aug3.g25936.t1	RRERTTFTRAQLDVLESLFSKTRYPDIFMREEVALKINLPESRVQVWFKNRRAKCRQQQ	59	OTX
	Otx	oc2	aug3.g9172.t1	RRERTTFTRAQLDILEALFQKTRYPDIFMREEVANQIRLAESRVQVWFKNRRAKCRQQ	58
	Pax3/7	Prd1	aug3.g11337.t1	RRSRTTFTATQLEELEKAFEKSQYPDIYSREELAQKTSLTEARVQVWFSNRRARWRKQ	58	HTH
	Pax3/7	Prd2	aug3.g18397.t1	RRSRTTFSAEQVEELERAFERTQYPDIYTREELALRTGLTEARVQVWFSNRRARWRKQ	58	PAX; HTH
	Pax4/6	Pax6	aug3.g11688.t1	QRNRTSFTPEQIEALEKEFERTHYPDVFARERLAAKIDLPEARIQVWFSNRRAKWRREE	59	PAX; HTH
	Pax4/6	Toy1*	aug3.g19881.t1	ERTHYPDVFARERLAEKISLPEARIQVWFSNRRAKWRREE	40
	Pax4/6	Toy2*+	aug3.g22155.t1	QRNRTSFANEQIEALEKEFERTHYPDVFARERLAEKISLPEARIQVWFSNRRAKWRREE	59
	Pax4/6	Toy3	aug3.g24194.t1	QRNRTSFANEQIEALEKEFERTHYPDVFARERLAEKISLPEARIQVWFSNRRAKWRREE	59
	Pax4/6	Eyg	aug3.g25686.t1	RRNRTTFSPEQLEVLEEEFEKTHYPCVSTRERLAAKTNLSEARVQVWFSNRRAKWRRHQ	59	HTH
	Phox	Phox1	aug3.g26020.t1	RRIRTTFTSAQLKELEKAFQETHYPDIYTREEIALRTDLTEARVQVWFQNRRAKFRKQE	59
	Phox	Phox2	aug3.g7566.t1	RRIRTTFTSSQLKELERAFQETHYPDIYTREEIAMKTDLTEARVQVWFQNRRAKFRKQE	59
	Pitx	Pitx1	aug3.g12968.t1	RRQRTHFTSQQLQELEATFARNRYPDMSTREEIAMWTNLTEARVRVWFKNRRAKWRKRE	59	OAR
	Pitx	Pitx2	aug3.g13822.t1	RRQRTHFTSQQLQELEATFARNRYPDMSTREEIAMWTNLTEARVRVWFKNRRAKWRKRE	59	OAR
	Prop	Prop1	aug3.g10202.t1	RRHRTTFTQEQLQELEAAFAKSHYPDIYCREELARITKLNEARIQ	45
	Prop	Prop2	aug3.g20598.t1	RRHRTTFTQEQLQELEAAFAKSHYPDIYCREELARITKLNEARIQ	45
	Prrx	Prrx	aug3.g14368.t1	RNRTTFTTHQLNALEKIFERTHYPDAFVREELARKVNLSEARVQVWFQNRRAKFRRNE	58
	Rax	Rax1	aug3.g17145.t1	RRNRTTFTTYQLHELERAFERSHYPDVYSREELAVKVNLPEVRVQVWFQNRRAKWRRQE	59	OAR
	Rax	Rax2	aug3.g9070.t1	RRNRTTFTTYQLHELERAFEKSHYPDVYSREELAMKVNLPEVRVQVWFQNRRAKWRRQE	59	OAR
	Rax	Rax3^	aug3.g26283.t1	QSRTIFTSCQLHELQLAFDKSPYLSVAEKERLARRINVPGRTVDVHFYGR	50	RVE
	Repo	Repo	aug3.g12810.t1	KKTRTTFTAYQLEELERAFQRAPYPDVFAREELAMRLQLSESRVQVWFQNRRAKWRKRE	59
	Shox	Shox1	aug3.g7763.t1	RRSRTNFTLEQLNELERLFDETHYPDAFMREELSQRLGLSEARVQ	45
	Shox	Shox2*	aug3.g25875.t1	WFQNRRAKCRKHE	13	OAR
	Uncx	Uncx1	aug3.g2943.t1	RRTRTNFNGWQLEELEKAFEASHYPDVFMREALAMRLDLVESRVQVWFQNRRAKWRKKE	59
	Uncx	Uncx2	aug3.g773.t1	RRTRTNFNGWQLEELEKAFEASHYPDVFMREALASRLDLVESRVQVWFQNRRAKWRKKE	59
	Vsx	Vsx	aug3.g27186.t1	RRHRTIFTSYQLEELEKAFKDAHYPDVYAREMLSLKTDLPEDRIQVWFQNRRAKWRKTE	59	OAR
LIM	Isl	Tup	aug3.g3165.t1	TRVRTVLNEKQLHTLRTCYAANPRPDALMKEQLVEMTGLSPRVIRVWFQNKRCKDKKKT	59	2x LIM
	Lhx1/5	Lim1a	aug3.g10485.t1	RGPRTTIKAKQLETLKAAFAATPKPTRHIREQLAQETGLNMRVIQVWFQNRRSKERRMK	59	LIM
	Lhx1/5	Lim1b	aug3.g16539.t1	RGPRTTIKAKQLETLKAAFAATPKPTRHIREQLAQETGLNMRVIQPPPATTGPPS	55	2x LIM
	Lhx1/5	Lim1c*	aug3.g12957.t1	WFQNRRSKERRMK	13
	Lhx2/9	Ap1	aug3.g2651.t1	KRMRTSFKHHQLRAMKSYFSINHNPDAKDLKQLSQKTGLSKRVLQVWFQNARAKWRRN	58	2x LIM
	Lhx2/9	Ap2	aug3.g2649.t1	KRMRTSFKHHQLRTMKSYFAINQNPDAKDLKQLAQKTGLSKRVLQVWFQNARAKWRRN	58	2x LIM
	Lhx2/9	Ap3	aug3.g6992.t1	KRMRTSFKHHQLRTMKSYFAINQNPDAKDLKQLAQKTGLSKRVLQVWFQNARAKWRRN	58
	Lhx3/4	Lim3a	aug3.g13622.t1	KRPRTTISPTQLETLKQAYKRSAKPSRFVREQLSTETGLDMRVVQVWFQNRRAKEKRLR	59	2x LIM
	Lhx3/4	Lim3b	aug3.g18628.t1	KRPRTTITAKQLETLKTAYNNSPKPARHVREQLSQDTGLDMRVVQVWFQNRRAKEKRLK	59	2x LIM
	Lhx6/8	Awh	aug3.g23781.t1	RVRTTFTEEQLQVLQANFNLDSNPDGQDLERIAQITGLSKRVTQVWFQNSRARQKKY	57	2x LIM
	Lmx	Lmx	aug3.g27743.t1	KRPRTILTTAQRRAFKASFEISQKPCR	27	LIM
POU	Pou2	Nub	aug3.g13364.t1	RKKRTSIETTVRLALEKAFLQNPKPTSEEISILAESLTMEKEVVRVWFCNRRQKEKRIN	59	POU
	Pou3	Vvl1	aug3.g15237.t1	RKKRTSIEVSVKGALENHFHKQPKPAAQEIASLADSLQLEKEVVRVWFCNRRQKEKRMT	59	POU
	Pou3	Vvl2	aug3.g15946.t1	RKKRTSIEVSVKGALENHFHKQPKPSAQEIASLADSLQLEKEVVRVWFCNRRQKEKRMT	59	POU
	Pou4	Acj6a	aug3.g15285.t1	KRKRTSIAAIEKRSLEAYFALQQRPSSDKIASIAQKLDLKKSVVRVWFCNQRQKQKRMK	59	POU
	Pou4	Acj6b	aug3.g8303.t1	KRKRTSIAAPEKRSLEAYFAVQPRPSGEKIAAIAEKLDLKKNVVRVWFCNQRQKQKRMK	59	POU; RVE
	Pou6	Pou6f2	aug3.g19365.t1	RKRRTSFTPSALEILNKFFETNTHPSD	27	POU
SINE	Six1/2	So1	aug3.g26047.t1	EETSYCFKEKSRNILREWYHQNPYPSPREKRELAEATGLTTTQVSNWFKNRRQRDRAAE	59	SIX
	Six1/2	So2	aug3.g325.t1	EETSYCFKEKSRNILREWYAHNPYPSPREKRELAEATGLTTTQVSNWFKNRRQRDRAAE	59	SIX
	Six3/6	Optix1	aug3.g26046.t1	EQKTHCFKERTRSLLREWYLQDPYPNPTKKRELAQATGLTPTQVGNWFKNRRQRDRAAA	59	SIX
	Six3/6	Optix2	aug3.g3570.t1	EQKTHCFKERTRSLLREWYLQDPYPNPTKKRELAQATGLTPTQVGNWFKNRRQRDRAAA	59	SIX
	Six3/6	Optix3^	aug3.g14592.t1	EILAIIFEDDKYPSLQKRQTLAGEVGYTEKQVNTWFKNR	39	SIX
	Six4/5	Six4	aug3.g328.t1	EETIYCFKEKSRIALKECYKQNRYPTPDEKRGLAKKTGLTLTQVSNWFKNRRQRDRTP	58	SIX
HNF	Hmbox	Hmbox1	aug3.g25741.t1	KRERFTFKGSHLAVLEKYYEQDPYPDTQVREQIVEQCNKAAEKCEWPLSDRDTVTLPVVNNWFNNRRKDAKKQ	73
	Hmbox	Hmbox2	aug3.g16446.t1	KRERFTFKAAHLAVLERYYEKDPYPDSQTREQIVDECNKAVERSVRISDRPLAERERVTLPVVNNWFNNRRKEAKKQ	77	HNF
TALE	Irx	mirr1	aug3.g12625.t1	GARRKNATRETTSTLKAWLNEHRKNPYPTKGEKIMLAIITKMTLTQVSTWFANARRRLKKEN	62
	Irx	mirr2	aug3.g13696.t1	GARRKNVTRDSTSTLKAWLNEHRKNPYPTKGEKIMLAIITKMTLTQVSTWFANARRRLKKEN	62	IRO
	Irx	mirr3	aug3.g4636.t1	VARRKNATRETTNTLKAWLYEHRKNPYPTKGEKIMLAIITKMTLTQVSTWFANARRRLKKEN	62
	Irx	mirr4	aug3.g8295.t1	EARRRNATRETTGMLKNWLNEHRKNPYPTKGEKIMLAIITKMTLTQVSTWFANARRRLKKEN	62
	Meis	Hth1	aug3.g13867.t1	RAWLFQHLTHPYPSEDQKKQLAQDTGLTILQVNNWFINARRRIVQPM	47
	Meis	Hth2	aug3.g3111.t1	QKKRGIFPKVATNIMRAWLFQHLTHPYPSEDQKKQLAQDTGLTILQVNNWFINARRRIVQPM	62	MEIS/PHNOX
	Pbx	Exd1	aug3.g20631.t1	RRKRRNFSKQATEILNEYFYSHLSNPYPSEEAKEELARKCGITVSQISNWFGNKRIRYKKNI	62	PBC
	Pbx	Exd2	aug3.g27748.t1	RRKRRNFSKQATEILNEYFYSHLSNPYPSEEAKEELARKCGITVSQVSNWFGNKRIRYKKNI	62	PBC
	Pknox	Pknox	aug3.g6392.t1	QKRGVLPKHATSIMRSWLFQHIVHPYPTEDEKKQIAHQTNLTLLQVNNWFINARRRILQPM	61	MEIS/PHNOX
	Tgif	Tgif	aug3.g11579.t1	KRRGNLPKESVRILRMWLYEHRYSAYPSEKEKVKLAEDAKLTTLQVCNWFINARRRILPDI	61
CUT	Onecut	Onecut1	aug3.g4142.t1	KKPRLVFTDLQRRTLQAIFKETKRPSKEMQITISQQLGLELSTVGNFFMNARRRSQDKWQ	60
	Onecut	Onecut2	aug3.g26177.t1	KKPRLVFTDLQRRTLQAIFKETKRPSKEMQITISQQLGLELSTVGNFFMNARRRSQDKWQ	60	CUT
	Cux	Cux1	aug3.g13427.t1	KPRILFSEEQKEALRLAYNLDPYPSTAVMEFLSSELGLSIRTITNWFHNHRMRLKQQ	57	3x CUT
	Cux	Cux2	aug3.g3872.t1	KKPRVLFTEEQKEALRLAFSLDPYPSTATIEFLATELNLSVRTITNWFHNHRMRMKQ	57	3x CUT
	Cmp	Dve	aug3.g8928.t1	>D1 IRTSFDPELELPKLHRWFAENQHPSRLQIQQYVRELNSLESRRGRKPLDVNNVVYWFKNARAAHKRAE >D2 KRNRTFIDPVSEVPRLEQWFSANTHPSHSQIVRFTQELNSMQYRQKFPKLEPKNIQFWFKNRRAKCKR	68; 68	2x HOX; SATB; ULD
ZFH	Zfhx	Zfh1	aug3.g11268.t1	>D1 KRARTRINDDQLKILRAYFDINNSPTEDQLLEMSDKSGLPLKVIKHWFRNTLFKERQRN >D2 RANRTRFTDFQIKVLQEFFESNAYPKDDDLEYLSKLLTLSPRVIVVWFQNARQKARK >D3 KRLRTTILPEQLDYLYQQYQLESNPSRKMLENIAREVGLKKRVVQVWFQNTRARERKGQ >D4 KRFRTQMTTIQLKVMKSIFVDYKTPSMCECESLGKEIGLPKRVVQVWFQNARAKEKKAK	59; 57; 59; 59	4x HOX; 8x Zinc finger; Atrophin; DUF
	Zfhx	Zfh2	aug3.g25763.t1	>D1 KRARTRINDEQLKILRTYFDINNSPTEEQLIEMSDKSGLPLKVIKHWFRNTLFKERQRN >D2 RANRTRFTDYQIKVLQEFFETNAYPKDDDLEYLSKLLSLSPRVIVVWFQNARQKARK >D3 KRLRTTILPEQLDYLYQKYQVESNPSRKMLENIAREVGLKKRVVQVWFQNTRARERKGQ >D4 KRFRTQMSTLQLKVMKSIFADYKTPSMAECETLGREIGLPKRVVQVWFQNARAKEKKAK	59; 57; 59; 59	4x HOX; 10x Zinc finger
CERS	Cers	Cers	aug3.g5792.t1	GLKPKTYKLRDNPVLEKAYKENGKLEPKQLQGLAKQTDLSEREIQRWFRKRVSRNKPST	59	TLC
PROS	Prox	Pros	aug3.g15298.t1	LTPMHLRKAKLMFFFARYPSSAVLKMYFPDIKFNKNNTAQLVKWFSNFREFFYIQMEKYARQAMSEGIKAADDLKVTADSELLRVLNLHYNRNNHIEAPENFRYVVEQTLREFYKALVAGKDAEQSWKKSIYKIIARLDDNVPEYFKSPNF	151	HPD
	80	145
* = partial proteins
+ = partial protein with complete homeobox domain
^ = possible OTHER homeobox gene family
