# Supplementary material for: The house spider genome reveals an ancient whole-genome duplication during arachnid evolution
Source: BMC Biol. 2017 Jul 31;15:62. doi: 10.1186/s12915-017-0399-x (PMC5535294; doi:10.1186/s12915-017-0399-x)
Supplement: Supplementary file 6 — C. sculpturatus homeobox genes. (XLSX 54 kb) [file 12915_2017_399_MOESM6_ESM.xlsx]

## Sheet: Sheet1
Classes	Gene Family	Gene Names	Gene Model	Homeodomain Sequence(s)	Length (aa)	Other Features
ANTP	Cdx	Cad1	CSCU017598-PA	DKYRVVYTDHQRLELEKEFHYSRYITIRRKSELASMLGLSERQVKIWFQNRRAKERKQA	59
	Cdx	Cad2	CSCU012585-PA	DKYRVVYSEFQRTELEKQFIQSPYITIERKSEIARELNLTSRQVKIWFQNRRAKQRKM	58
	Evx	Eve	CSCU015763-PA	RRYRTAFTRDQLARLEKEFCRENYVSRPRRCELASALNLPESTIKVWFQNRRMKDKRQR	59
	Gbx	Gbx1*+	CSCU000715-PA	RRRRTAFTSEQLLELEKEFHSKKYLSLTERSQIAHTLKLSEVQVKIWFQNRRAKWKRVK	59
	Gbx	Gbx2*+	CSCU028479-PA	RRRRTAFTSEQLLELEKEFHSKKYLSLTERSQIAHSLKLSEVQVKIWFQNRRAKWKRVK	59
	Unassigned	Unassigned2	CSCU008184-PA	RSRTAFTRQQLLTLEREFNANHYLSSEEKDKLAERLNLQPRKVQCWFQNRKMKNKK	56
	Gsx	Gsx2	CSCU010281-PA	KRIRTAFTSTQLLELEREFASNMYLSRLRRIEIASYLNLSEKQVKIWFQNRRVKYKKE	58
	Hox1	lab-B	CSCU029776-PA	GTGRTNFTTKQLTELEKEFHFNKYLTRARRIEIATALQLNETQVKIWFQNRRMKQKKR	58
	Hox1	lab-A	CSCU023119-PA	GSGRTNFTTKQLTELEKEFHFNKYLTRARRIEIATALQLNETQVKIWFQNRRMKQKKR	58
	Hox2	pb-B	CSCU016897-PA	RRLRTAYTNTQLLELEKEFHFNKYLCRPRRIEIAASLDLTERQVKVWFQNRRMKHKRQS	59
	Hox2	pb-A	CSCU010695-PA	RRLRTAYTNTQLLELEKEFHFNKYLCRPRRIEIAASLDLTERQVKVWFQNRRMKHKRQT	59
	Hox3	Hox3-A	CSCU005339-PA	AALLNLTERQIKIWFQNRRMKFKKEQ	26
	Hox4	Dfd-A	CSCU010691-PA	KRQRTAYTRHQILELEKEFHFNRYLTRRRRIEIAHSLCLSERQIKIWFQNRRMKWKKDN	59
	Hox4	Dfd-B	CSCU005342-PA	KRQRTAYTRHQILELEKEFHFNRYLTRRRRIEIAHSLCLSERQIKIWFQNRRMKWKKDN	59
	Hox5	Scr-B	CSCU005346-PA	KRQRTSYTRYQTLELEKEFHFNRYLTRRRRIEIAHALCLSERQIKIWFQNRRMKWKKEH	59
	Hox5	Scr-A*+	CSCU010690-PA	KRQRTSYTRYQTLELEKEFHFNRYLTRRRRIEIAHALCLSERQIKIWFQNRRMKWKKEH	59
	Hox6-8	ftz-B	CSCU005348-PA	KRTRQTYTRYQTLELEKEFHFNHYLTRRRRIEIAHSLGLTERQIKIWFQNRRMKAKKEN	59
	Hox6-8	ftz-A	CSCU010689-PA	KRTRQTYTRYQTLELEKEFHFNRYLTRRRRVEIARMLSLTERQIKIWFQNRRMKAKKEQ	59
	Hox6-8	Antp-B	CSCU005351-PA	KRGRQTYTRYQTLELEKEFHFNRYLTRRRRIEIAHALCLTERQIKIWFQNRRMKWKKEN	59
	Hox6-8	Antp-A	CSCU010688-PA	KRGRQTYTRYQTLELEKEFHFNRYLTRRRRIEIAHALCLTERQIKIWFQNRRMKWKKEN	59
	Hox6-8	Ubx-A	CSCU030008-PA	AHALCLTERQIKIWFQNRRMKLKKEI	26
	Hox6-8	Ubx-B	CSCU020689-PA	AHALCLTERQIKIWFQNRRMKLKKEI	26
	Hox6-8	abdA-B	CSCU004419-PA	RRGRQTYTRFQTLELEKEFHFNHYLTRRRRIEIAHALCLTERQIKIWFQNRRMKLKKE	58
	Hox6-8	abdA-A	CSCU020691-PA	RRGRQTYTRFQTLELEKEFHFNHYLTRRRRIEIAHALCLTERQIKIWFQNRRMKLKKEI	59
	Hox9-13	AbdB-B	CSCU004421-PA	RKKRKPYSKFQTLELEKEFLFNAYVSKQKRWELARNLNLTERQVKIWFQNRRMKSKKS	58
	Hox9-13	AbdB-A	CSCU028980-PA	RKKRKPYSKFQTLELEKEFLFNAYVSKQKRWELARNLNLTERQVKIWFQNRRMKSKKN	58
	Btn	Btn	CSCU005132-PA	RKERTAFTKRQIEELENEFARHNYLTRLRRYEIAVSLDLTERQVGA	46
	Exex	Exex1	CSCU004049-PA	RRPRTAFTSQQLLELENQFRLNRYLSRPKRFEVATNLMLTETQVKIWFQNRRMKWKRS	58
	Exex	Exex2*	CSCU030254-PA	RRPRTAFTSQQLLELENQFRMNKYLSRPKRFEVATSLMLTETQ	43
	Abox	Abox	CSCU005126-PA	RKPRQAYSAKQLERLEAEFKIDKYLSVSKRMELSSALNLTEVQIKTWFQNRR	52
	Barhl	BarH1*	CSCU016161-PA	SVQDRMELAAKLNLTDTQVKTWYQNRRTKWKRQ	33
	Barhl	BarH2*+	CSCU016162-PA	RKARTAFTDHQLQTLEKSFERQKYLSVQDRMELAAKLNLTDTQVKTWYQNRRTKWKRQT	59
	Barhl	BarH3	CSCU014407-PA	KARTSFTDYQLQILEKSFHQQKYLSVQERMELAKKLNLTDTQVKTWFQNRRLGY	54
	Bsh	Bsh*+	CSCU024305-PA	RNRTVFTELQLMGLERRFDCQKYLSTPDRAELARALGLTQLQVKTWYQNRRMKWKK	56
	Bari	Bari	CSCU018911-PA	RRRRTAFTQAQLAYLEKKFRCQKYLSVADRGTVAETLNLTETQ	43
	Dbx	Dbx1	CSCU006505-PA	MMRRAVFSDAQRQGLEKRFQIQKYISKPDRKKLAEKLGLKDSQVKIWFQNRRMKWRNSK	59
	unassigned	unassigned1	CSCU010692-PA	EKRFSVNQYISTPEKKILARELNLDPERIKVWFQNRRMKYKKWK	44
	Dbx	Dbx3	CSCU021006-PA	MMRRAVFSDAQRQGLEKRFQIQKYISKPDRKKLAEKLGLKDSQVKIWFQNRRMKWRNSK	59
	Hhex	Hhexl*+	CSCU000795-PA	QEHQLEKVFQENKNVHPTDLVILAAEVGLSPREVKTWFEHRLARWRQSQ	49
	Dlx	Dll*+	CSCU004046-PA	RKPRTIYSSLQLQQLNRRFQRTQYLALPERAELAASLGLTQTQVSV	46
	Emx	Ems1	CSCU001125-PA	KRIRTAFSPSQLLKLEHAFEKNHYVVGAERKQLAQSLSLTETQANQRNRFLKCLPFWDQLENTSIRAKFRTDDIANGPYHIRYRQSGRWTNGLPVKVWFQNRRTKHKRQK	110	156 bp insertion in HD
	Emx	Ems2	CSCU022596-PA	KRIRTAFSPSQLLKLEHAFEKNHYVVKVWFQNRRTKHKRQQ	41
	Emx	Ems3	CSCU001126-PA	KRIRTAFSPSQLLKLEHAFEKNHYVVGAERKQLAQTLSLTETQVKVWFQNRRTKHKR	57
	Emx	Ems4*+	CSCU018964-PA	KRIRTAFSPSQLLKLEHAFEKNHYVVGAERKQLAQTLSLTETQVKVWFQNRRTKHKRQK	59
	En	En1*+	CSCU022508-PA	KRPRTAFTAEQLARLKQEFQENRYLTEKRRQDLARDLKLNESQIKIWFQNKRAKIKKAS	59	Engrail
	En	En2	CSCU008610-PA	KRPRTAFTSDQLARLKEEFQENRYLTEKRRQYLARELKLNESQIKIWFQNKRAKIKKAS	59	Engrail
	Hhex	Hhex*+	CSCU009121-PA	KGGQIRFSTEQTCKLENMFKAQRYLSPPERKKMANILRLTERQVKTWFQNRRAKWRRLK	59
	Hlx	Hlx	CSCU015122-PA	SWSRAVFSNLQRKGLEKRFMIQKYITKPDRRQLAATLGLTDAQVKVWFQNRRMKWRHSK	59
	Lbx	Lbx1	CSCU006313-PA	RKSRTAFTNHQIFELEKRFLYQKYLSPADRDEIAQSLGLTNAQVITWFQNRRAKLKRDM	59
	Lbx	Lbx2	CSCU026705-PA	RKSRTAFTNHQIFELEKRFLYQKYLSPADRDEIAQSLGLTNAQVITWFQNRRAKLKRDM	59
	Msx	Msx1	CSCU016297-PA	RKPRTPFTTQQLLALERKFRNKQYLSIAERAEFSSSLNLTETQVKIWFQNRRAKEKRLK	59
	Msx	Msx2	CSCU006456-PA	RKPRTPFTTQQLLALERKFRTKQYLSIAERAEFSSSLNLTETQVKIWFQNRRAKEKRLK	59
	Msx	Msx3	CSCU008264-PA	RKPRTPFTTQQLLALERKFRTKQYLSIAERAEFSSSLNLTETQVKIWFQNRRAKEKRLK	59
	Msx	Msx4	CSCU008265-PA	RKPRTPFTTQQLLSLERKFRTKHYLSIAERAEFSSSLNLTETQVKIWFQNRRAKEKRLK	59
	Msx	Msx5	CSCU009122-PA	RKPRTPFTTQQLLALERKFRNKQYLSIAERAEFSSSLSLTETQVKIWFQNRRAKEKRLK	59
	Msxlx	Msxlx	CSCU021922-PA	RSARIPFSSHQVAALEEKFRLTQYLSSYEVTELGHLLGISEIRVKIWFQNRRARQRRE	58
	Nk1	Slou1	CSCU010836-PA	RRARTAFTYEQLVALENKFKTTRYLSVCERLNLALSLRLTETQVKIWFQNRRTKWKKQN	59
	Nk1	Slou2	CSCU013524-PA	RRARTAFTYEQLVALENKFKTTRYLSVCERLNLALSLRLTETQVKIWFQNRRTKWKKQN	59
	Nk2.1	Scro	CSCU012467-PA	RKRRVLFTQAQVYELERRFKQQKYLSAPEREHLASLIHLTPTQVKIWFQNHRYKCKRQA	59
	Nk2.2	Vnd1	CSCU021921-PA	RKRRVLFSKAQTYELERRFRQQRYLSAPEREHLASIIRLTPTQVKIWFQNHRYKTKRAR	59
	Nk2.2	Vnd2	CSCU004754-PA	RKRRVLFSKAQTYELERRFRQQRYLSAPEREHLASIIRLTPTQVKIWFQNHRYKTKRAR	59
	Nk3	Bap	CSCU006454-PA	KRSRAAFSHAQVYELERRFSHQRYLSGPERADLAQALKLTETQVKIWFQNRRYKTKR	57
	Nk4	Tin*+	CSCU006455-PA	RKPRVLFSQAQVYELERRFKQQRYLSAPERDQLANMLKLTSTQVKIWFQNRRYKCKRQR	59
	Nk5	Hmx1	CSCU010835-PA	KKTRTVFTRSQVFQLESTFDMKRYLSSSERAGLAASLHLTETQVKIWFQNRRNKWKRQL	59
	Nk5	Hmx2	CSCU009972-PA	KKTRTVFTRSQVFQLESTFDMKRYLSSSERAGLAASLHLTETQVKIWFQNRRNKWKRQL	59
	Nk6	Hgtx1	CSCU029876-PA	KAWRPTFSGHQIYVLEKTFEQTKYLAGPERAKLAYALGMSESQVK	45
	Nk6	Hgtx2	CSCU019444-PA	KHTRPTFSGHQIYVLEKTFEQTKYLAGPERAKLAYALGMSESQVKVKYFKVIKTRVWFQNRRTKWRKKH	69
	Nk6	Hgtx3	CSCU013459-PA	KHTRPTFSGHQIYVLEKTFEQTKYLAGPERAKLAYALGMSESQVKM	46
	Nk7	NK7a	CSCU010496-PA	KKARTTFTGRQIFELEKRFEVKKYLSSSERAEMAKLLNVTETQVKIWFQNRRTKWKKQD	59
	Nk7	NK7b	CSCU006312-PA	KKARTTFTGRQIFELEKQFEVKKYLSSSERADMAKLLNVTETQVKIWFQNRRTKWKKQD	59
	Nk8	Nk8	CSCU007954-PA	RKRRVLFSQVQVHELDKVFRRQKYLSATERESLARRLNLSPNQVKIWFQNHRYKLKRLS	59
	Noto	Noto	CSCU013845-PA	KRVRTIFTPEQLERLESEFERQQYMVGPERLYLASSLNLTEAQVKVWFQNRRIKWRKQH	59
	Tlx	C15a	CSCU030322-PA	KKPRTSFTRMQICELEKRFHKQKYLASAERAALAKQLKMTDAQVKTWFQNRRTKWRRQT	59
	Tlx	C15b	CSCU006452-PA	KKPRTSFTRMQICELEKRFHKQKYLASAERAALAKQLKMTDAQVKTWFQNRRTKWSRE	58
	Ro	Ro	CSCU002540-PA	RQRTTFTSEQTLRLEMEYHRNEYISRPRRFELAESLDLTETQIKIWFQNRRAKDKR	56
PRD	Arx	Arx1	CSCU016934-PA	RRYRTTFTSYQLEELEKAFARTHYPDVFTREELAMRVDLTEARVQVWFQNRRAKWRKQE	59	OAR
	Arx	Arx2	CSCU014058-PA	RYRTTFTSFQLEELEKTFTHTHYPDIFTREQLALRVDLTEARVQVWFQNRRAKWRKQE	58
	Arx	Arx3	CSCU004778-PA	TRLQIYTFFLKVWFQNRRAKWRKQE	25
	CG11294	CG11294	CSCU030184-PA	RRSRTTFSPQQLNELEALFQKTHYPDVFLREDVARTINLSEARVQVWFQNRRAKWRKQA	59
	Drgx	Drgx1	CSCU000609-PA	RRNRTTFTVQQLEELEKAFTQTHYPDVFTREDLAMKINLTEARVQN	46
	Drgx	Drgx2*+	CSCU025176-PA	RRNRTTFTVQQLEELEKAFSQTHYPDVFTREDLAMKINLTEARVQVWFQNRRAKWRKAE	59
	Hbn	Hbn	CSCU015099-PA	RRSRTTFTTYQLHQLERAFEKTQYPEILEK	30
	Gsc	Gsc	CSCU004322-PA	RRHRTIFTEEQLEQLEAAFDKTHYPDVLLREELALRVDLKEERVEVWFKNRRAKWRKQ	58
	Otp	Otp1	CSCU015097-PA	KRHRTRFTPAQLQELERSFAKTHYPDIFMREELAMRIGLTESRVQSLFLN	50
	Otp	Otp2	CSCU025909-PA	KRHRTRFTPTQLQELERSFVKTHYPDIFMREELAVRIGLTESRVQV	46
	Otx	Oc1*	CSCU005066-PA	EALFSKTRYPDIFMREEVALKINLPESRVQVWFKNRRAKCRQQ	43	OTX
	Otx	Oc2	CSCU008374-PA	REEVAVKINLPESRVQVWFKNRRAKCRQQ	29
	Pax3/7	Prd1	CSCU023561-PA	RRSRTTFTAEQLDQLERAFERTQYPDVYTREELAQKTKLTEARVQVWFSNRRARWRKQ	58	HTH
	Pax3/7	Prd2*+	CSCU025885-PA	RRSRTTFTATQLDELEKAFERTQYPDIYTREELAQRTKLTEARVQVWFSNRRARWRKQ	58
	Pax4/6	Pax6	CSCU009125-PA	RRSRTIFTSEQLESLESVFCKSQYPDIYLREEIARNTKLSEARIQVWFSNRRARWRKQ	58	HTH
	Pax4/6	Toy1*	CSCU004691-PA	WFSNRRAKWRREE	13
	Pax4/6	Toy2	CSCU004685-PA	QRNRTSFTNEQVEALEKEFERTHYPDVFARERLAEKIALPEARIQVWFSNRRAKWRREE	59
	Pax4/6	Toy3	CSCU004692-PA	QRNRTSFTPEQIEALEK	17
	Pax4/6	Eyg	CSCU010913-PA	RRNRTTFSPEQLEVLEEEFEKTHYPCVSTRERLAAKTNLSEARVQVWFSNRRAKWRRHQ	59	HTH
	Phox	Phox	CSCU015671-PA	RRIRTTFTSAQLKELERAFQETHYPDIYTREEIAMKTDLTEARVQ	45
	Pitx	Pitx1	CSCU020592-PA	RRQRTHFTSQQLQELEATFARNRYPDMSTREEIAMWTNLTEARVRVSFEN	50
	Pitx	Pitx2	CSCU007998-PA	RRQRTHFTSRQLQELEATFARNRYPDMSTREELAVWTNLTEARVRV	46
	Prop	Prop2*+	CSCU002348-PA	RRHRTTFTQEQLQELEAAFAKSHYPDIYCREELARITKLNEARIQVWFQNRRAKYRKQE	59
	Prrx	Prrx*+	CSCU006574-PA	RRNRTTFTANQLSALERVFEKTHYPDAYVREELARKVNLTEGRVQVWFQNRRAKFRRNE	59
	Rax	Rax1	CSCU022535-PA	RRNRTTFTTYQLHELERAFEKSHYPDVYCREELAIKVNLPEVRVQVWFQNRRAKWRRQE	59	OAR
	Rax	Rax2	CSCU015098-PA	RRNRTTFTTYQLHELERAFEKSHYPDVYSREELAMKVNLPEVRVQ	45
	Repo	Repo	CSCU018539-PA	KKTRTTFTAYQLDELERAFQRAPYPDVFAREELALRLNLSESRVQVWFQNRRAKWRKRE	59
	Shox	Shox	CSCU025915-PA	RRSRTNFTLEQLNELERLFDETHYPDAFMREELSQRLGLSEARVQ	45
	Uncx	Uncx1	CSCU024301-PA	KRTRINFNIWQLSELEKAFRASHYPDLYAREALALRLDLVESRVQVWFQNRRAKWRRKE	59
	Uncx	Uncx2	CSCU012570-PA	RRTRTNFNGWQLEELEKAFEASHYPDVFMREALAMRLDLVESRVQV	46
	Vsx	Vsx1	CSCU022240-PA	IFTSYQLEELEKAFKEAHYPDVYAREMLSLKTDLPEDRIQVWFQNRRAKWRKTE	54
	Vsx	Vsx2	CSCU013732-PA	IFTSYQLEELEKAFKEAHYPDVYAREMLSLKTDLPEDRIQVY	42
LIM	Isl	Tup	CSCU000936-PA	TRVRTVLNEKQLHTLRTCYAANPRPDALMKEQLVEMTGLSPRVIRVWFQNKRCKDKKKS	59	LIM
	Lhx1/5	Lim1a	CSCU000898-PA	RGPRTTIKAKQLETLKAAFAATPKPTRHIREQLAQETGLNMRVIQVWFQNRRSKERRMK	59
	Lhx1/5	Lim1b	CSCU001114-PA	RGPRTTIKAKQLETLKAAFAATPKPTRHIREQLAQETGLNMRVIQV	46
	Lhx1/5	Lim1c	CSCU001113-PA	FLQVWFQNRRSKERRMK	17
	Lhx2/9	Ap1	CSCU023766-PA	KRMRTSFKHHQLRTMKSYFAINQNPDAKDLKQLAQKTGLSKRVLQVWFQNARAKWRRN	58	LIM
	Lhx2/9	Ap2	CSCU022642-PA	>D1 RLRTSFKHNQIRTMKSYFSINHNPDAKDLKQLSQKTGLSKRVLQVWFQNARAKWRRNL >D2 RRRTTFKNHQLKTMKSYFSSNQNPDAKDLKQLVQKTGLSKRVLQVWFQNARAKWRRN	58; 57	2x HOX; 2x LIM
	Lhx3/4	Lim3b	CSCU027347-PA	KRPRTTITARQLEKLKSAYTTSPKPARHVREQLSQDTGLDMRVVQVWFQNRRAKEKRLK	59
	Lhx3/4	Lim3a	CSCU002617-PA	RPRTTITAKQLETLKTAYNNSPKPARHVREQLSQDTGLDMRVVQVWFQNRRAKEKRLK	58	2x LIM
	Lhx6/8	Awh1*+	CSCU022913-PA	KRVRTTFTEEQLQVLQANFNLDSNPDGQDLERIAQITGLSKRVTQVWFQNSRARQKKYL	59	LIM
	Lhx6/8	Awh2*+	CSCU003258-PA	KRVRTTFTEEQLQVLQANFNLDSNPDGQDLERIAQITGLSKRVTQVWFQNSRARQKKYM	59	2x LIM
	Lmx	Lmx	CSCU001249-PA	KRPRTILTTAQRRAFKASFEISQKPCRKVRESLAKETGLSVRIVQVWFQNQRAKLKKLQ	59	LIM
POU	Pou2	Nub	CSCU014674-PA	RKKRTSIETTVRLALEKAFIQNPKPTSEEISMLAESLAMEKEVVRVWFCNRRQKEKRIN	59	POU
	Pou3	Vvl	CSCU012403-PA	RKKRTSIEVSVKGALESHFHKQPKPSAQEIANLADSLQLEKEVVRVWFCNRRQKEKRMT	59	POU
	Pou4	Acj6a	CSCU022210-PA	KRKRTSIAAPEKRSLEAYFAVQPRPSGEKIAAIAEKLDLKKNVVRVWFCNQRQKQKRMK	59	POU
	Pou4	Acj6b*+	CSCU012583-PA	KRKRTSIAGPEKRSLEAYFAVQPRPSGEKIAAIAEKLDLKKNVVRVWFCNQRQKQKRMK	59	POU
	Pou6	Pou6f*+	CSCU021346-PA	RKRRTSFTPSALESLNQFFDKNTHPSGAEMTELAEKLNYDREVVRVWFCNKRQALKNTI	59	POU
HNF	Hmbox	Hmboxl1	CSCU010952-PA	FTFKAPHLAVLERYYEKDPYPDTTTREQIVEECNKAVVRQDRPLSEREKVTLPVVNNWFNNRRKEAKKQ	69
SINE	Six1/2	So1	CSCU000535-PA	EETSYCFKEKSRNVLREWYAHNPYPSPREKRELAEATGLTTTQVSNWFKNRRQRDRAAE	59	SIX
	Six1/2	So2	CSCU019875-PA	EETSYCFKEKSRNVLREWYAHNPYPSPREKRELAEATGLTTTQVSNWFKNRRQRDRAAE	59	SIX
	Six3/6	Optix1	CSCU000537-PA	EQKTHCFKERTRSLLREWYLQDPYPNPTKKRELAQATGLTPTQVGNWFKNRRQRDRAAA	59	SIX
	Six3/6	Optix2	CSCU019874-PA	EQKTHCFKERTRSLLREWYLQDPYPNPTKKRELAQATGLTPTQVGNWFKNRRQRDRAAA	59	SIX
	Six3/6	Optix3	CSCU007271-PA	SRNVKKILKEWLEQRRSYPYPSKTEKTWLCSQTGLTMKQLETWFANNRRR	50	SIX
	Six4/5	Six4	CSCU000534-PA	EETVYCFKEKSRIALKECYKQNRYPTPDEKRNLASKTGLTLTQVSNWFKNRRQRDRTP	58	SIX
	Six7	Six7a	CSCU025618-PA	SEREKVTLPVVNNWFNNRRKEAKKQ	25
	Six7	Six7b	CSCU019878-PA	DEINYCFKEKSRKILKEYYRQNHYPNLNEKSVLSEKTGLTLTQVSNWFKNRRQRDRTTK	59	SIX
TALE	Irx	Mirr1	CSCU010447-PA	GSRRKNVTRDSTSTLKAWLNEHRKNPYPTKGEKIMLAIITKMTLTQVSTWFANARRRLK	59	IRO
	Irx	Mirr2	CSCU010449-PA	GARRKNATRETTSTLKAWLNEHRKNPYPTKGEKIMLAIITKMTLTQVSTWFANARRRLK	59
	Irx	Mirr3*+	CSCU003601-PA	VARRKNATRETTNTLKAWLYEHRKNPYPTKGEKIMLAIITKMTLTQVSTWFANARRRLK	59
	Irx	Mirr5*+	CSCU003602-PA	VARRKNATRETTSTLKAWLNEHRKNPYPTKGEKIMLAIITKMTLTQVSTWFANARRRLK	59
	Irx	Mirr4*+	CSCU003603-PA	SARRKNVTRDSTTTLKAWLNEHRKNPYPTKGEKIMLAIITKMTLTQVSTWFANARRRLK	59	IRO
	Irx	Mirr6	CSCU023360-PA	RKNATRETTNTLKAWLYEHRKNPYPTKGEKIMLAIITKMTLTQVSTWFANARRRLKKEN	59
	Mkx	Mkx*+	CSCU014654-PA	SRQKRQVLQDMAKPLKQWLIRHRNNPYPTKSEKVTLALGSQMTLVQVSNWFANARRRLK	59
	Meis	Hth1*+	CSCU021453-PA	FPKVATNIMRAWLFQHLTHPYPSEDQKKQLAQDTGLTILQVNNWFINARRRIVQPM	56
	Meis	Hth2	CSCU012140-PA	LPKHATSVMRSWLFQHIVHPYPTEDEKRQIAAQTNLTLLQVNNWFINARRRILQPM	56	MEIS/PHNOX
	Pbx	Exd1*+	CSCU029859-PA	KRRNFSKQATEILNEYFYSHLSNPYPSEEAKEELARKCGITVSQVSNWFGNKRIRYKKN	59
	Pbx	Exd2	CSCU001243-PA	RRKRRNFSKQATEILNEYFYSHLSNPYPSEEAKEELARKCGITVSQVSNWFGNKRIRYK	59	PBC
	Tgif	Tgif	CSCU001725-PA	KRRGNLPKESVKILKMWLYEHRYNAYPSDQEKILLSKEANLSVLQVCNWFINARRRILP	59
CUT	Onecut	Onecut1	CSCU007543-PA	PKKPRLVFTDLQRRTLQAIFKETKRPSKEMQITISQQLGLELSTVGNFFMNARRRSQDK	59
	Onecut	Onecut2	CSCU014259-PA	PKKPRLVFTDLQRRTLQAIFKETKRPSKEMQITISQQLGLELSTVGNFFMNARRRSQDK	59
	Cux	Cux1	CSCU010245-PA	KKPRVLFSEEQKEALRLAFSLDSYPSTSTIEFLGSELNLSVRTITNWFHNHRMRIKQYN	59
	Cux	Cux2	CSCU002100-PA	KKPRVLFSDEQKEALRLAFSLDPYPSTSTIEFLANELNLSVRTITNWFHNHRMRMKQYS	59	CUT
	Cmp	Dve1	CSCU021829-PA	LTFHPIKELPMLKEWYQSNRSPSHATLQMYVDILNQGTVRQQERPKVTTSSLKNWWKNERQRER	64	SATB; ULD
	Cmp	Dve2	CSCU001092-PA	>D1 TRIRTSFDPELELPKLHRWFAENQHPSRLQIQQYVKELNSLESRRGRKPLDVNNVVYWFKNARAAHK >D2 KRNRTFIDPVTEVPRLEQWFSINTHPAHSQIVRYTQELNGMPYRQKFPKLEPKNIQFWFKNRRAKCK	67; 67	2x HOX
ZFH	Zfhx	Zfhl*+	CSCU018249-PA	NEETLQILKDYYNANPWRKEFEVSRIAQELGCSSQLVEFWFQSMRTRDK	49	4x Znf
	Zfhx	Zfh1	CSCU021262-PA	>D1 RARTRISDEQLKILRAYFDINNSPTEEQLVEMSEKSGLPLKVIKHWFRNTLFKERQRN >D2 TRFTDYQIKVLQEFFETNAYPKDDDLEYLSKMLNLSPRVIVVWFQNARQKARK >D3 KRLRTTILPEQLDYLYQKYQMESNPSRKMLENIAREVGLKKRVVQVWFQNTRARERK >D4 KRFRTQMTTMQLKVMKSIFADYKTPSMAECEMLGREIGLPKRVVQVWFQNARAKEKKS	58; 53; 57; 58	4x HOX; 7x Znf
	Zfhx	Zfh2	CSCU021822-PA	>D1 RARTRISDEQLKILRAYFDINNSPTEEQLMEMSDKSGLPLKVIKHWFRNTLFKERQR >D2 KRLRTTILPEQLDYLYQKYQMESNPSRKMLESIAREVGLKKRVVQVWFQNTRARERK >D3 RANRTRFTDYQIKVLQEFFESNAYPKDDDLEYLSKLLNLSPRVIVVWFQNARQKARKV >D4 TQMTTVQLKVMKSIFSEYKTPSMAECEMLGREIGLPKRVVQVWFQNARAKEKK	57; 57; 58; 53	4x HOX; 9x Znf
CERS	Cers	Cers*+	CSCU020408-PA	PKRAPENHVLEKAFRANGRIGYKQIQGLAKQLDWTERKVERWLRQRTLQDK	51	TLC
PROS	Prox	Pros1	CSCU024206-PA	REFYYIQMEKYARQSVSEGVKNNDDLKVTPDSELLRVLNLHYNRNNHIEVPEHFRHVVEQTLKEFFKAITAGKDQEQSWKKSIYKVIARMDNSVPDYFKSPNF	103	HPD
	Prox	Pros2	CSCU024205-PA	n/a	n/a	no HPD
	82	156
* = partial proteins
+ = partial protein with complete homeobox domain
^ = possible OTHER homeobox gene family
