# Supplementary material for: The house spider genome reveals an ancient whole-genome duplication during arachnid evolution
Source: BMC Biol. 2017 Jul 31;15:62. doi: 10.1186/s12915-017-0399-x (PMC5535294; doi:10.1186/s12915-017-0399-x)
Supplement: Supplementary file 9 — Spider, scorpion and mite Hox clusters A and B. (XLSX 533 kb) [file 12915_2017_399_MOESM9_ESM.xlsx]

## Sheet: Cluster A
Table S4
Ptep		start	end	length	Lhes		start	end	length	Smim		start	end	length	Agen		start	end	length	Cscu		start	end	length	Mmar		start	end	length
833	post AbdB-A	1	1106724	1106724	2355 -r	post AbdB-A	1	14525	14525	2804 -r	post AbdB-A	1	290651	290651	68043	post AbdB-A	1	17966	17966	3834	post AbdB-A	1	26993	26993	343151-r	post AbdB-A	1	115349	115349
	AbdB-A_1	1106725	1107412	688		AbdB-A_1	14526	15213	688		AbdB-A_1	290652	291303	652		AbdB-A_1	17967	18606	640		AbdB-A_1	26994	27638	645		AbdB-A_1	115350	115991	642
	in AbdB-A	1107413	1119390	11978		in AbdB-A	15214	25805	10592		in AbdB-A	291304	313469	22166		in AbdB-A	18607	61130	42524		in AbdB-A	27639	29783	2145		in AbdB-A	115992	117916	1925
															43177	in AbdB-A	1	16744	16744
	AbdB-A_2	1119391	1119704	314		AbdB-A_2	25806	26122	317		AbdB-A_2	313470	313786	317		AbdB-A_2	16745	17043	299		AbdB-A_2	29784	30079	296		AbdB-A_2	117917	118216	300
	pre AbdB-A	1119705	1509237	389533		pre AbdB-A	26123	41950	15828		pre AbdB-A	313787	785774	471988		pre AbdB-A	17044	127600	110557		pre AbdB-A	30080	41655	11576		pre AbdB-A	118217	153682	35466
					2893	post abdA-A	1	31216	31216	3371 -r	post abdA-A	1	128124	128124	31619	post abdA-A	1	127403	127403	2057 -r	post abdA-A	1	76623	76623	343560	post abdA-A	1	102964	102964
	abdA-A_1	1509238	1509633	396		abdA-A_1	31217	31621	405		abdA-A_1	128125	128538	414		abdA-A_1	127404	127862	459		abdA-A_1	76624	77056	433		abdA-A_1	102965	103399	435
						in abdA-A	31622	36142	4521		in abdA-A	128539	240337	111799		in abdA-A	127863	231177	103315		in abdA-A	77057	91286	14230
	in abdA-A	1509634	1556553	46920	1132	in abdA-A	1	15454	15454						4093 -r	in abdA-A	1	41691	41691							in abdA-A	103400	111932	8533
	abdA-A_2	1556554	1556958	405		abdA-A_2	15455	15847	393		abdA-A_2	240338	240742	405		abdA-A_2	41692	42126	435		abdA-A_2	91287	91693	407		abdA-A_2	111933	112340	408
	pre abdA-A	1556959	1780748	223790		pre abdA-A	15848	63481	47634		pre abdA-A	240743	559277	318535		pre abdA-A	42127	484367	442241		pre abdA-A	91694	145735	54042		pre abdA-A	112341	177322	64982
					4744 -r	post Ubx-A	1	16967	16967	3434	post Ubx-A	1	14663	14663											344663-r	post Ubx-A	1	8395	8395
	Ubx-A_1	1780749	1781186	438		Ubx-A_1	16968	17399	432		Ubx-A_1	14664	15108	445							Ubx-A_1	145736	146190	455		Ubx-A_1	8396	8842	447
	in Ubx-A	1781187	1824246	43060		in Ubx-A	17400	26056	8657		in Ubx-A	15109	111315	96207							in Ubx-A	146191	161229	15039		in Ubx-A	8843	21043	12201
					2249 -r	in Ubx-A	1	36512	36512						8573 -r	in Ubx-A	1	74906	74906
	Ubx-A_2	1824247	1824603	357		Ubx-A_2	36513	36878	366		Ubx-A_2	111316	111674	359		Ubx-A_2	74907	75254	348		Ubx-A_2	161230	161554	325		Ubx-A_2	21044	21370	327
	pre Ubx-A	1824604	2081804	257201		pre Ubx-A	36879	46822	9944		pre Ubx-A	111675	523851	412177		pre Ubx-A	75255	188514	113260		pre Ubx-A	161555	219089	57535		pre Ubx-A	21371	94059	72689
					3326 -r	post Antp-A	1	24388	24388	2725 -r	post Antp-A	1	24692	24692	7842 -r	post Antp-A	1	196287	196287	891	post Antp-A	1	38017	38017
	Antp-A_1	2081805	2082513	709		Antp-A_1	24389	25093	705		Antp-A_1	24693	25389	697		Antp-A_1	196288	196981	694		Antp-A_1	38018	38659	642		Antp-A_1	94060	94698	639
	in Antp-A	2082514	2126765	44252		in Antp-A	25094	41077	15984		in Antp-A	25390	130743	105354		in Antp-A	196982	351318	154337		in Antp-A	38660	52142	13483		in Antp-A	94699	106738	12040
					72724 -r	in Antp-A	1	3372	3372
	Antp-A_2	2126766	2127037	272		Antp-A_2	3373	3645	273		Antp-A_2	130744	131015	272		Antp-A_2	351319	351581	263		Antp-A_2	52143	52397	255		Antp-A_2	106739	106996	258
	pre Antp-A	2127038	2608926	481889		pre Antp-A	3646	4038	393		pre Antp-A	131016	889964	758949		pre Antp-A	351582	394562	42981		pre Antp-A	52398	218823	166426		pre Antp-A	106997	224800	117804
																										post ftz-A	1	16393	16393
																					ftz-A	218824	219201	378		ftz-A_1	16394	16750	357
																					in ftz-A	219202	219452	251	352199 -r	in ftz-A	16751	16982	232
																					ftz-A_2	219453	219710	258		ftz-A_2	16983	17255	273
					10779	post Scr-A	1	2950	2950	111115	post Scr-A	1	140972	140972	31901 -r	post Scr-A	1	209527	209527		pre ftz-A	219711	226533	6823		pre ftz-A	17256	22845	5590
	Scr-A_1	2608927	2609533	607		Scr-A_1	2951	3554	604		Scr-A_1	140973	141585	613		Scr-A_1	209528	210176	649		Scr-A_2	226534	227140	607		Scr-A_1	22846	23452	607
	in Scr-A	2609534	2677642	68109		in Scr-A	3555	19068	15514		in Scr-A	141586	196391	54806		in Scr-A	210177	494906	284730		in Scr-A	227141	229994	2854		in Scr-A	23453	25900	2448
										9300 -r	in Scr-A	1	95347	95347	85819	in Scr-A	1	57481	57481
	Scr-A_2	2677643	2677959	317							Scr-A_2	95348	95667	320		Scr-A_2	57482	57801	320		Scr-A_2	229995	230284	293		Scr-A_2	25901	26193	293
	pre Scr-A	2677960	2815041	137082							pre Scr-A_2	95668	153562	57895		pre Scr-A_2	57802	112838	55037		pre Scr-A	230285	297243	66959		pre Scr-A	26194	74244	48051
					1090	post Dfd-A	1	95958	95958	4305	post Dfd-A	153563	232738	79176	118107	post Dfd-A	1	33186	33186
	Dfd-A_1	2815042	2815483	442		Dfd-A_1	95959	96391	433		Dfd-A_1	232739	233181	443		Dfd-A_1	33187	33844	658		Dfd-A_1	297244	297648	405		Dfd-A_1	74245	74643	399
	in Dfd-A	2815484	2862367	46884		in Dfd-A	96392	98877	2486							in Dfd-A	33845	53568	19724		in Dfd-A	297649	297784	136		in Dfd-A	74644	74756	113
					5417 -r	in Dfd-A	1	6733	6733		in Dfd-A	233182	325098	91917	35495 -r	in Dfd-A	1	26626	26626
	Dfd-A_2	2862368	2862798	431		Dfd-A_2	6734	7170	437		Dfd-A_2	325099	325522	424		Dfd-A_2	26627	27033	407		Dfd-A_2	297785	298189	405		Dfd-A_2	74757	75164	408
	pre Dfd-A	2862799	3695831	833033		pre Dfd-A	7171	25358	18188		pre Dfd-A	325523	448420	122898		pre Dfd-A	27034	61651	34618		pre Dfd-A	298190	361632	63443		pre Dfd-A	75165	154023	78859
	Hox3-A	3695832	3698354	2523						303 -r	post Hox3-A	1	212490	212490		post Hox3-A	1	309984	309984		Hox3-A	361633	362421	789		Hox3-A_1	122705	122783	79
															4984											in Hox3-A	122784	126720	3937
											Hox3-A_2	212491	213648	1158		Hox3-A_2	309985	311064	1080							Hox3-A_2	126721	127497	777
	pre Hox3-A	3698355	3918363	220009							pre Hox3-A	213649	403356	189708		pre Hox3-A	311065	354515	43451		pre Hox3-A	362422	424281	61860		pre Hox3-A	127498	154023	26526
					14812 -r	post pb-A	1	10818	10818						102638	post pb-A	1	206905	206905
	pb-A_1	3918364	3918688	325		pb-A_1	10819	11149	331		pb-A_1	403357	403693	337		pb-A_1	206906	207245	340		pb-A_1	424282	424618	337		pb-A_1	154024	154318	295
	in pb-A	3918689	3995669	76981		in pb-A		11640	11641		in pb-A	403694	538414	134721		in pb-A	207246	352612	145367		in pb-A	424619	442728	18110		in pb-A	154319	168164	13846
					6435 -r	in pb-A	1	8265	8265						13442	in pb-A	1	33729	33729
	pb-A_2	3995670	3997510	1841		pb_2-2	8266	10160	1895		pb-A_2	538415	540285	1871		pb-A_2	33730	35606	1877		pb-A_2	442729	444467	1739		pb-A_2	168165	169918	1754
	pre pb-A	3997511	4130924	133414		pre pb-A	10161	20205	10045		pre pb-A	540286	744479	204194		pre pb-A	35607	77628	42022		pre pb-A	444468	448764	4297		pre pb-A	169919	242398	72480
					3648	post lab-A	1	3435	3435	8436 -r	post lab-A	1	72725	72725	36073 -r	post lab-A	1	78717	78717	3667 -r	post lab-A	1	26179	26179	352198 -r	post lab-A	1	61051	61051
	lab-A_1	4130925	4131516	592		lab-A_1	3436	4044	609		lab-A_1	72726	73338	613		lab-A_1	78718	79462	745		lab-A_1	26180	26743	564		lab-A_1	61052	61616	565
	in lab-A	4131517	4164137	32621		in lab-A	4045	25914	21870		in lab-A	73339	165331	91993		in lab-A	79463	108582	29120		in lab-A	26744	58913	32170		in lab-A	61617	68428	6812
															19874	in lab-A	1	56640	56640	2828 -r	in lab-A	1	545	545
	lab-A_2	4164138	4164568	431		lab-A_2	25915	26352	438		lab-A_2	165332	165771	440		lab-A_2	56641	57062	422		lab-A_2	546	911	366		lab-A_2	68429	68796	368
	pre lab-A	4164569	4949621	785053		pre lab-A	26353	33717	7365		pre lab-A	165772	166631	860		pre lab-A	57063	120837	63775		pre lab-A	912	174585	173674		pre lab-A	68797	219603	150807

## Sheet: Cluster B
Table S4
Ptep		start	end	length	Lhes		start	end	length	Smim		start	end	length	Agen		start	end	length	Cscu		start	end	length	Mmar		start	end	length	Isca		start	end	length
497	post AbdB-B	1	585368	585368	14387 -r	post AbdB-B	1	4390	4390	1052	post AbdB-B	1	1684931	1684931	203166	post AbdB-B	1	78414	78414	1 -r	post AbdB-B	1	292468	292468	330618 -r	post AbdB-B	1	66946	66946	IscaW1:DS891538:1:3952103:1	post AbdB	1	370634	370634
	AbdB-B_1	585369	586063	695		AbdB-B_1	4391	4988	598		AbdB-B_1	1684932	1685634	703		AbdB-B_1	78415	79100	686		AbdB-B_1	292469	293156	688		AbdB-B_1	66947	67637	691		AbdB_1	370635	371267	633
	in AbdB-B	586064	609067	23004		in AbdB-B	4989	12974	7986		in AbdB-B	1685635	1707071	21437		in AbdB-B	79101	91408	12308		in AbdB-B	293157	308668	15512		in AbdB-B	67638	86519	18882		in AbdB	371268	419610	48343
					1833 -r	in AbdB-B	1	4660	4660						283852 -r	in AbdB-B	1	15185	15185						330617 -r	in AbdB-B	1	6297	6297
	AbdB-B_2	609068	609395	328		AbdB-B_2	4661	4990	330		AbdB-B_2	1707072	1707397	326		AbdB-B_2	15186	15447	262		AbdB-B_2	308669	308967	299		AbdB-B_2	6298	6599	302		Abd-B_2	419611	419922	312
	pre AbdB-B	609396	1081149	471754		pre AbdB-B	4991	45385	40395		pre AbdB-B	1707398	1719978	12581		pre AbdB-B	15448	19886	4439		pre AbdB-B	308968	632542	323575		pre AbdB-B	6600	86519	79920
					26016	post abdA-B	1	3442	3442	11839 -r	post abdA-B	1	298643	298643	30365	post abdA-B	1	200206	200206						332618 -r	post abdA-B	1	3918	3918		pre AbdB	419923	911775	491853
	abdA-B_1	1081150	1081577	428		abdA-B_1	3443	3892	450		abdA-B_1	298644	299070	427		abdA-B_1	200207	200639	433		abdA-B_1	632543	632970	428		abdA-B_1	3919	4346	428		abdA_1	911776	912257	482
	in abdA-B	1081578	1159799	78222		in abdA-B	3893	8944	5052		in abdA-B	299071	353194	54124		in abdA-B	200640	248409	47770		in abdA-B	632971	672939	39969		in abdA-B	4347	22241	17895		in AbdA	912258	957143	44886
					32176	in abdA-B	1	1185	1185						48430	in abdA-B	1	41633	41633						225943	in abdA-B	1	30147	30147
	abdA-B_2	1159800	1160349	550		abdA-B_2	1186	1740	555		abdA-B_2	353195	353742	548		abdA-B_2	41634	42172	539		abdA-B_2	672940	673405	466		abdA-B_2	30148	30613	466		abdA_2	957144	957600	457
	pre abdA-B	1160350	1412553	252204		pre abdA-B	1741	13731	11991		pre abdA-B	353743	701959	348217			42173	105334	63162		pre abdA-B	673406	761311	87906		pre abdA-B	30614	94288	63675		pre AbdA	957601	1259698	302098
					14058	post Ubx-B	1	10177	10177						5759 -r	post Ubx-B	1	122144	122144	2368	post Ubx-B	1	56973	56973	330068	post Ubx-B	1	96654	96654
	Ubx-B_1	1412554	1412752	199		Ubx-B_1	10178	10376	199		Ubx-B_1	701960	702158	199		Ubx-B_1	122145	122661	517		Ubx-B_1	56974	57518	545		Ubx-B_1	96655	97199	545		Ubx_1	1259699	1260225	527
	in Ubx-B	1412753	1506635	93883		in Ubx-B	10377	12109	1733		in Ubx-B	702159	752638	50480		in Ubx-B	122662	256728	134067		in Ubx-B	57519	150158	92640		in Ubx-B	97200	109360	12161		in Ubx	1260226	1343380	83155
					37022	in Ubx-B	1	4335	4335	2246	in Ubx-B	1	8994	8994						7904 -r	in Ubx-B	1	5851	5851	336016	in Ubx-B	1	38825	38825
	Ubx-B_2	1506636	1506964	329		Ubx-B_2	4336	4667	332		Ubx-B_2	8995	9326	332		Ubx-B_2	256729	257066	338		Ubx-B_2	5852	6212	361		Ubx-B_2	38826	39189	364		Ubx_2	1343381	1343784	404
	pre Ubx-B	1506965	1837462	330498		pre Ubx-B	4668	5325	658		pre Ubx-B	9327	468036	458710		pre Ubx-B	257067	327750	70684		pre Ubx-B_2	6213	10399	4187		pre Ubx-B_2	39190	56515	17326		pre Ubx	1343785	1682681	338897
					87772	post Antp-B	1	2319	2319						125666 -r	post Antp-B	1	1075	1075	232 -r	post Antp-B	1	44650	44650	322407	post Antp-B	1	28907	28907
	Antp-B_1	1837463	1838212	750		Antp-B_1	2320	3075	756		Antp-B_1	468037	468795	759		Antp-B_1	1076	1768	693		Antp-B_1	44651	45377	727		Antp-B_1	28908	29637	730		Antp_1	1682682	1683371	690
	in Antp-B	1838213	1895544	57332		in Antp-B	3076	3540	465		in Antp-B	468796	546887	78092		in Antp-B	1769	62743	60975		in Antp-B	45378	55731	10354		in Antp-B	29638	46009	16372		in Antp	1683372	1753282	69911
															66912	in Antp-B	1	265046	265046						344499 -r	in Antp-B	1	8021	8021
	Antp-B_2	1895545	1895805	261							Antp-B_2	546888	547151	264		Antp-B_2	265047	265310	264		Antp-B_2	55732	55994	263		Antp-B_2	8022	8287	266		Antp_2	1753283	1753546	264
	pre Antp-B	1895806	2396696	500891							pre Antp-B_2	547152	788103	240952		pre Antp-B_2	265311	332880	67570		pre Antp-B	55995	210730	154736		pre Antp-B	8288	30437	22150		pre Antp	1753547	2358288	604742
										3168 -r	post ftz-B	1	543291	543291											324889	post ftz-B	1	5161	5161
	ftz	2396697	2397257	561							ftz-B_1	543292	543894	603							ftz-B_1	210731	211250	520		ftz-B_1	5162	5684	523		ftz_1	2358289	2359086	798
	in ftz	2397258	2406673	9416	47073	in ftz-B	1	6106	6106		in ftz-B	543895	556500	12606	102,845 -r	in ftz-B	1	16501	16501		in ftz-B	211251	212156	906		in ftz-B	5685	6478	794		in ftz	2359087	2373762	14676
	ftz	2406674	2407048	375		ftz-B_2	6107	6474	368		ftz-B_2	556501	556899	399		ftz_2	16502	16867	366		ftz-B_2	212157	212425	269		ftz-B_2	6479	6777	299		ftz_2	2373763	2374068	306
	pre ftz	2407049	2463301	56250		pre ftz-B	6475	8218	1744		pre ftz-B	556900	624492	67593		pre ftz-B	16868	102529	85662		pre ftz-B	212426	222687	10262		pre ftz-B	6778	11255	4478		pre ftz	2374069	2388396	14328
					57603 -r	post Scr-B	1	1098	1098						10291 -r	post Scr-B	1	24459	24459						310647 -r	post Scr-B	1	30692	30692
	Scr-B_1	2463302	2463887	586		Scr-B_1	1099	1684	586		Scr-B_1	624493	625078	586		Scr-B_1	24460	25090	631		Scr-B_1	222688	223291	604		Scr-B_1	30693	31296	604		Scr_1	2388397	2388985	589
	in Scr-B in Scr-B	2463888	2537951	74064		in Scr-B	1685	4634	2950		in Scr-B	625079	670838	45760		in Scr-B	25091	147479	122389		in Scr-B	223292	258618	35327		in Scr-B	31297	36783	5487		in Scr	2388986	2474199	85214
					79106 -r	in Scr-B	1	727	727						35954 -r	in Scr-B	1	58427	58427						351612	in Scr-B	1	3461	3461
	Scr-B_2	2537950	2538236	287		Scr-B_2	728	1017	290		Scr-B_2	670839	671128	290		Scr-B_2	58428	58717	290		Scr-B_2	258619	258902	284		Scr-B_2	3175	3461	287		Scr_2	2474200	2474486	287
	pre Scr-B	2538237	2760163	221924		pre Scr-B	1018	5294	4277		pre Scr-B	671129	1145760	474632		pre Scr-B	58718	124748	66031		pre Scr-B	258903	374284	115382		pre Scr-B	3462	18047	14586		pre Scr	2474487	2896671	422185
					33583 -r	post Dfd-B	1	6525	6525	6857 -r	post Dfd-B	1	117677	117677	51444 -r	post Dfd-B	1	64121	64121						279225		1	15207	15207
	Dfd-B_1	2760164	2760917	754		Dfd-B_1	6526	7243	718		Dfd-B_1	117678	118458	781		Dfd-B_1	64122	65358	1237		Dfd-B_1	374285	375017	733		Dfd-B_1	15208	15940	733		Dfd_1	2896672	2897202	531
	in Dfd-B	2760918	2811628	50711		in Dfd-B	7244	9865	2622							in Dfd-B	65359	130882	65524		in Dfd-B	375018	381443	6426		in Dfd-B	15941	26042	10102		in Dfd	2897203	2934471	37269
					41970 -r	in Dfd-B	1	3012	3012		in Dfd-B	118459	157832	39374	204954	in Dfd-B	1	29071	29071
	Dfd-B_2	2811629	2812119	491		Dfd-B_2	3013	3506	494		Dfd-B_2	157833	158353	521		Dfd-B_2	29072	29583	512		Dfd-B_2	381444	381850	407		Dfd-B_2	26043	26452	410		Dfd_2	2934472	2935023	552
	pre Dfd-B	2812120	3130416	318297		pre Dfd-B	3507	6408	2902		pre Dfd-B	158354	476068	317715		pre Dfd-B	29584	85905	56322		pre Dfd-B	381851	581056	199206		pre Dfd-B	26453	63653	37201		pre Dfd	2935024	3425877	490854
3652 -r	post Hox3-B	1	70530	70530						910 -r	post Hox3-B	1	33259	33259											352699 -r	post Hox3-B	1	89440	89440
	Hox3-B_1	70531	71216	722							Hox3-B_1	33260	33874	615							Hox3-B_1	581057	581411	355		Hox3-B_1	89441	89795	355		Hox3_1	3425878	3426504	627
	in Hox3-B	128127	129258	1132							in Hox3-B	33875	115070	81196	147857	in Hox3-B	1	63480	63480		in Hox3-B	581412	590926	9515		in Hox3-B	89796	97241	7446		in Hox3	3426505	3436016	9512
	Hox3-B_2	121255	122389	1135							Hox3-B_2	115071	116231	1161		Hox3-B_2	63481	64164	684		Hox3-B_2	590927	591777	851		Hox3-B_2	97242	98098	857		Hox3_2	3436017	3436667	651
	pre Hox3-B	122390	299689	177300							pre Hox3-B	116232	321476	205245		pre Hox3-B	64165	79493	15329		pre Hox3-B	591778	629226	37449		pre Hox3-B	98099	156663	58565		pre Hox3	3436668	3538807	102140
															65764 -r	post pb-B	1	82556	82556							post pb-A	1	52663	52663
	pb-B_1	299690	299986	297							pb-B_1	321477	321792	316		pb-B_1	82557	82874	318		pb-B_1	629227	629556	330	337815	pb-B_1	52664	52993	330		pb_1	3538808	3539062	255
	in pb-B	299987	379322	79336							in pb-B	321793	463708	141916		in pb-B	82875	325343	242469		in pb-B	629557	696517	66961		in pb-B	52994	84386	31393		in pb	3539063	3634313	95251
					38602 -r	in pb-B	1	2911	2911											1174	in pb-B	1	1926	1926
	pb-B_2	379323	381350	2028		pb-B_2	2912	4522	1611		pb-B_2	463709	465765	2057		pb-B_2	325344	327404	2061		pb-B_2	1927	3630	1704		pb-B_2	84387	86111	1725		pb_2	3634314	3636152	1839
	pre pb-B	381351	547008	165658		pre pb-B	4523	7619	3097		pre pb-B	465766	770274	304509		pre pb-B	327405	400138	72734		pre pb-B	3631	54448	50818		pre pb-B	86112	147413	61302		pre pb	3636153	3827150	190998
															68,983 -r	post lab-B	1	82427	82427						347292 -r	post lab-B	1	26854	26854
	lab-B_1	547009	547786	778							lab-B_1	770275	771097	823		lab-B_1	82428	83253	826		lab-B_1	54449	55189	741		lab-B_1	26855	27604	750		lab_1	3827151	3827559	409
	in lab-B	547787	649043	101257							in lab-B	771098	898690	127593		in lab-B	83254	143625	60372		in lab-B	55190	300129	244940		in lab-B	27605	32843	5239
					72080 -r	in lab-B	1	1065	1065						82463	in lab-B	1	113273	113273	4579	in lab-B	1	10978	10978	335670 -r	in lab-B	1	18431	18431		in lab	3827560	3897171	69612
	lab-B_2	649044	649465	425		lab-B_2	1066	1277	212		lab-B_2	898691	899088	398		lab-B_2	113274	113640	367		lab-B_2	10979	11383	405		lab-B_2	18432	18806	375		lab_2	3897172	3897506	335
	pre lab-B	649466	1036971	387506		post lab-B	1278	3859	2582		pre lab-B	899089	1165729	266641		pre lab-B	113641	169694	56054		pre lab	11384	15004	3621		post lab-B	18807	63630	44824		pre lab	3897507	3952103	54597

## Sheet: Hox gene names
Parasteatoda	lab-B	lab-1	AB433903.1
Parasteatoda	lab-A	lab-2	FM945395.1
Parasteatoda	pb-B	pb	AF151997.1
Parasteatoda	Hox3-B	Hox3	FM956095.1
Parasteatoda	Dfd-A	Dfd-1	AB433904.1
Parasteatoda	Dfd-B	Dfd-2	AF151996.1
Parasteatoda	Scr-B	Scr	FM956097.1
Parasteatoda	Antp-A	Antp-1	HE608680.1
Parasteatoda	Ubx-A	Ubx	FM956093.1
Parasteatoda	abdA-A	abdA	FM956096.1
Parasteatoda	abdB-A	abdB	AF151994.1
