# Supplementary material for: The house spider genome reveals an ancient whole-genome duplication during arachnid evolution
Source: BMC Biol. 2017 Jul 31;15:62. doi: 10.1186/s12915-017-0399-x (PMC5535294; doi:10.1186/s12915-017-0399-x)
Supplement: Supplementary file 11 — Duplication of miRNAs by possible large-scale and tandem duplication events in Parasteatoda and Centruroides. (XLSX 52 kb) [file 12915_2017_399_MOESM11_ESM.xlsx]

## Sheet: TableS6.tab
Table S6: Duplication of miRNAs by possible large-scale and tandem duplication events in Parasteatoda and Centruroides
miRNA family	Parasteatoda tepidariorum	Centruroides sculpturatus
Large-scale duplication in both Parasteatoda and Centruroides
	Scaffold	No. of miRNAs; miRNA	Scaffold	No. of miRNAs
iab-4/8	Pt136	1; iab-4/8a	KK342617.1	1
	Pt69	1; iab-4/8b	KK344570.1	1
mir-71	Pt28595	1; mir-71b	KK342553.1	1
	Pt1265	1; mir-71a	KK343521.1	1
mir-184	Pt109590	1; mir-184b	KK343086.1	1
	Pt289	1; mir-184a	KK346429.1	1
mir-276	Pt98	1; mir-276a	KK342793.1	1
	Pt38129.1	1; mir-276b	KK343304.1	1
mir-92	Pt17	1; mir-92c	KK342598.1	1
	Pt132	1; mir-92a
	Pt6517	1; mir-92b	KK344830.1	1
	Pt318	1; mir-92d
mir-993	Pt3842	1; mir-993a	AXZI01209411.1	1
			KK343404.1	1
	Pt69	1; mir-993b
	Pt273	1; mir-993c
Large-scale and/or tandem duplication in both Parasteatoda and Centruroides
mir-2	Pt28595	3; mir-2a, mir-2b, mir-2g	KK343521.1	3
	Pt1265	8; mir-2c, mir-2d, mir-2e, mir-2f, mir-2h, mir-2i, mir-2j, mir-2k	KK342553.1	4
mir-87	Pt78	1; mir-87c	KK342661.1	2
	Pt3965	2; mir-87a, mir-87b	KK342799.1	2
mir-263	Pt2	2; mir-263a, mir-263b	KK344389.1	1
			KK345559.1	2
mir-277	Pt14	1; mir-277a	KK342789.1	2
	Pt22	1; mir-277b
Large-scale and/or tandem duplication in Parasteatoda only
mir-29	Pt16	2; mir-29a, mir-29b	KK345837.1	1
mir-35	Pt75	10; mir-35aa, mir-35ac, mir-35k, mir-35m, mir-35p, mir-35q, mir-35r, mir-35s, mir-35t, mir-35y	N/A
	Pt223	1; mir-35j
	Pt21	11; mir-35a, mir-35af, mir-35b, mir-35c, mir-35e, mir-35f, mir-35g, mir-35h, mir-35i, mir-35l, mir-35wÂ­
	Pt168	8; mir-35ab, mir-35ae, mir-35d, mir-35n, mir-35o, mir-35u, mir-35x, mir-35z
	Pt383582	1; mir-35v
mir-100	Pt25	1; mir-100b	KK342549.1	1
	Pt236	1; mir-100a
mir-125	Pt25	1; mir-125b	KK342549.1	1
	Pt236	1; mir-125a
mir-193	Pt28535	1; mir-193a	KK342697.1	1
	Pt38700	1; mir-193b
mir-278	Pt3893	1; mir-278a	KK344957	1
	Pt284	1; mir-278b
mir-279	Pt223	1; mir-279b	N/A
	Pt21	2; mir-279a, mir-279c
mir-305	Pt1	1; mir-305a	KK342767.1	1
	Pt38778	1; mir-305b
mir-375	Pt1162	1; mir-375b	KK344409.1	1
	Pt3965	1; mir-375a
mir-PTP1	Pt5.1	1; mir-PTP1a	N/A
	Pt38054	1; mir-PTP1b
mir-PTP2	Pt153	1; mir-PTP2a	N/A
	Pt23	1; mir-PTP2b
mir-PTP6	Pt51	2; mir-PTP6a, mir-PTP6b	N/A
mir-PTP9	Pt212	1; mir-PTP9a	N/A
	Pt4	1; mir-PTP9b
mir-PTP13	Pt17	2; mir-PTP13c, mir-PTP13d	N/A
	Pt3865.1	1; mir-PTP13a
	Pt14	1; mir-PTP13b
mir-PTP23	Pt2	2; mir-PTP23a, mir-PTP23b	N/A
mir-PTP30	Pt3	3; mir-PTP30a, mir-PTP30b, mir-PTP30c	N/A
mir-PTP33	Pt263	3; mir-PTP33a, mir-PTP33b, mir-PTP33c	N/A
mir-PTP34	Pt14	2; mir-PTP34a, mir-PTP34b	N/A
Large-scale and/or tandem duplication in Centruroides only
bantam	Pt9058	1; bantam	KK344267.1	Â­Â­1Â­
			KK344952.1	1
mir-1	Pt22	1; mir-1	KK343318.1	1
			KK346471.1	1
			KK347133.1	1
mir-7	Pt83	1; mir-7	KK342578.1	1
			KK342650.1	1
			KK343865.1	1
mir-9	Pt38520	1; mir-9	KK344123.1	1
			KK344936.1	1
mir-34	Pt22	1; mir-34	KK342987.1	1
			KK343953.1	1
mir-96	Pt2	1; mir-96	KK344389.1	1
			KK345559.1	1
mir-190	Pt66	1; mir-190	KK342586.1	1
			KK343215.1	1
