# Supplementary material for: The house spider genome reveals an ancient whole-genome duplication during arachnid evolution
Source: BMC Biol. 2017 Jul 31;15:62. doi: 10.1186/s12915-017-0399-x (PMC5535294; doi:10.1186/s12915-017-0399-x)
Supplement: Supplementary file 12 — Duplicated developmental genes in P. tepidariorum. (XLSX 50 kb) [file 12915_2017_399_MOESM12_ESM.xlsx]

## Sheet: TableS7.tab
	gene name	synonym	accession number	aug3 prediction 1	aug3 prediction 2	scaffold	notes	Reference 1	Reference 2
Retinal determination	pax6.1	eyeless	FM945394.1	aug3.g11688		Pt92.1		http://evodevojournal.biomedcentral.com/articles/10.1186/s13227-015-0011-9	http://evodevojournal.biomedcentral.com/articles/10.1186/s13227-015-0010-x
	pax6.2	eyeless	KP725068	aug3.g19451		Pt92.1	small part (276-358) on Pt1537613 and aug3.g24194 and aug3.g22155	http://evodevojournal.biomedcentral.com/articles/10.1186/s13227-015-0011-9	http://evodevojournal.biomedcentral.com/articles/10.1186/s13227-015-0010-x
	so1	sine oculis, six1	KP725069	aug3.g325		Pt38185		http://evodevojournal.biomedcentral.com/articles/10.1186/s13227-015-0011-9	http://evodevojournal.biomedcentral.com/articles/10.1186/s13227-015-0010-x
	so2	sine oculis, six1	KP725070	aug3.g26047		Pt13		http://evodevojournal.biomedcentral.com/articles/10.1186/s13227-015-0011-9	http://evodevojournal.biomedcentral.com/articles/10.1186/s13227-015-0010-x
	dac1	dachshund, dach	FM945397.1	aug3.g25754		Pt58		http://evodevojournal.biomedcentral.com/articles/10.1186/s13227-015-0011-9	http://evodevojournal.biomedcentral.com/articles/10.1186/s13227-015-0010-x
	dac2	dachshund, dach	KP725072	aug3.g4829		Pt56		http://evodevojournal.biomedcentral.com/articles/10.1186/s13227-015-0011-9	http://evodevojournal.biomedcentral.com/articles/10.1186/s13227-015-0010-x
Head patterning	six3.1	optix	AB605265.1	aug3.g3570		Pt5		http://evodevojournal.biomedcentral.com/articles/10.1186/s13227-015-0011-9	http://evodevojournal.biomedcentral.com/articles/10.1186/s13227-015-0010-x
	six3.2	optix	AB605266.1	aug3.g26046		Pt13		http://evodevojournal.biomedcentral.com/articles/10.1186/s13227-015-0011-9	http://evodevojournal.biomedcentral.com/articles/10.1186/s13227-015-0010-x
	otd1	orthodenticle, ocelliless	AB096074.1	aug3.g9172		Pt296		http://evodevojournal.biomedcentral.com/articles/10.1186/s13227-015-0011-9	http://evodevojournal.biomedcentral.com/articles/10.1186/s13227-015-0010-x
	otd2	orthodenticle, ocelliless	KP725073	aug3.g25936		Pt3		http://evodevojournal.biomedcentral.com/articles/10.1186/s13227-015-0011-9	http://evodevojournal.biomedcentral.com/articles/10.1186/s13227-015-0010-x
	col1	collier, knot	NA	aug3.g1124		Pt67		this study
	col2	collier, knot	NA	aug3.g26185	aug3.g26186	Pt2		this study
Wnt signaling	fz4.1	frizzled 4	NA	aug3.g27554		Pt3880	ASGARD Locus 7239	http://journal.frontiersin.org/article/10.3389/fevo.2015.00096/full
	fz4.2	frizzled 4	NA	aug3.g9827		Pt19	ASGARD Locus 2608	http://journal.frontiersin.org/article/10.3389/fevo.2015.00096/full
	Wnt7.1		AB167809.1	aug3.g16498	aug3.g15867	Pt38187	small part (1-740) on Pt383738	http://bmcevolbiol.biomedcentral.com/articles/10.1186/1471-2148-10-374
	Wnt7.2		AB167811.1	aug3.g1638		Pt365		http://bmcevolbiol.biomedcentral.com/articles/10.1186/1471-2148-10-374
	Wnt11.1		HQ650546	aug3.g2645		Pt109		http://bmcevolbiol.biomedcentral.com/articles/10.1186/1471-2148-10-374
	Wnt11.2		HQ650547	aug3.g1356		Pt74.1		http://bmcevolbiol.biomedcentral.com/articles/10.1186/1471-2148-10-374
appendage development	hth1	homothorax, dorsotonals, dtl	LN897688	aug3.g13868	aug3.g13867	Pt15		this study
	hth2	homothorax, dorsotonals, dtl	LN897689	aug3.g3111		Pt74		this study
	exd1	extradenticle, Dpbx	NA	aug3.g20631		Pt38565		this study
	exd2	extradenticle, Dpbx	NA	aug3.g27747	aug3.g27748	Pt12		this study
	Lim1.1	Dlim1	NA	aug3.g16539	aug3.g12957	Pt106		this study
	Lim1.2	Dlim1	NA	aug3.g10485		Pt38715		this study
	ss1	spineless, AHR	NA	aug3.g11135		Pt168		this study
	ss2	spineless, AHR	NA	aug3.g6067		Pt38111		this study
	trh1	trachealess, bHLHe13	NA	aug3.g6868		Pt31		this study
	trh2	trachealess, bHLHe13	NA	aug3.g7456	aug3.g21212	Pt76	parts also found on Pt383014	this study
	cll1	C15	NA	aug3.g9802		Pt487		this study
	cll2	C15	NA	aug3.g4167		Pt399		this study
