# Supplementary material for: The house spider genome reveals an ancient whole-genome duplication during arachnid evolution
Source: BMC Biol. 2017 Jul 31;15:62. doi: 10.1186/s12915-017-0399-x (PMC5535294; doi:10.1186/s12915-017-0399-x)
Supplement: Supplementary file 23 — Analysis of the gene families containing a duplication pair from each of the Gaussian distributions (Fig. 6a), excluding tandem duplicates, show enrichment in several GO terms compared to gene families without duplication pairs. (XLSX 2339 kb) [file 12915_2017_399_MOESM23_ESM.xlsx]

## Sheet: MIddle DuplicationFull GO Terms
Table S13. Analysis of the gene families containing a duplication pair from each of the Gaussian distributions of molecular distances (Fig. 6A), excluding tandem duplicates, show enrichment in several GO Terms compared to gene families without duplication pairs.
GO Term ID	Middle Duplication Count	Non-Middle Duplication Count	Expected Middle Duplication Count	Fisher's Exact Test P-Value	FDR	GO Ontology	Definition	Description
GO:0001829	10	0	1.42249	8.33106e-10	6.12583e-06	BP	trophectodermal cell differentiation	The process in which a relatively unspecialized cell acquires the specialized features of a trophectoderm cell.
GO:0021987	11	2	1.84924	6.27581e-09	4.61398e-05	BP	cerebral cortex development	The progression of the cerebral cortex over time from its initial formation until its mature state. The cerebral cortex is the outer layered region of the telencephalon.
GO:0048706	8	0	1.138	5.52474e-08	0.000406124	BP	embryonic skeletal system development	The process, occurring during the embryonic phase, whose specific outcome is the progression of the skeleton over time, from its formation to the mature structure.
GO:0003968	7	0	0.995746	4.48781e-07	0.00329854	MF	RNA-directed RNA polymerase activity	Catalysis of the reaction: nucleoside triphosphate + RNA(n) = diphosphate + RNA(n+1); uses an RNA template.
GO:0005576	23	43	9.38846	1.88526e-06	0.0138548	CC	extracellular region	The space external to the outermost structure of a cell. For cells without external protective or external encapsulating structures this refers to space outside of the plasma membrane. This term covers the host cell environment outside an intracellular parasite.
GO:0022008	13	16	4.12523	1.52464e-05	0.112031	BP	neurogenesis	Generation of cells within the nervous system.
GO:0006166	6	1	0.995746	2.27835e-05	0.16739	BP	purine ribonucleoside salvage	Any process which produces a purine nucleoside from derivatives of it, without de novo synthesis.
GO:2000036	5	0	0.711247	2.94658e-05	0.216456	BP	regulation of stem cell maintenance	Any process that modulates the frequency, rate or extent of stem cell maintenance.
GO:0033147	5	0	0.711247	2.94658e-05	0.216456	BP	negative regulation of intracellular estrogen receptor signaling pathway	Any process that stops, prevents, or reduces the frequency, rate or extent of the activity of an intracellular estrogen receptor signaling pathway.
GO:0045892	9	8	2.41824	6.49766e-05	0.477188	BP	negative regulation of transcription, DNA-dependent	Any process that stops, prevents, or reduces the frequency, rate or extent of cellular DNA-dependent transcription.
GO:0016787	23	57	11.38	8.89803e-05	0.653382	MF	hydrolase activity	Catalysis of the hydrolysis of various bonds, e.g. C-O, C-N, C-C, phosphoric anhydride bonds, etc. Hydrolase is the systematic name for any enzyme of EC class 3.
GO:0030014	5	1	0.853496	0.000158598	1	CC	CCR4-NOT complex	The evolutionarily conserved CCR4-NOT complex is involved in several aspects of mRNA metabolism, including repression and activation of mRNA initiation, control of mRNA elongation, and the deadenylation and subsequent degradation of mRNA. In Saccharomyces the CCR4-NOT complex comprises a core complex of 9 proteins (Ccr4p, Caf1p, Caf40p, Caf130p, Not1p, Not2p, Not3p, Not4p, and Not5p), Caf4p, Caf1…
GO:0008374	5	1	0.853496	0.000158598	1	MF	O-acyltransferase activity	Catalysis of the transfer of an acyl group to an oxygen atom on the acceptor molecule.
GO:0006730	6	3	1.28024	0.000218839	1	BP	one-carbon metabolic process	The chemical reactions and pathways involving the transfer of one-carbon units in various oxidation states.
GO:0060598	4	0	0.568998	0.000238168	1	BP	dichotomous subdivision of terminal units involved in mammary gland duct morphogenesis	The process in which the terminal end of a mammary duct bifurcates.
GO:0045682	4	0	0.568998	0.000238168	1	BP	regulation of epidermis development	Any process that modulates the frequency, rate or extent of epidermis development.
GO:0043588	4	0	0.568998	0.000238168	1	BP	skin development	The process whose specific outcome is the progression of the skin over time, from its formation to the mature structure. The skin is the external membranous integument of an animal. In vertebrates the skin generally consists of two layers, an outer nonsensitive and nonvascular epidermis (cuticle or skarfskin) composed of cells which are constantly growing and multiplying in the deeper, and being …
GO:0048733	4	0	0.568998	0.000238168	1	BP	sebaceous gland development	The process whose specific outcome is the progression of the sebaceous gland over time, from its formation to the mature structure.
GO:0045664	4	0	0.568998	0.000238168	1	BP	regulation of neuron differentiation	Any process that modulates the frequency, rate or extent of neuron differentiation.
GO:0001078	4	0	0.568998	0.000238168	1	MF	RNA polymerase II core promoter proximal region sequence-specific DNA binding transcription factor activity involved in negative regulation of transcription	Interacting selectively and non-covalently with a sequence of DNA that is in cis with and relatively close to a core promoter for RNA polymerase II (RNAP II) in order to stop, prevent, or reduce the frequency, rate or extent of transcription from an RNA polymerase II promoter.
GO:0045444	4	0	0.568998	0.000238168	1	BP	fat cell differentiation	The process in which a relatively unspecialized cell acquires specialized features of an adipocyte, an animal connective tissue cell specialized for the synthesis and storage of fat.
GO:0021877	4	0	0.568998	0.000238168	1	BP	forebrain neuron fate commitment	The process in which the developmental fate of a cell becomes restricted such that it will develop into a neuron that resides in the forebrain.
GO:0035019	4	0	0.568998	0.000238168	1	BP	somatic stem cell maintenance	The process in which an organism retains a population of somatic stem cells, undifferentiated cells in the embryo or adult which can undergo unlimited division and give rise to cell types of the body other than those of the germ-line.
GO:0003334	4	0	0.568998	0.000238168	1	BP	keratinocyte development	The process whose specific outcome is the progression of a keratinocyte over time, from its formation to the mature structure.
GO:0060750	4	0	0.568998	0.000238168	1	BP	epithelial cell proliferation involved in mammary gland duct elongation	The multiplication or reproduction of mammary gland branch epithelial cells, resulting in the elongation of the branch. The mammary gland branch differs from the bud in that it is not the initial curved portion of the outgrowth.
GO:0000980	4	0	0.568998	0.000238168	1	MF	RNA polymerase II distal enhancer sequence-specific DNA binding	Interacting selectively and non-covalently with a RNA polymerase II (Pol II) distal enhancer. In mammalian cells, enhancers are distal sequences that increase the utilization of some promoters, and can function in either orientation and in any location (upstream or downstream) relative to the core promoter.
GO:0030718	4	0	0.568998	0.000238168	1	BP	germ-line stem cell maintenance	Any process involved in preventing uncommitted germ-line stem cells from differentiating as another cell type.
GO:0006561	4	0	0.568998	0.000238168	1	BP	proline biosynthetic process	The chemical reactions and pathways resulting in the formation of proline (pyrrolidine-2-carboxylic acid), a chiral, cyclic, nonessential alpha-amino acid found in peptide linkage in proteins.
GO:0006817	4	0	0.568998	0.000238168	1	BP	phosphate ion transport	The directed movement of phosphate into, out of or within a cell, or between cells, by means of some agent such as a transporter or pore.
GO:0005315	4	0	0.568998	0.000238168	1	MF	inorganic phosphate transmembrane transporter activity	Catalysis of the transfer of a inorganic phosphate from one side of a membrane to the other, up its concentration gradient. The transporter binds the solute and undergoes a series of conformational changes. Transport works equally well in either direction and is driven by a chemiosmotic source of energy. Chemiosmotic sources of energy include uniport, symport or antiport.
GO:0004013	4	0	0.568998	0.000238168	1	MF	adenosylhomocysteinase activity	Catalysis of the reaction: S-adenosyl-L-homocysteine + H2O = adenosine + L-homocysteine.
GO:0055129	4	0	0.568998	0.000238168	1	BP	L-proline biosynthetic process	The chemical reactions and pathways resulting in the formation of L-proline, an L-enantiomer of a chiral, cyclic, nonessential alpha-amino acid found in peptide linkage in proteins.
GO:0004735	4	0	0.568998	0.000238168	1	MF	pyrroline-5-carboxylate reductase activity	Catalysis of the reaction: L-proline + NADP+ = 1-pyrroline-5-carboxylate + NADPH + H+.
GO:0031047	4	0	0.568998	0.000238168	1	BP	gene silencing by RNA	Any process in which RNA molecules inactivate expression of target genes.
GO:0003872	4	0	0.568998	0.000238168	1	MF	6-phosphofructokinase activity	Catalysis of the reaction: ATP + D-fructose-6-phosphate = ADP + D-fructose 1,6-bisphosphate.
GO:0006002	4	0	0.568998	0.000238168	1	BP	fructose 6-phosphate metabolic process	The chemical reactions and pathways involving fructose 6-phosphate, also known as F6P. The D-enantiomer is an important intermediate in glycolysis, gluconeogenesis, and fructose metabolism.
GO:0005945	4	0	0.568998	0.000238168	1	CC	6-phosphofructokinase complex	A protein complex that possesses 6-phosphofructokinase activity; homodimeric, homooctameric, and allosteric homotetrameric forms are known.
GO:0043103	4	0	0.568998	0.000238168	1	BP	hypoxanthine salvage	Any process that generates hypoxanthine, 6-hydroxy purine, from derivatives of it without de novo synthesis.
GO:0005375	4	0	0.568998	0.000238168	1	MF	copper ion transmembrane transporter activity	Catalysis of the transfer of copper (Cu) ions from one side of a membrane to the other.
GO:0006096	6	5	1.56474	0.000964488	1	BP	glycolysis	The chemical reactions and pathways resulting in the breakdown of a monosaccharide (generally glucose) into pyruvate, with the concomitant production of a small amount of ATP. Glycolysis begins with phosphorylation of a monosaccharide (generally glucose) on the sixth carbon by a hexokinase, and ends with the production of pyruvate. Pyruvate may be converted to ethanol, lactate, or other small mol…
GO:0001942	4	1	0.711247	0.00107298	1	BP	hair follicle development	The process whose specific outcome is the progression of the hair follicle over time, from its formation to the mature structure. A hair follicle is a tube-like opening in the epidermis where the hair shaft develops and into which the sebaceous glands open.
GO:0001077	4	1	0.711247	0.00107298	1	MF	RNA polymerase II core promoter proximal region sequence-specific DNA binding transcription factor activity involved in positive regulation of transcription	Interacting selectively and non-covalently with a sequence of DNA that is in cis with and relatively close to a core promoter for RNA polymerase II (RNAP II) in order to activate or increase the frequency, rate or extent of transcription from the RNAP II promoter.
GO:0008324	4	1	0.711247	0.00107298	1	MF	cation transmembrane transporter activity	Catalysis of the transfer of cation from one side of the membrane to the other.
GO:0019904	4	1	0.711247	0.00107298	1	MF	protein domain specific binding	Interacting selectively and non-covalently with a specific domain of a protein.
GO:0003714	7	8	2.13374	0.00116745	1	MF	transcription corepressor activity	Interacting selectively and non-covalently with a repressing transcription factor and also with the basal transcription machinery in order to stop, prevent, or reduce the frequency, rate or extent of transcription. Cofactors generally do not bind DNA, but rather mediate protein-protein interactions between repressive transcription factors and the basal transcription machinery.
GO:0006366	7	8	2.13374	0.00116745	1	BP	transcription from RNA polymerase II promoter	The synthesis of RNA from a DNA template by RNA polymerase II, originating at an RNA polymerase II promoter. Includes transcription of messenger RNA (mRNA) and certain small nuclear RNAs (snRNAs).
GO:0000289	5	3	1.138	0.00119248	1	BP	nuclear-transcribed mRNA poly(A) tail shortening	Shortening of the poly(A) tail of a nuclear-transcribed mRNA from full length to an oligo(A) length.
GO:0000226	5	3	1.138	0.00119248	1	BP	microtubule cytoskeleton organization	A process that is carried out at the cellular level which results in the assembly, arrangement of constituent parts, or disassembly of cytoskeletal structures comprising microtubules and their associated proteins.
GO:0006006	3	0	0.426748	0.00192191	1	BP	glucose metabolic process	The chemical reactions and pathways involving glucose, the aldohexose gluco-hexose. D-glucose is dextrorotatory and is sometimes known as dextrose; it is an important source of energy for living organisms and is found free as well as combined in homo- and hetero-oligosaccharides and polysaccharides.
GO:0060235	3	0	0.426748	0.00192191	1	BP	lens induction in camera-type eye	Signaling at short range between the head ectoderm and the optic vesicle that results in the head ectoderm forming a lens.
GO:0055075	3	0	0.426748	0.00192191	1	BP	potassium ion homeostasis	Any process involved in the maintenance of an internal steady state of potassium ions within an organism or cell.
GO:0010842	3	0	0.426748	0.00192191	1	BP	retina layer formation	The process in which the vertebrate retina is organized into three laminae: the outer nuclear layer (ONL), which contains photoreceptor nuclei; the inner nuclear layer (INL), which contains amacrine, bipolar and horizontal cells; and the retinal ganglion cell (RGC) layer. Between the inner and outer nuclear layers, the outer plexiform layer (OPL) contains connections between the photoreceptors an…
GO:0050796	3	0	0.426748	0.00192191	1	BP	regulation of insulin secretion	Any process that modulates the frequency, rate or extent of the regulated release of insulin.
GO:0021623	3	0	0.426748	0.00192191	1	BP	oculomotor nerve formation	The process that gives rise to the oculomotor nerve. This process pertains to the initial formation of a structure from unspecified parts. This motor nerve innervates all extraocular muscles except the superior oblique and the lateral rectus muscles. The superior division supplies the levator palpebrae superioris and superior rectus muscles. The inferior division supplies the medial rectus, infer…
GO:0021884	3	0	0.426748	0.00192191	1	BP	forebrain neuron development	The process whose specific outcome is the progression of a neuron that resides in the forebrain, from its initial commitment to its fate, to the fully functional differentiated cell.
GO:0014044	3	0	0.426748	0.00192191	1	BP	Schwann cell development	The process aimed at the progression of a Schwann cell over time, from initial commitment of the cell to a specific fate, to the fully functional differentiated cell. Schwann cells are found in the peripheral nervous system, where they insulate neurons and axons, and regulate the environment in which neurons function.
GO:0003151	3	0	0.426748	0.00192191	1	BP	outflow tract morphogenesis	The process in which the anatomical structures of the outflow tract are generated and organized. The outflow tract is the portion of the heart through which blood flows into the arteries.
GO:0001106	3	0	0.426748	0.00192191	1	MF	RNA polymerase II transcription corepressor activity	Interacting selectively and non-covalently with an RNA polymerase II repressing transcription factor and also with the RNA polymerase II basal transcription machinery in order to stop, prevent, or reduce the frequency, rate or extent of transcription. Cofactors generally do not bind DNA, but rather mediate protein-protein interactions between repressive transcription factors and the basal transcr…
GO:0072044	3	0	0.426748	0.00192191	1	BP	collecting duct development	The process whose specific outcome is the progression of a collecting duct over time, from its formation to the mature structure. The collecting duct responds to vasopressin and aldosterone to regulate water, electrolyte and acid-base balance. It is the final common path through which urine flows before entering the ureter and then emptying into the bladder.
GO:0003091	3	0	0.426748	0.00192191	1	BP	renal water homeostasis	Renal process involved in the maintenance of an internal steady state of water in the body.
GO:0055078	3	0	0.426748	0.00192191	1	BP	sodium ion homeostasis	Any process involved in the maintenance of an internal steady state of sodium ions within an organism or cell.
GO:0010944	3	0	0.426748	0.00192191	1	BP	negative regulation of transcription by competitive promoter binding	Any process that stops, prevents, or reduces the frequency, rate or extent of DNA-dependent transcription using a mechanism that involves direct competition for interaction with a promoter binding site.
GO:0048485	3	0	0.426748	0.00192191	1	BP	sympathetic nervous system development	The process whose specific outcome is the progression of the sympathetic nervous system over time, from its formation to the mature structure. The sympathetic nervous system is one of the two divisions of the vertebrate autonomic nervous system (the other being the parasympathetic nervous system). The sympathetic preganglionic neurons have their cell bodies in the thoracic and lumbar regions of t…
GO:0035137	3	0	0.426748	0.00192191	1	BP	hindlimb morphogenesis	The process in which the anatomical structures of the hindlimb are generated and organized.
GO:0010226	3	0	0.426748	0.00192191	1	BP	response to lithium ion	Any process that results in a change in state or activity of a cell or an organism (in terms of movement, secretion, enzyme production, gene expression, etc.) as a result of a lithium (Li+) ion stimulus.
GO:0097275	3	0	0.426748	0.00192191	1	BP	cellular ammonia homeostasis	Any biological process involved in the maintenance of an internal steady state of ammonia at the level of the cell.
GO:0055074	3	0	0.426748	0.00192191	1	BP	calcium ion homeostasis	Any process involved in the maintenance of an internal steady state of calcium ions within an organism or cell.
GO:0072017	3	0	0.426748	0.00192191	1	BP	distal tubule development	The process whose specific outcome is the progression of the distal tubule over time, from its formation to the mature structure. In mammals, the distal tubule is a nephron tubule that begins at the macula densa and extends to the connecting tubule.
GO:0000979	3	0	0.426748	0.00192191	1	MF	RNA polymerase II core promoter sequence-specific DNA binding	Interacting selectively and non-covalently with the regulatory region composed of the transcription start site and binding sites for transcription factors of the RNA polymerase II basal transcription machinery.
GO:0043525	3	0	0.426748	0.00192191	1	BP	positive regulation of neuron apoptotic process	Any process that activates or increases the frequency, rate or extent of cell death of neurons by apoptotic process.
GO:0003409	3	0	0.426748	0.00192191	1	BP	optic cup structural organization	The process that contributes to creating the structural organization of the optic cup. This process pertains to the physical shaping of the rudimentary structure.
GO:0071281	3	0	0.426748	0.00192191	1	BP	cellular response to iron ion	Any process that results in a change in state or activity of a cell (in terms of movement, secretion, enzyme production, gene expression, etc.) as a result of an iron ion stimulus.
GO:0060325	3	0	0.426748	0.00192191	1	BP	face morphogenesis	The process in which the anatomical structures of the face are generated and organized. The face is the ventral division of the head.
GO:0097276	3	0	0.426748	0.00192191	1	BP	cellular creatinine homeostasis	Any biological process involved in the maintenance of an internal steady state of creatinine at the level of the cell.
GO:0035810	3	0	0.426748	0.00192191	1	BP	positive regulation of urine volume	Any process that increases the amount of urine excreted from the body over a unit of time.
GO:0001158	3	0	0.426748	0.00192191	1	MF	enhancer sequence-specific DNA binding	Interacting selectively and non-covalently with a specific sequence of DNA that is part of an enhancer, a transcription regulatory region that is somewhat distal from the core promoter and which enhances transcription from that promoter.
GO:0046983	3	0	0.426748	0.00192191	1	MF	protein dimerization activity	The formation of a protein dimer, a macromolecular structure consists of two noncovalently associated identical or nonidentical subunits.
GO:0097277	3	0	0.426748	0.00192191	1	BP	cellular urea homeostasis	Any biological process involved in the maintenance of an internal steady state of urea at the level of the cell.
GO:0000987	3	0	0.426748	0.00192191	1	MF	core promoter proximal region sequence-specific DNA binding	Interacting selectively and non-covalently with a sequence of DNA that is in cis with and relatively close to the core promoter. The transcribed region might be described as a gene, cistron, or operon.
GO:0042059	3	0	0.426748	0.00192191	1	BP	negative regulation of epidermal growth factor receptor signaling pathway	Any process that stops, prevents, or reduces the frequency, rate or extent of epidermal growth factor receptor signaling pathway activity.
GO:0001105	3	0	0.426748	0.00192191	1	MF	RNA polymerase II transcription coactivator activity	Interacting selectively and non-covalently with an RNA polymerase II (RNAP II) regulatory transcription factor and also with the RNAP II basal transcription machinery in order to increase the frequency, rate or extent of transcription. Cofactors generally do not bind DNA, but rather mediate protein-protein interactions between activating transcription factors and the basal RNAP II transcription m…
GO:0060349	3	0	0.426748	0.00192191	1	BP	bone morphogenesis	The process in which bones are generated and organized.
GO:0061303	3	0	0.426748	0.00192191	1	BP	cornea development in camera-type eye	The progression of the cornea over time, from its formation to the mature structure. The cornea is the transparent structure that covers the anterior of the eye.
GO:0000983	3	0	0.426748	0.00192191	1	MF	RNA polymerase II core promoter sequence-specific DNA binding transcription factor activity	Interacting selectively and non-covalently with a specific DNA sequence in an RNA polymerase II (Pol II) core promoter, the region composed of the transcription start site and binding sites for transcription factors of the Pol II basal transcription machinery, in order to modulate transcription by Pol II. The transcription factor may or may not also interact selectively with a protein or macromol…
GO:2000818	3	0	0.426748	0.00192191	1	BP	negative regulation of myoblast proliferation	Any process that stops, prevents or reduces the frequency, rate or extent of myoblast proliferation.
GO:2000378	3	0	0.426748	0.00192191	1	BP	negative regulation of reactive oxygen species metabolic process	Any process that stops, prevents or reduces the frequency, rate or extent of reactive oxygen species metabolic process.
GO:0070172	3	0	0.426748	0.00192191	1	BP	positive regulation of tooth mineralization	Any process that activates or increases the frequency, rate or extent of tooth mineralization, the deposition of calcium salts in tooth structures.
GO:0072210	3	0	0.426748	0.00192191	1	BP	metanephric nephron development	The process whose specific outcome is the progression of a nephron in the metanephros over time, from its formation to the mature structure. A nephron is the functional unit of the kidney.
GO:0035909	3	0	0.426748	0.00192191	1	BP	aorta morphogenesis	The process in which the anatomical structures of an aorta are generated and organized. An aorta is an artery that carries blood from the heart to other parts of the body.
GO:0003404	3	0	0.426748	0.00192191	1	BP	optic vesicle morphogenesis	The developmental process pertaining to the formation and shaping of the optic vesicle. This process begins with the specific processes that contribute to the appearance of the vesicle and ends when the vesicle has evaginated. The optic vesicle is the evagination of neurectoderm that precedes formation of the optic cup.
GO:0048596	3	0	0.426748	0.00192191	1	BP	embryonic camera-type eye morphogenesis	The process in which the anatomical structures of the eye are generated and organized during embryonic development.
GO:0014032	3	0	0.426748	0.00192191	1	BP	neural crest cell development	The process aimed at the progression of a neural crest cell over time, from initial commitment of the cell to its specific fate, to the fully functional differentiated cell.
GO:0097070	3	0	0.426748	0.00192191	1	BP	ductus arteriosus closure	The morphogenesis process in which the ductus arteriosus changes to no longer permit blood flow after birth. The ductus arteriosus is the shunt between the aorta and the pulmonary artery which allows blood to bypass the fetus' lungs.
GO:0061029	3	0	0.426748	0.00192191	1	BP	eyelid development in camera-type eye	The progression of the eyelid in a camera-type eye from its formation to the mature state. The eyelid is a membranous cover that helps protect and lubricate the eye.
GO:0021559	3	0	0.426748	0.00192191	1	BP	trigeminal nerve development	The process whose specific outcome is the progression of the trigeminal nerve over time, from its formation to the mature structure. The trigeminal nerve is composed of three large branches. They are the ophthalmic (V1, sensory), maxillary (V2, sensory) and mandibular (V3, motor and sensory) branches. The sensory ophthalmic branch travels through the superior orbital fissure and passes through th…
GO:0035136	3	0	0.426748	0.00192191	1	BP	forelimb morphogenesis	The process in which the anatomical structures of the forelimb are generated and organized. The forelimbs are the front limbs of an animal, e.g. the arms of a human.
GO:0048701	3	0	0.426748	0.00192191	1	BP	embryonic cranial skeleton morphogenesis	The process in which the anatomical structures of the cranial skeleton are generated and organized during the embryonic phase.
GO:0021506	3	0	0.426748	0.00192191	1	BP	anterior neuropore closure	The joining together of the neural folds of the rostral opening of the neural tube. The anterior neuropore appears before the process of neural tube closure is complete.
GO:0019835	3	0	0.426748	0.00192191	1	BP	cytolysis	The rupture of cell membranes and the loss of cytoplasm.
GO:0044292	3	0	0.426748	0.00192191	1	CC	dendrite terminus	A structure at the distal end of a dendrite adapted to carry out a specific function, e.g. dendriole.
GO:0008184	3	0	0.426748	0.00192191	1	MF	glycogen phosphorylase activity	Catalysis of the reaction: glycogen + phosphate = maltodextrin + alpha-D-glucose 1-phosphate.
GO:0006167	3	0	0.426748	0.00192191	1	BP	AMP biosynthetic process	The chemical reactions and pathways resulting in the formation of AMP, adenosine monophosphate.
GO:0004001	3	0	0.426748	0.00192191	1	MF	adenosine kinase activity	Catalysis of the reaction: ATP + adenosine = ADP + AMP.
GO:0042417	3	0	0.426748	0.00192191	1	BP	dopamine metabolic process	The chemical reactions and pathways involving dopamine, a catecholamine neurotransmitter and a metabolic precursor of noradrenaline and adrenaline.
GO:0045964	3	0	0.426748	0.00192191	1	BP	positive regulation of dopamine metabolic process	Any process that activates or increases the frequency, rate or extent of the chemical reactions and pathways involving dopamine.
GO:0051303	3	0	0.426748	0.00192191	1	BP	establishment of chromosome localization	The directed movement of a chromosome to a specific location.
GO:0047496	3	0	0.426748	0.00192191	1	BP	vesicle transport along microtubule	The directed movement of a vesicle along a microtubule, mediated by motor proteins. This process begins with the attachment of a vesicle to a microtubule, and ends when the vesicle reaches its final destination.
GO:0031616	3	0	0.426748	0.00192191	1	CC	spindle pole centrosome	A centrosome from which one pole of a mitotic or meiotic spindle is organized.
GO:0051642	3	0	0.426748	0.00192191	1	BP	centrosome localization	Any process in which a centrosome is transported to, and/or maintained in, a specific location within the cell.
GO:0016082	3	0	0.426748	0.00192191	1	BP	synaptic vesicle priming	The formation of SNARE-containing complexes, bringing synaptic vesicle membrane and plasma membranes into close proximity and thereby facilitating membrane fusion.
GO:0051781	3	0	0.426748	0.00192191	1	BP	positive regulation of cell division	Any process that activates or increases the frequency, rate or extent of cell division.
GO:0019894	3	0	0.426748	0.00192191	1	MF	kinesin binding	Interacting selectively and non-covalently and stoichiometrically with kinesin, a member of a superfamily of microtubule-based motor proteins that perform force-generating tasks such as organelle transport and chromosome segregation.
GO:0030173	3	0	0.426748	0.00192191	1	CC	integral to Golgi membrane	Located such that some or all of the gene product itself penetrates at least one phospholipid bilayer of the Golgi complex membrane. May also refer to the state of being buried in the bilayer with no exposure outside the bilayer.
GO:0001975	3	0	0.426748	0.00192191	1	BP	response to amphetamine	Any process that results in a change in state or activity of a cell or an organism (in terms of movement, secretion, enzyme production, gene expression, etc.) as a result of an amphetamine stimulus. Amphetamines consist of a group of compounds related to alpha-methylphenethylamine.
GO:0046651	3	0	0.426748	0.00192191	1	BP	lymphocyte proliferation	The expansion of a lymphocyte population by cell division.
GO:0007625	3	0	0.426748	0.00192191	1	BP	grooming behavior	The specific behavior of an organism relating to grooming, cleaning and brushing to remove dirt and parasites.
GO:0046040	3	0	0.426748	0.00192191	1	BP	IMP metabolic process	The chemical reactions and pathways involving IMP, inosine monophosphate.
GO:0046100	3	0	0.426748	0.00192191	1	BP	hypoxanthine metabolic process	The chemical reactions and pathways involving hypoxanthine, 6-hydroxy purine, an intermediate in the degradation of adenylate. Its ribonucleoside is known as inosine and its ribonucleotide as inosinate.
GO:0032264	3	0	0.426748	0.00192191	1	BP	IMP salvage	Any process which produces inosine monophosphate from derivatives of it, without de novo synthesis.
GO:0021895	3	0	0.426748	0.00192191	1	BP	cerebral cortex neuron differentiation	The process in which a relatively unspecialized cell acquires specialized features of a neuron residing in the cerebral cortex.
GO:0004422	3	0	0.426748	0.00192191	1	MF	hypoxanthine phosphoribosyltransferase activity	Catalysis of the reaction: IMP + diphosphate = hypoxanthine + 5-phospho-alpha-D-ribose 1-diphosphate.
GO:0052657	3	0	0.426748	0.00192191	1	MF	guanine phosphoribosyltransferase activity	Catalysis of the reaction: GMP + diphosphate = guanine + 5-phospho-alpha-D-ribose 1-diphosphate.
GO:0032263	3	0	0.426748	0.00192191	1	BP	GMP salvage	Any process which produces guanosine monophosphate from derivatives of it, without de novo synthesis.
GO:0006178	3	0	0.426748	0.00192191	1	BP	guanine salvage	Any process that generates guanine, 2-amino-6-hydroxypurine, from derivatives of it without de novo synthesis.
GO:0046038	3	0	0.426748	0.00192191	1	BP	GMP catabolic process	The chemical reactions and pathways resulting in the breakdown of GMP, guanosine monophosphate.
GO:0021954	3	0	0.426748	0.00192191	1	BP	central nervous system neuron development	The process whose specific outcome is the progression of a neuron whose cell body is located in the central nervous system, from initial commitment of the cell to a neuronal fate, to the fully functional differentiated neuron.
GO:0006168	3	0	0.426748	0.00192191	1	BP	adenine salvage	Any process that generates adenine, 6-aminopurine, from derivatives of it without de novo synthesis.
GO:0021756	3	0	0.426748	0.00192191	1	BP	striatum development	The progression of the striatum over time from its initial formation until its mature state. The striatum is a region of the forebrain consisting of the caudate nucleus, putamen and fundus striati.
GO:0048172	3	0	0.426748	0.00192191	1	BP	regulation of short-term neuronal synaptic plasticity	A process that modulates short-term neuronal synaptic plasticity, the ability of neuronal synapses to change in the short-term as circumstances require. Short-term neuronal synaptic plasticity generally involves increasing or decreasing synaptic sensitivity.
GO:0018990	3	0	0.426748	0.00192191	1	BP	ecdysis, chitin-based cuticle	The shedding of the old chitin-based cuticlar fragments during the molting cycle. An example of this is found in Drosophila melanogaster.
GO:0007218	6	7	1.84924	0.00287404	1	BP	neuropeptide signaling pathway	The series of molecular signals generated as a consequence of a peptide neurotransmitter binding to a cell surface receptor.
GO:0033179	4	2	0.853496	0.00290174	1	CC	proton-transporting V-type ATPase, V0 domain	A protein complex that forms part of a proton-transporting V-type ATPase and mediates proton transport across a membrane. The V0 complex consists of at least four different subunits (a,c,d and e); six or more c subunits form a proton-binding rotor ring.
GO:0000086	5	5	1.42249	0.0043294	1	BP	G2/M transition of mitotic cell cycle	The mitotic cell cycle transition by which a cell in G2 commits to M phase. The process begins when the kinase activity of M cyclin/CDK complex reaches a threshold high enough for the cell cycle to proceed. This is accomplished by activating a positive feedback loop that results in the accumulation of unphosphorylated and active M cyclin/CDK complex.
GO:0000932	5	5	1.42249	0.0043294	1	CC	cytoplasmic mRNA processing body	A focus in the cytoplasm where mRNAs may become inactivated by decapping or some other mechanism. mRNA processing and binding proteins are localized to these foci.
GO:0009116	6	8	1.99149	0.00450703	1	BP	nucleoside metabolic process	The chemical reactions and pathways involving a nucleoside, a nucleobase linked to either beta-D-ribofuranose (a ribonucleoside) or 2-deoxy-beta-D-ribofuranose, (a deoxyribonucleoside), e.g. adenosine, guanosine, inosine, cytidine, uridine and deoxyadenosine, deoxyguanosine, deoxycytidine and thymidine (= deoxythymidine).
GO:0030170	8	15	3.27174	0.00486824	1	MF	pyridoxal phosphate binding	Interacting selectively and non-covalently with pyridoxal 5' phosphate, 3-hydroxy-5-(hydroxymethyl)-2-methyl4-pyridine carboxaldehyde 5' phosphate, the biologically active form of vitamin B6.
GO:0006508	1	60	8.67721	0.00525442	1	BP	proteolysis	The hydrolysis of proteins into smaller polypeptides and/or amino acids by cleavage of their peptide bonds.
GO:0016491	10	23	4.69423	0.00526464	1	MF	oxidoreductase activity	Catalysis of an oxidation-reduction (redox) reaction, a reversible chemical reaction in which the oxidation state of an atom or atoms within a molecule is altered. One substrate acts as a hydrogen or electron donor and becomes oxidized, while the other acts as hydrogen or electron acceptor and becomes reduced.
GO:0030054	4	3	0.995746	0.00610654	1	CC	cell junction	A cellular component that forms a specialized region of connection between two cells or between a cell and the extracellular matrix. At a cell junction, anchoring proteins extend through the plasma membrane to link cytoskeletal proteins in one cell to cytoskeletal proteins in neighboring cells or to proteins in the extracellular matrix.
GO:0045202	4	3	0.995746	0.00610654	1	CC	synapse	The junction between a nerve fiber of one neuron and another neuron or muscle fiber or glial cell; the site of interneuronal communication. As the nerve fiber approaches the synapse it enlarges into a specialized structure, the presynaptic nerve ending, which contains mitochondria and synaptic vesicles. At the tip of the nerve ending is the presynaptic membrane; facing it, and separated from it b…
GO:0005794	13	35	6.82797	0.00621225	1	CC	Golgi apparatus	A compound membranous cytoplasmic organelle of eukaryotic cells, consisting of flattened, ribosome-free vesicles arranged in a more or less regular stack. The Golgi apparatus differs from the endoplasmic reticulum in often having slightly thicker membranes, appearing in sections as a characteristic shallow semicircle so that the convex side (cis or entry face) abuts the endoplasmic reticulum, sec…
GO:0004553	6	9	2.13374	0.00673342	1	MF	hydrolase activity, hydrolyzing O-glycosyl compounds	Catalysis of the hydrolysis of any O-glycosyl bond.
GO:0010960	3	1	0.568998	0.00697313	1	BP	magnesium ion homeostasis	Any process involved in the maintenance of an internal steady state of magnesium ions within an organism or cell.
GO:0042593	3	1	0.568998	0.00697313	1	BP	glucose homeostasis	Any process involved in the maintenance of an internal steady state of glucose within an organism or cell.
GO:0055062	3	1	0.568998	0.00697313	1	BP	phosphate ion homeostasis	Any process involved in the maintenance of an internal steady state of phosphate ions within an organism or cell.
GO:0071711	3	1	0.568998	0.00697313	1	BP	basement membrane organization	A process that is carried out at the cellular level which results in the assembly, arrangement of constituent parts, or disassembly of the basement membrane.
GO:0000978	3	1	0.568998	0.00697313	1	MF	RNA polymerase II core promoter proximal region sequence-specific DNA binding	Interacting selectively and non-covalently with a sequence of DNA that is in cis with and relatively close to a core promoter for RNA polymerase II.
GO:0009414	3	1	0.568998	0.00697313	1	BP	response to water deprivation	Any process that results in a change in state or activity of a cell or an organism (in terms of movement, secretion, enzyme production, gene expression, etc.) as a result of a water deprivation stimulus, prolonged deprivation of water.
GO:0044212	3	1	0.568998	0.00697313	1	MF	transcription regulatory region DNA binding	Interacting selectively and non-covalently with a DNA region that regulates the transcription of a region of DNA, which may be a gene, cistron, or operon. Binding may occur as a sequence specific interaction or as an interaction observed only once a factor has been recruited to the DNA by other factors.
GO:0035115	3	1	0.568998	0.00697313	1	BP	embryonic forelimb morphogenesis	The process, occurring in the embryo, by which the anatomical structures of the forelimb are generated and organized. The forelimbs are the front limbs of an animal, e.g. the arms of a human.
GO:0000981	3	1	0.568998	0.00697313	1	MF	sequence-specific DNA binding RNA polymerase II transcription factor activity	Interacting selectively and non-covalently with a specific DNA sequence in order to modulate transcription by RNA polymerase II. The transcription factor may or may not also interact selectively with a protein or macromolecular complex.
GO:0048730	3	1	0.568998	0.00697313	1	BP	epidermis morphogenesis	The process in which the anatomical structures of the epidermis are generated and organized. The epidermis is the outer epithelial layer of a plant or animal, it may be a single layer that produces an extracellular material (e.g. the cuticle of arthropods) or a complex stratified squamous epithelium, as in the case of many vertebrate species.
GO:0010172	3	1	0.568998	0.00697313	1	BP	embryonic body morphogenesis	The process in which the anatomical structures of the embryonic soma are generated and organized.
GO:0045595	3	1	0.568998	0.00697313	1	BP	regulation of cell differentiation	Any process that modulates the frequency, rate or extent of cell differentiation, the process in which relatively unspecialized cells acquire specialized structural and functional features.
GO:0009880	3	1	0.568998	0.00697313	1	BP	embryonic pattern specification	The process that results in the patterns of cell differentiation that will arise in an embryo.
GO:0060021	3	1	0.568998	0.00697313	1	BP	palate development	The biological process whose specific outcome is the progression of the palate from an initial condition to its mature state. This process begins with the formation of the structure and ends with the mature structure. The palate is the partition that separates the nasal and oral cavities.
GO:0030510	3	1	0.568998	0.00697313	1	BP	regulation of BMP signaling pathway	Any process that modulates the frequency, rate or extent of the activity of any BMP receptor signaling pathway.
GO:0030501	3	1	0.568998	0.00697313	1	BP	positive regulation of bone mineralization	Any process that activates or increases the frequency, rate or extent of bone mineralization.
GO:0007423	3	1	0.568998	0.00697313	1	BP	sensory organ development	The process whose specific outcome is the progression of sensory organs over time, from its formation to the mature structure.
GO:0007405	3	1	0.568998	0.00697313	1	BP	neuroblast proliferation	The expansion of a neuroblast population by cell division. A neuroblast is any cell that will divide and give rise to a neuron.
GO:0048813	3	1	0.568998	0.00697313	1	BP	dendrite morphogenesis	The process in which the anatomical structures of a dendrite are generated and organized. A dendrite is a freely branching protoplasmic process of a nerve cell.
GO:0032154	3	1	0.568998	0.00697313	1	CC	cleavage furrow	In animal cells, the first sign of cleavage, or cytokinesis, is the appearance of a shallow groove in the cell surface near the old metaphase plate. A contractile ring containing actin and myosin is located just inside the plasma membrane at the location of the furrow. Ring contraction is associated with centripetal growth of the membrane that deepens the cleavage furrow and divides the cytoplasm…
GO:0045111	3	1	0.568998	0.00697313	1	CC	intermediate filament cytoskeleton	Cytoskeletal structure made from intermediate filaments, typically organized in the cytosol as an extended system that stretches from the nuclear envelope to the plasma membrane. Some intermediate filaments run parallel to the cell surface, while others traverse the cytosol; together they form an internal framework that helps support the shape and resilience of the cell.
GO:0006890	3	1	0.568998	0.00697313	1	BP	retrograde vesicle-mediated transport, Golgi to ER	The directed movement of substances from the Golgi back to the endoplasmic reticulum, mediated by vesicles bearing specific protein coats such as COPI or COG.
GO:0007020	3	1	0.568998	0.00697313	1	BP	microtubule nucleation	The 'de novo' formation of a microtubule, in which tubulin heterodimers form metastable oligomeric aggregates, some of which go on to support formation of a complete microtubule. Microtubule nucleation usually occurs from a specific site within a cell.
GO:0007095	3	1	0.568998	0.00697313	1	BP	mitotic G2 DNA damage checkpoint	A mitotic cell cycle checkpoint that detects and negatively regulates progression through the G2/M transition of the cell cycle in response to DNA damage.
GO:0030992	3	1	0.568998	0.00697313	1	CC	intraflagellar transport particle B	The larger subcomplex of the intraflagellar transport particle; characterized complexes have molecular weights around 550 kDa.
GO:0016538	3	1	0.568998	0.00697313	1	MF	cyclin-dependent protein serine/threonine kinase regulator activity	Modulates the activity of a cyclin-dependent protein serine/threonine kinase, enzymes of the protein kinase family that are regulated through association with cyclins and other proteins.
GO:0003688	3	1	0.568998	0.00697313	1	MF	DNA replication origin binding	Interacting selectively and non-covalently with the DNA replication origin, a unique DNA sequence of a replicon at which DNA replication is initiated and proceeds bidirectionally or unidirectionally.
GO:0016081	3	1	0.568998	0.00697313	1	BP	synaptic vesicle docking involved in exocytosis	The initial attachment of a synaptic vesicle membrane to the presynaptic membrane, mediated by proteins protruding from the membrane of the synaptic vesicle and the target membrane.
GO:0006893	3	1	0.568998	0.00697313	1	BP	Golgi to plasma membrane transport	The directed movement of substances from the Golgi to the plasma membrane in transport vesicles that move from the trans-Golgi network to the plasma membrane, where they fuse and release their contents by exocytosis.
GO:0003697	5	6	1.56474	0.00713349	1	MF	single-stranded DNA binding	Interacting selectively and non-covalently with single-stranded DNA.
GO:0005840	4	93	13.7982	0.00778342	1	CC	ribosome	An intracellular organelle, about 200 A in diameter, consisting of RNA and protein. It is the site of protein biosynthesis resulting from translation of messenger RNA (mRNA). It consists of two subunits, one large and one small, each containing only protein and RNA. Both the ribosome and its subunits are characterized by their sedimentation coefficients, expressed in Svedberg units (symbol: S). H…
GO:0000166	15	46	8.67721	0.00924131	1	MF	nucleotide binding	Interacting selectively and non-covalently with a nucleotide, any compound consisting of a nucleoside that is esterified with (ortho)phosphate or an oligophosphate at any hydroxyl group on the ribose or deoxyribose.
GO:0003713	6	10	2.27599	0.00966033	1	MF	transcription coactivator activity	Interacting selectively and non-covalently with a activating transcription factor and also with the basal transcription machinery in order to increase the frequency, rate or extent of transcription. Cofactors generally do not bind DNA, but rather mediate protein-protein interactions between activating transcription factors and the basal transcription machinery.
GO:0006412	4	89	13.2292	0.0108774	1	BP	translation	The cellular metabolic process in which a protein is formed, using the sequence of a mature mRNA molecule to specify the sequence of amino acids in a polypeptide chain. Translation is mediated by the ribosome, and begins with the formation of a ternary complex between aminoacylated initiator methionine tRNA, GTP, and initiation factor 2, which subsequently associates with the small subunit of the…
GO:0001764	5	7	1.70699	0.0109949	1	BP	neuron migration	The characteristic movement of an immature neuron from germinal zones to specific positions where they will reside as they mature.
GO:0015078	5	7	1.70699	0.0109949	1	MF	hydrogen ion transmembrane transporter activity	Catalysis of the transfer of hydrogen ions from one side of a membrane to the other.
GO:0030335	4	4	1.138	0.0110206	1	BP	positive regulation of cell migration	Any process that activates or increases the frequency, rate or extent of cell migration.
GO:0008584	4	4	1.138	0.0110206	1	BP	male gonad development	The process whose specific outcome is the progression of the male gonad over time, from its formation to the mature structure.
GO:0007420	4	4	1.138	0.0110206	1	BP	brain development	The process whose specific outcome is the progression of the brain over time, from its formation to the mature structure. Brain development begins with patterning events in the neural tube and ends with the mature structure that is the center of thought and emotion. The brain is responsible for the coordination and control of bodily activities and the interpretation of information from the senses…
GO:0006633	4	4	1.138	0.0110206	1	BP	fatty acid biosynthetic process	The chemical reactions and pathways resulting in the formation of a fatty acid, any of the aliphatic monocarboxylic acids that can be liberated by hydrolysis from naturally occurring fats and oils. Fatty acids are predominantly straight-chain acids of 4 to 24 carbon atoms, which may be saturated or unsaturated; branched fatty acids and hydroxy fatty acids also occur, and very long chain acids of …
GO:0043005	4	4	1.138	0.0110206	1	CC	neuron projection	A prolongation or process extending from a nerve cell, e.g. an axon or dendrite.
GO:0015630	4	4	1.138	0.0110206	1	CC	microtubule cytoskeleton	The part of the cytoskeleton (the internal framework of a cell) composed of microtubules and associated proteins.
GO:0006281	0	38	5.40548	0.0113733	1	BP	DNA repair	The process of restoring DNA after damage. Genomes are subject to damage by chemical and physical agents in the environment (e.g. UV and ionizing radiations, chemical mutagens, fungal and bacterial toxins, etc.) and by free radicals or alkylating agents endogenously generated in metabolism. DNA is also damaged because of errors during its replication. A variety of different DNA repair pathways ha…
GO:0005975	11	29	5.68998	0.0125976	1	BP	carbohydrate metabolic process	The chemical reactions and pathways involving carbohydrates, any of a group of organic compounds based of the general formula Cx(H2O)y. Includes the formation of carbohydrate derivatives by the addition of a carbohydrate residue to another molecule.
GO:0042803	6	11	2.41824	0.0133915	1	MF	protein homodimerization activity	Interacting selectively and non-covalently with an identical protein to form a homodimer.
GO:0003700	19	69	12.5179	0.013572	1	MF	sequence-specific DNA binding transcription factor activity	Interacting selectively and non-covalently with a specific DNA sequence in order to modulate transcription. The transcription factor may or may not also interact selectively with a protein or macromolecular complex.
GO:0015991	7	15	3.12949	0.0141861	1	BP	ATP hydrolysis coupled proton transport	The transport of protons against an electrochemical gradient, using energy from ATP hydrolysis.
GO:0003723	4	87	12.9447	0.0151593	1	MF	RNA binding	Interacting selectively and non-covalently with an RNA molecule or a portion thereof.
GO:0003735	4	88	13.0869	0.015386	1	MF	structural constituent of ribosome	The action of a molecule that contributes to the structural integrity of the ribosome.
GO:0015485	2	0	0.284499	0.0154834	1	MF	cholesterol binding	Interacting selectively and non-covalently with cholesterol (cholest-5-en-3-beta-ol); the principal sterol of vertebrates and the precursor of many steroids, including bile acids and steroid hormones.
GO:0015087	2	0	0.284499	0.0154834	1	MF	cobalt ion transmembrane transporter activity	Catalysis of the transfer of cobalt (Co) ions from one side of a membrane to the other.
GO:0015099	2	0	0.284499	0.0154834	1	MF	nickel cation transmembrane transporter activity	Catalysis of the transfer of nickel (Ni) cations from one side of a membrane to the other.
GO:0008745	2	0	0.284499	0.0154834	1	MF	N-acetylmuramoyl-L-alanine amidase activity	Catalysis of the hydrolysis of the link between N-acetylmuramoyl residues and L-amino acid residues in certain bacterial cell-wall glycopeptides.
GO:0004346	2	0	0.284499	0.0154834	1	MF	glucose-6-phosphatase activity	Catalysis of the reaction: D-glucopyranose 6-phosphate + H2O = D-glucose + phosphate. D-glucopyranose is also known as D-glucose 6-phosphate.
GO:0007124	2	0	0.284499	0.0154834	1	BP	pseudohyphal growth	A pattern of cell growth that occurs in conditions of nitrogen limitation and abundant fermentable carbon source. Cells become elongated, switch to a unipolar budding pattern, remain physically attached to each other, and invade the growth substrate.
GO:0033344	2	0	0.284499	0.0154834	1	BP	cholesterol efflux	The directed movement of cholesterol, cholest-5-en-3-beta-ol, out of a cell or organelle.
GO:0016844	2	0	0.284499	0.0154834	1	MF	strictosidine synthase activity	Catalysis of the reaction: 3alpha(S)-strictosidine + H(2)O = secologanin + tryptamine.
GO:0045747	2	0	0.284499	0.0154834	1	BP	positive regulation of Notch signaling pathway	Any process that activates or increases the frequency, rate or extent of the Notch signaling pathway.
GO:0030168	2	0	0.284499	0.0154834	1	BP	platelet activation	A series of progressive, overlapping events triggered by exposure of the platelets to subendothelial tissue. These events include shape change, adhesiveness, aggregation, and release reactions. When carried through to completion, these events lead to the formation of a stable hemostatic plug.
GO:0003884	2	0	0.284499	0.0154834	1	MF	D-amino-acid oxidase activity	Catalysis of the reaction: a D-amino acid + H2O + O2 = a 2-oxo acid + NH3 + hydrogen peroxide.
GO:0000976	2	0	0.284499	0.0154834	1	MF	transcription regulatory region sequence-specific DNA binding	Interacting selectively and non-covalently with a specific sequence of DNA that is part of a regulatory region that controls transcription of that section of the DNA. The transcribed region might be described as a gene, cistron, or operon.
GO:0015578	2	0	0.284499	0.0154834	1	MF	mannose transmembrane transporter activity	Catalysis of the transfer of mannose from one side of the membrane to the other. Mannose is the aldohexose manno-hexose, the C-2 epimer of glucose. The D-(+)-form is widely distributed in mannans and hemicelluloses and is of major importance in the core oligosaccharide of N-linked oligosaccharides of glycoproteins.
GO:0000323	2	0	0.284499	0.0154834	1	CC	lytic vacuole	A vacuole that is maintained at an acidic pH and which contains degradative enzymes, including a wide variety of acid hydrolases.
GO:0005537	2	0	0.284499	0.0154834	1	MF	mannose binding	Interacting selectively and non-covalently with mannose, a monosaccharide hexose, stereoisomeric with glucose, that occurs naturally only in polymerized forms called mannans.
GO:0002576	2	0	0.284499	0.0154834	1	BP	platelet degranulation	The regulated exocytosis of secretory granules containing preformed mediators such as histamine and serotonin by a platelet.
GO:0033018	2	0	0.284499	0.0154834	1	CC	sarcoplasmic reticulum lumen	The volume enclosed by the membranes of the sarcoplasmic reticulum.
GO:0042470	2	0	0.284499	0.0154834	1	CC	melanosome	A tissue-specific, membrane-bounded cytoplasmic organelle within which melanin pigments are synthesized and stored. Melanosomes are synthesized in melanocyte cells.
GO:0016442	2	0	0.284499	0.0154834	1	CC	RNA-induced silencing complex	A ribonucleoprotein complex that contains members of the Argonaute family of proteins, small interfering RNAs (siRNAs) or microRNAs (miRNAs), and miRNA or siRNA-complementary mRNAs, in addition to a number of accessory factors. The RISC complex is involved in posttranscriptional repression of gene expression through downregulation of translation or induction of mRNA degradation.
GO:0047372	2	0	0.284499	0.0154834	1	MF	acylglycerol lipase activity	Catalysis of the reaction: H2O + acylglycerol = a fatty acid + glycerol.
GO:0045185	2	0	0.284499	0.0154834	1	BP	maintenance of protein location	Any process in which a protein is maintained in a location and prevented from moving elsewhere. These include sequestration, stabilization to prevent transport elsewhere and the active retrieval of proteins that do move away.
GO:0042073	2	0	0.284499	0.0154834	1	BP	intraflagellar transport	The bidirectional movement of large protein complexes along microtubules within a cilium, mediated by motor proteins.
GO:0004108	2	0	0.284499	0.0154834	1	MF	citrate (Si)-synthase activity	Catalysis of the reaction: acetyl-CoA + H2O + oxaloacetate = citrate + CoA, where the acetyl group is added to the si-face of oxaloacetate; acetyl-CoA thus provides the two carbon atoms of the pro-S carboxymethyl group.
GO:0042986	2	0	0.284499	0.0154834	1	BP	positive regulation of amyloid precursor protein biosynthetic process	Any process that activates or increases the frequency, rate or extent of the chemical reactions and pathways resulting in the formation of amyloid precursor protein (APP), the precursor of beta-amyloid.
GO:0034435	2	0	0.284499	0.0154834	1	BP	cholesterol esterification	A lipid modification process in which a sterol ester is formed by the combination of a carboxylic acid (often a fatty acid) and cholesterol. In the blood this process is associated with the conversion of free cholesterol into cholesteryl ester, which is then sequestered into the core of a lipoprotein particle.
GO:0010878	2	0	0.284499	0.0154834	1	BP	cholesterol storage	The accumulation and maintenance in cells or tissues of cholesterol, cholest-5-en-3 beta-ol, the principal sterol of vertebrates and the precursor of many steroids, including bile acids and steroid hormones.
GO:0004772	2	0	0.284499	0.0154834	1	MF	sterol O-acyltransferase activity	Catalysis of the reaction: acyl-CoA + a sterol = CoA + a sterol ester.
GO:0034379	2	0	0.284499	0.0154834	1	BP	very-low-density lipoprotein particle assembly	The aggregation and arrangement of proteins and lipids in the liver to form a very-low-density lipoprotein particle.
GO:0010742	2	0	0.284499	0.0154834	1	BP	macrophage derived foam cell differentiation	The process in which a monocyte acquires the specialized features of a foam cell. A foam cell is a type of cell containing lipids in small vacuoles and typically seen in atherosclerotic lesions, as well as other conditions.
GO:0034736	2	0	0.284499	0.0154834	1	MF	cholesterol O-acyltransferase activity	Catalysis of the reaction: acyl-CoA + cholesterol = a cholesterol ester + CoA.
GO:0008859	2	0	0.284499	0.0154834	1	MF	exoribonuclease II activity	Catalysis of the reaction: RNA + H2O = 5'-phosphomononucleotides. Cleaves RNA in the 3' to 5' direction.
GO:0035158	2	0	0.284499	0.0154834	1	BP	regulation of tube diameter, open tracheal system	Ensuring that a tube in an open tracheal system is of the correct diameter. When primary branches form their lumens are small (less than 2 micrometers) in caliber and must undergo regulated expansion during larval life to reach their mature size.
GO:0009313	2	0	0.284499	0.0154834	1	BP	oligosaccharide catabolic process	The chemical reactions and pathways resulting in the breakdown of oligosaccharides, molecules with between two and (about) 20 monosaccharide residues connected by glycosidic linkages.
GO:0006689	2	0	0.284499	0.0154834	1	BP	ganglioside catabolic process	The chemical reactions and pathways resulting in the breakdown of ganglioside, a ceramide oligosaccharide carrying, in addition to other sugar residues, one or more sialic residues.
GO:0004563	2	0	0.284499	0.0154834	1	MF	beta-N-acetylhexosaminidase activity	Catalysis of the hydrolysis of terminal non-reducing N-acetyl-D-hexosamine residues in N-acetyl-beta-D-hexosaminides.
GO:0006836	2	0	0.284499	0.0154834	1	BP	neurotransmitter transport	The directed movement of a neurotransmitter into, out of or within a cell, or between cells, by means of some agent such as a transporter or pore. Neurotransmitters are any chemical substance that is capable of transmitting (or inhibiting the transmission of) a nerve impulse from a neuron to another cell.
GO:0008088	2	0	0.284499	0.0154834	1	BP	axon cargo transport	The directed movement of organelles or molecules along microtubules in nerve cell axons.
GO:0006659	2	0	0.284499	0.0154834	1	BP	phosphatidylserine biosynthetic process	The chemical reactions and pathways resulting in the formation of phosphatidylserines, any of a class of glycerophospholipids in which the phosphatidyl group is esterified to the hydroxyl group of L-serine.
GO:0000220	2	0	0.284499	0.0154834	1	CC	vacuolar proton-transporting V-type ATPase, V0 domain	The V0 domain of a proton-transporting V-type ATPase found in the vacuolar membrane.
GO:0051302	2	0	0.284499	0.0154834	1	BP	regulation of cell division	Any process that modulates the frequency, rate or extent of the physical partitioning and separation of a cell into daughter cells.
GO:0005700	2	0	0.284499	0.0154834	1	CC	polytene chromosome	A type of chromosome in a polyploid cell, formed when multiple copies of homologous chromosomes are aligned side by side to give a giant chromosome in which distinct chromosome bands are readily visible.
GO:0006031	2	0	0.284499	0.0154834	1	BP	chitin biosynthetic process	The chemical reactions and pathways resulting in the formation of chitin, a linear polysaccharide consisting of beta-(1->4)-linked N-acetyl-D-glucosamine residues.
GO:0045927	2	0	0.284499	0.0154834	1	BP	positive regulation of growth	Any process that activates or increases the rate or extent of growth, the increase in size or mass of all or part of an organism.
GO:0008047	2	0	0.284499	0.0154834	1	MF	enzyme activator activity	Increases the activity of an enzyme.
GO:0019079	2	0	0.284499	0.0154834	1	BP	viral genome replication	Any process involved directly in viral genome replication, including viral nucleotide metabolism.
GO:0004749	2	0	0.284499	0.0154834	1	MF	ribose phosphate diphosphokinase activity	Catalysis of the reaction: D-ribose 5-phosphate + ATP = 5-phospho-alpha-D-ribose 1-diphosphate + AMP + 2 H(+).
GO:0009156	2	0	0.284499	0.0154834	1	BP	ribonucleoside monophosphate biosynthetic process	The chemical reactions and pathways resulting in the formation of a ribonucleoside monophosphate, a compound consisting of a nucleobase linked to a ribose sugar esterified with phosphate on the sugar.
GO:0035308	2	0	0.284499	0.0154834	1	BP	negative regulation of protein dephosphorylation	Any process the stops, prevents, or reduces the frequency, rate or extent of removal of phosphate groups from a protein.
GO:0004478	2	0	0.284499	0.0154834	1	MF	methionine adenosyltransferase activity	Catalysis of the reaction: ATP + L-methionine + H2O = phosphate + diphosphate + S-adenosyl-L-methionine.
GO:0006556	2	0	0.284499	0.0154834	1	BP	S-adenosylmethionine biosynthetic process	The chemical reactions and pathways resulting in the formation of S-adenosylmethionine, S-(5'-adenosyl)-L-methionine, an important intermediate in one-carbon metabolism.
GO:0008521	2	0	0.284499	0.0154834	1	MF	acetyl-CoA transporter activity	Enables the directed movement of acetyl-CoA into, out of or within a cell, or between cells. Acetyl-CoA is a derivative of coenzyme A in which the sulfhydryl group is acetylated; it is a metabolite derived from several pathways (e.g. glycolysis, fatty acid oxidation, amino-acid catabolism) and is further metabolized by the tricarboxylic acid cycle. It is a key intermediate in lipid and terpenoid …
GO:0015876	2	0	0.284499	0.0154834	1	BP	acetyl-CoA transport	The directed movement of acetyl-CoA into, out of or within a cell, or between cells, by means of some agent such as a transporter or pore. Acetyl-CoA is a derivative of coenzyme A in which the sulfhydryl group is acetylated; it is a metabolite derived from several pathways (e.g. glycolysis, fatty acid oxidation, amino-acid catabolism) and is further metabolized by the tricarboxylic acid cycle. It…
GO:0046537	2	0	0.284499	0.0154834	1	MF	2,3-bisphosphoglycerate-independent phosphoglycerate mutase activity	Catalysis of the reaction: 2-phospho-D-glycerate = 3-phospho-D glycerate; this reaction does not require the cofactor 2,3-bisphosphoglycerate.
GO:0005384	2	0	0.284499	0.0154834	1	MF	manganese ion transmembrane transporter activity	Catalysis of the transfer of manganese (Mn) ions from one side of a membrane to the other.
GO:0007290	2	0	0.284499	0.0154834	1	BP	spermatid nucleus elongation	The change in shape of the spermatid nucleus from a spherical structure to an elongated organelle, during the latter part of spermatid differentiation.
GO:0051573	2	0	0.284499	0.0154834	1	BP	negative regulation of histone H3-K9 methylation	Any process that stops, prevents, or reduces the frequency, rate or extent of the covalent addition of a methyl group to the lysine at position 9 of histone H3.
GO:0036123	2	0	0.284499	0.0154834	1	BP	histone H3-K9 dimethylation	The modification of histone H3 by addition of two methyl groups to lysine at position 9 of the histone.
GO:0001047	2	0	0.284499	0.0154834	1	MF	core promoter binding	Interacting selectively and non-covalently with the regulatory region composed of the transcription start site and binding sites for the basal transcription machinery. Binding may occur as a sequence specific interaction or as an interaction observed only once a factor has been recruited to the DNA by other factors.
GO:0005703	2	0	0.284499	0.0154834	1	CC	polytene chromosome puff	A swelling at a site along the length of a polytene chromosome, thought to be the site of active transcription.
GO:0070828	2	0	0.284499	0.0154834	1	BP	heterochromatin organization	Any process that results in the specification, formation or maintenance of the physical structure of eukaryotic heterochromatin, a compact and highly condensed form of chromatin.
GO:0034221	2	0	0.284499	0.0154834	1	BP	fungal-type cell wall chitin biosynthetic process	The chemical reactions and pathways resulting in the formation of cell wall chitin, a linear polysaccharide consisting of P-1,4-linked N-acetyl-D-glucosamine residues, found in the walls of fungal cells.
GO:0030437	2	0	0.284499	0.0154834	1	BP	ascospore formation	The process in which cells that are products of meiosis acquire the specialized features of ascospores. Ascospores are generally found in clusters of four or eight spores within a single mother cell, the ascus, and are characteristic of the ascomycete fungi (phylum Ascomycota).
GO:0001402	2	0	0.284499	0.0154834	1	BP	signal transduction involved in filamentous growth	Relaying of environmental signals promoting filamentous growth.
GO:0006267	2	0	0.284499	0.0154834	1	BP	pre-replicative complex assembly involved in nuclear cell cycle DNA replication	The aggregation, arrangement and bonding together of a set of components to form the nuclear pre-replicative complex, a protein-DNA complex that forms at eukaryotic DNA replication origins during late M phase; its presence is required for replication initiation.
GO:0001614	2	0	0.284499	0.0154834	1	MF	purinergic nucleotide receptor activity	Combining with a purine nucleotide and transmitting the signal from one side of the membrane to the other to initiate a change in cell activity.
GO:0035590	2	0	0.284499	0.0154834	1	BP	purinergic nucleotide receptor signaling pathway	The series of molecular signals generated as a consequence of a receptor binding to an extracellular purine nucleotide to initiate a change in cell activity.
GO:0042472	3	2	0.711247	0.0158234	1	BP	inner ear morphogenesis	The process in which the anatomical structures of the inner ear are generated and organized. The inner ear is the structure in vertebrates that contains the organs of balance and hearing. It consists of soft hollow sensory structures (the membranous labyrinth) containing fluid (endolymph) surrounded by fluid (perilymph) and encased in a bony cavity (the bony labyrinth). It consists of two chamber…
GO:0007267	3	2	0.711247	0.0158234	1	BP	cell-cell signaling	Any process that mediates the transfer of information from one cell to another.
GO:0004559	3	2	0.711247	0.0158234	1	MF	alpha-mannosidase activity	Catalysis of the hydrolysis of terminal, non-reducing alpha-D-mannose residues in alpha-D-mannosides.
GO:0005484	3	2	0.711247	0.0158234	1	MF	SNAP receptor activity	Acting as a marker to identify a membrane and interacting selectively with one or more SNAREs on another membrane to mediate membrane fusion.
GO:0000132	3	2	0.711247	0.0158234	1	BP	establishment of mitotic spindle orientation	A cell cycle process that sets the alignment of mitotic spindle relative to other cellular structures.
GO:0005829	24	96	17.0699	0.016338	1	CC	cytosol	The part of the cytoplasm that does not contain organelles but which does contain other particulate matter, such as protein complexes.
GO:0005654	0	36	5.12098	0.018402	1	CC	nucleoplasm	That part of the nuclear content other than the chromosomes or the nucleolus.
GO:0051298	4	6	1.42249	0.0269628	1	BP	centrosome duplication	The replication of a centrosome, a structure comprised of a pair of centrioles and peri-centriolar material from which a microtubule spindle apparatus is organized.
GO:0016020	22	89	15.7897	0.0273675	1	CC	membrane	Double layer of lipid molecules that encloses all cells, and, in eukaryotes, many organelles; may be a single or double lipid bilayer; also includes associated proteins.
GO:0043027	3	3	0.853496	0.028745	1	MF	cysteine-type endopeptidase inhibitor activity involved in apoptotic process	Stops, prevents or reduces the activity of a cysteine-type endopeptidase involved in the apoptotic process.
GO:0032869	3	3	0.853496	0.028745	1	BP	cellular response to insulin stimulus	Any process that results in a change in state or activity of a cell (in terms of movement, secretion, enzyme production, gene expression, etc.) as a result of an insulin stimulus. Insulin is a polypeptide hormone produced by the islets of Langerhans of the pancreas in mammals, and by the homologous organs of other organisms.
GO:0001525	3	3	0.853496	0.028745	1	BP	angiogenesis	Blood vessel formation when new vessels emerge from the proliferation of pre-existing blood vessels.
GO:0005932	3	3	0.853496	0.028745	1	CC	microtubule basal body	A short cylindrical array of microtubules and associated proteins found at the base of a eukaryotic cilium or flagellum that is similar in structure to a centriole. The basal body serves as a nucleation site for axoneme growth.
GO:0008146	3	3	0.853496	0.028745	1	MF	sulfotransferase activity	Catalysis of the transfer of a sulfate group from 3'-phosphoadenosine 5'-phosphosulfate to the hydroxyl group of an acceptor, producing the sulfated derivative and 3'-phosphoadenosine 5'-phosphate.
GO:0019752	3	3	0.853496	0.028745	1	BP	carboxylic acid metabolic process	The chemical reactions and pathways involving carboxylic acids, any organic acid containing one or more carboxyl (COOH) groups or anions (COO-).
GO:0007269	3	3	0.853496	0.028745	1	BP	neurotransmitter secretion	The regulated release of neurotransmitter into the synaptic cleft. A neurotransmitter is any of a group of substances that are released on excitation from the axon terminal of a presynaptic neuron of the central or peripheral nervous system and travel across the synaptic cleft to either excite or inhibit the target cell. Among the many substances that have the properties of a neurotransmitter are…
GO:0008017	3	3	0.853496	0.028745	1	MF	microtubule binding	Interacting selectively and non-covalently with microtubules, filaments composed of tubulin monomers.
GO:0000236	3	3	0.853496	0.028745	1	BP	mitotic prometaphase	The cell cycle phase in higher eukaryotes which follows mitotic prophase and during which the nuclear envelope is disrupted and breaks into membrane vesicles, and the spindle microtubules enter the nuclear region. Kinetochores mature on each centromere and attach to some of the spindle microtubules. Kinetochore microtubules begin the process of aligning chromosomes in one plane halfway between th…
GO:0007610	3	3	0.853496	0.028745	1	BP	behavior	The internally coordinated responses (actions or inactions) of whole living organisms (individuals or groups) to internal or external stimuli.
GO:0016888	3	3	0.853496	0.028745	1	MF	endodeoxyribonuclease activity, producing 5'-phosphomonoesters	Catalysis of the hydrolysis of ester linkages within deoxyribonucleic acids by creating internal breaks to yield 5'-phosphomonoesters.
GO:0003682	7	19	3.69848	0.0352585	1	MF	chromatin binding	Interacting selectively and non-covalently with chromatin, the network of fibers of DNA, protein, and sometimes RNA, that make up the chromosomes of the eukaryotic nucleus during interphase.
GO:0006486	4	7	1.56474	0.0382939	1	BP	protein glycosylation	A protein modification process that results in the addition of a carbohydrate or carbohydrate derivative unit to a protein amino acid, e.g. the addition of glycan chains to proteins.
GO:0006397	0	28	3.98298	0.0414332	1	BP	mRNA processing	Any process involved in the conversion of a primary mRNA transcript into one or more mature mRNA(s) prior to translation into polypeptide.
GO:0005643	0	28	3.98298	0.0414332	1	CC	nuclear pore	Any of the numerous similar discrete openings in the nuclear envelope of a eukaryotic cell, where the inner and outer nuclear membranes are joined.
GO:0004497	2	1	0.426748	0.0426065	1	MF	monooxygenase activity	Catalysis of the incorporation of one atom from molecular oxygen into a compound and the reduction of the other atom of oxygen to water.
GO:0007589	2	1	0.426748	0.0426065	1	BP	body fluid secretion	The controlled release of a fluid by a cell or tissue in an animal.
GO:0008613	2	1	0.426748	0.0426065	1	MF	diuretic hormone activity	The action characteristic of a diuretic hormone, any peptide hormone that, upon receptor binding, regulates water balance and fluid secretion.
GO:0005184	2	1	0.426748	0.0426065	1	MF	neuropeptide hormone activity	The action characteristic of a neuropeptide hormone, any peptide hormone that acts in the central nervous system. A neuropeptide is any of several types of molecules found in brain tissue, composed of short chains of amino acids; they include endorphins, enkephalins, vasopressin, and others. They are often localized in axon terminals at synapses and are classified as putative neurotransmitters, a…
GO:0007265	2	1	0.426748	0.0426065	1	BP	Ras protein signal transduction	A series of molecular signals within the cell that are mediated by a member of the Ras superfamily of proteins switching to a GTP-bound active state.
GO:0005344	2	1	0.426748	0.0426065	1	MF	oxygen transporter activity	Enables the directed movement of oxygen into, out of or within a cell, or between cells.
GO:0008362	2	1	0.426748	0.0426065	1	BP	chitin-based embryonic cuticle biosynthetic process	Synthesis, including the chemical reactions and pathways resulting in the formation of chitin and other components, and deposition of a chitin-based embryonic cuticle by the underlying epidermal epithelium. This tough, waterproof cuticle layer is essential to provide structural integrity of the larval body. An example of this is found in Drosophila melanogaster.
GO:0008290	2	1	0.426748	0.0426065	1	CC	F-actin capping protein complex	A heterodimer consisting of alpha and beta subunits that binds to and caps the barbed ends of actin filaments, thereby regulating the polymerization of actin monomers but not severing actin filaments.
GO:0019028	2	1	0.426748	0.0426065	1	CC	viral capsid	The protein coat that surrounds the infective nucleic acid in some virus particles. It comprises numerous regularly arranged subunits, or capsomeres.
GO:0006750	2	1	0.426748	0.0426065	1	BP	glutathione biosynthetic process	The chemical reactions and pathways resulting in the formation of glutathione, the tripeptide glutamylcysteinylglycine, which acts as a coenzyme for some enzymes and as an antioxidant in the protection of sulfhydryl groups in enzymes and other proteins.
GO:0005200	2	1	0.426748	0.0426065	1	MF	structural constituent of cytoskeleton	The action of a molecule that contributes to the structural integrity of a cytoskeletal structure.
GO:0005977	2	1	0.426748	0.0426065	1	BP	glycogen metabolic process	The chemical reactions and pathways involving glycogen, a polydisperse, highly branched glucan composed of chains of D-glucose residues in alpha-(1->4) glycosidic linkage, joined together by alpha-(1->6) glycosidic linkages.
GO:0022027	2	1	0.426748	0.0426065	1	BP	interkinetic nuclear migration	The movement of the nucleus of the ventricular zone cell between the apical and the basal zone surfaces. Mitosis occurs when the nucleus is near the apical surface, that is, the lumen of the ventricle.
GO:0006241	2	1	0.426748	0.0426065	1	BP	CTP biosynthetic process	The chemical reactions and pathways resulting in the formation of CTP, cytidine 5'-triphosphate.
GO:0004550	2	1	0.426748	0.0426065	1	MF	nucleoside diphosphate kinase activity	Catalysis of the reaction: ATP + nucleoside diphosphate = ADP + nucleoside triphosphate.
GO:0006228	2	1	0.426748	0.0426065	1	BP	UTP biosynthetic process	The chemical reactions and pathways resulting in the formation of UTP, uridine (5'-)triphosphate.
GO:0045596	2	1	0.426748	0.0426065	1	BP	negative regulation of cell differentiation	Any process that stops, prevents, or reduces the frequency, rate or extent of cell differentiation.
GO:0005216	2	1	0.426748	0.0426065	1	MF	ion channel activity	Catalysis of facilitated diffusion of an ion (by an energy-independent process) by passage through a transmembrane aqueous pore or channel without evidence for a carrier-mediated mechanism.
GO:0019825	2	1	0.426748	0.0426065	1	MF	oxygen binding	Interacting selectively and non-covalently with oxygen (O2).
GO:0000290	2	1	0.426748	0.0426065	1	BP	deadenylation-dependent decapping of nuclear-transcribed mRNA	Cleavage of the 5'-cap of a nuclear mRNA triggered by shortening of the poly(A) tail to below a minimum functional length.
GO:0006605	2	1	0.426748	0.0426065	1	BP	protein targeting	The process of targeting specific proteins to particular membrane-bounded subcellular organelles. Usually requires an organelle specific protein sequence motif.
GO:0016471	2	1	0.426748	0.0426065	1	CC	vacuolar proton-transporting V-type ATPase complex	A proton-transporting two-sector ATPase complex found in the vacuolar membrane, where it acts as a proton pump to mediate acidification of the vacuolar lumen.
GO:0043967	2	1	0.426748	0.0426065	1	BP	histone H4 acetylation	The modification of histone H4 by the addition of an acetyl group.
GO:0004416	2	1	0.426748	0.0426065	1	MF	hydroxyacylglutathione hydrolase activity	Catalysis of the reaction: (S)-(2-hydroxyacyl)glutathione + H2O = glutathione + a 2-hydroxy carboxylate.
GO:0019239	2	1	0.426748	0.0426065	1	MF	deaminase activity	Catalysis of the removal of an amino group from a substrate, producing ammonia (NH3).
GO:0004657	2	1	0.426748	0.0426065	1	MF	proline dehydrogenase activity	Catalysis of the reaction: L-proline + acceptor = (S)-1-pyrroline-5-carboxylate + reduced acceptor.
GO:0006562	2	1	0.426748	0.0426065	1	BP	proline catabolic process	The chemical reactions and pathways resulting in the breakdown of proline (pyrrolidine-2-carboxylic acid), a chiral, cyclic, nonessential alpha-amino acid found in peptide linkage in proteins.
GO:0010507	2	1	0.426748	0.0426065	1	BP	negative regulation of autophagy	Any process that stops, prevents, or reduces the frequency, rate or extent of autophagy. Autophagy is the process in which cells digest parts of their own cytoplasm.
GO:0021766	2	1	0.426748	0.0426065	1	BP	hippocampus development	The progression of the hippocampus over time from its initial formation until its mature state.
GO:0006013	3	4	0.995746	0.0457238	1	BP	mannose metabolic process	The chemical reactions and pathways involving mannose, the aldohexose manno-hexose, the C-2 epimer of glucose. The D-(+)-form is widely distributed in mannans and hemicelluloses and is of major importance in the core oligosaccharide of N-linked oligosaccharides of glycoproteins.
GO:0008021	3	4	0.995746	0.0457238	1	CC	synaptic vesicle	A secretory organelle, some 50 nm in diameter, of presynaptic nerve terminals; accumulates in high concentrations of neurotransmitters and is secreted these into the synaptic cleft by fusion with the 'active zone' of the presynaptic plasma membrane.
GO:0031201	3	4	0.995746	0.0457238	1	CC	SNARE complex	A protein complex involved in membrane fusion; a stable ternary complex consisting of a four-helix bundle, usually formed from one R-SNARE and three Q-SNAREs with an ionic layer sandwiched between hydrophobic layers. One well-characterized example is the neuronal SNARE complex formed of synaptobrevin 2, syntaxin 1a, and SNAP-25.
GO:0045944	6	16	3.12949	0.0471223	1	BP	positive regulation of transcription from RNA polymerase II promoter	Any process that activates or increases the frequency, rate or extent of transcription from an RNA polymerase II promoter.
GO:0051289	4	8	1.70699	0.0519433	1	BP	protein homotetramerization	The formation of a protein homotetramer, a macromolecular structure consisting of four noncovalently associated identical subunits.
GO:0000287	6	17	3.27174	0.0573081	1	MF	magnesium ion binding	Interacting selectively and non-covalently with magnesium (Mg) ions.
GO:0007275	0	25	3.55624	0.064361	1	BP	multicellular organismal development	The biological process whose specific outcome is the progression of a multicellular organism over time from an initial condition (e.g. a zygote or a young adult) to a later condition (e.g. a multicellular animal or an aged adult).
GO:0006915	0	25	3.55624	0.064361	1	BP	apoptotic process	A programmed cell death process which begins when a cell receives an internal (e.g. DNA damage) or external signal (e.g. an extracellular death ligand), and proceeds through a series of biochemical events (signaling pathways) which typically lead to rounding-up of the cell, retraction of pseudopodes, reduction of cellular volume (pyknosis), chromatin condensation, nuclear fragmentation (karyorrhe…
GO:0001822	3	5	1.138	0.0665458	1	BP	kidney development	The process whose specific outcome is the progression of the kidney over time, from its formation to the mature structure. The kidney is an organ that filters the blood and/or excretes the end products of body metabolism in the form of urine.
GO:0006164	3	5	1.138	0.0665458	1	BP	purine nucleotide biosynthetic process	The chemical reactions and pathways resulting in the formation of a purine nucleotide, a compound consisting of nucleoside (a purine base linked to a deoxyribose or ribose sugar) esterified with a phosphate group at either the 3' or 5'-hydroxyl group of the sugar.
GO:0000777	3	5	1.138	0.0665458	1	CC	condensed chromosome kinetochore	A multisubunit complex that is located at the centromeric region of a condensed chromosome and provides an attachment point for the spindle microtubules.
GO:0007154	3	5	1.138	0.0665458	1	BP	cell communication	Any process that mediates interactions between a cell and its surroundings. Encompasses interactions such as signaling or attachment between one cell and another cell, between a cell and an extracellular matrix, or between a cell and any other aspect of its environment.
GO:0000776	3	5	1.138	0.0665458	1	CC	kinetochore	A multisubunit complex that is located at the centromeric region of DNA and provides an attachment point for the spindle microtubules.
GO:0001104	7	20	3.84073	0.0699302	1	MF	RNA polymerase II transcription cofactor activity	Interacting selectively and non-covalently with an RNA polymerase II (RNAP II) regulatory transcription factor and also with the RNAP II basal transcription machinery in order to modulate transcription. Cofactors generally do not bind DNA, but rather mediate protein-protein interactions between regulatory transcription factors and the basal RNAP II transcription machinery.
GO:0006270	2	2	0.568998	0.0782399	1	BP	DNA replication initiation	The process in which DNA-dependent DNA replication is started; this involves the separation of a stretch of the DNA double helix, the recruitment of DNA polymerases and the initiation of polymerase action.
GO:0006221	2	2	0.568998	0.0782399	1	BP	pyrimidine nucleotide biosynthetic process	The chemical reactions and pathways resulting in the formation of a pyrimidine nucleotide, a compound consisting of nucleoside (a pyrimidine base linked to a deoxyribose or ribose sugar) esterified with a phosphate group at either the 3' or 5'-hydroxyl group of the sugar.
GO:0008408	2	2	0.568998	0.0782399	1	MF	3'-5' exonuclease activity	Catalysis of the hydrolysis of ester linkages within nucleic acids by removing nucleotide residues from the 3' end.
GO:0000062	2	2	0.568998	0.0782399	1	MF	fatty-acyl-CoA binding	Interacting selectively and non-covalently with acyl-CoA, any derivative of coenzyme A in which the sulfhydryl group is in thiolester linkage with a fatty acyl group.
GO:0006911	2	2	0.568998	0.0782399	1	BP	phagocytosis, engulfment	The internalization of bacteria, immune complexes and other particulate matter or of an apoptotic cell by phagocytosis, including the membrane and cytoskeletal processes required, which involves one of three mechanisms: zippering of pseudopods around a target via repeated receptor-ligand interactions, sinking of the target directly into plasma membrane of the phagocytosing cell, or induced uptake…
GO:0032504	2	2	0.568998	0.0782399	1	BP	multicellular organism reproduction	The biological process in which new individuals are produced by one or two multicellular organisms. The new individuals inherit some proportion of their genetic material from the parent or parents.
GO:0009986	2	2	0.568998	0.0782399	1	CC	cell surface	The external part of the cell wall and/or plasma membrane.
GO:0008203	2	2	0.568998	0.0782399	1	BP	cholesterol metabolic process	The chemical reactions and pathways involving cholesterol, cholest-5-en-3 beta-ol, the principal sterol of vertebrates and the precursor of many steroids, including bile acids and steroid hormones. It is a component of the plasma membrane lipid bilayer and of plasma lipoproteins and can be found in all animal tissues.
GO:0008532	2	2	0.568998	0.0782399	1	MF	N-acetyllactosaminide beta-1,3-N-acetylglucosaminyltransferase activity	Catalysis of the reaction: UDP-N-acetyl-D-glucosamine + beta-D-galactosyl-1,4-N-acetyl-D-glucosaminyl-R = UDP + N-acetyl-beta-D-glucosaminyl-1,3-beta-D-galactosyl-1,4-N-acetyl-D-glucosaminyl-R.
GO:0046873	2	2	0.568998	0.0782399	1	MF	metal ion transmembrane transporter activity	Catalysis of the transfer of metal ions from one side of a membrane to the other.
GO:0019915	2	2	0.568998	0.0782399	1	BP	lipid storage	The accumulation and maintenance in cells or tissues of lipids, compounds soluble in organic solvents but insoluble or sparingly soluble in aqueous solvents. Lipid reserves can be accumulated during early developmental stages for mobilization and utilization at later stages of development.
GO:0032886	2	2	0.568998	0.0782399	1	BP	regulation of microtubule-based process	Any process that modulates the frequency, rate or extent of any cellular process that depends upon or alters the microtubule cytoskeleton.
GO:0033743	2	2	0.568998	0.0782399	1	MF	peptide-methionine (R)-S-oxide reductase activity	Catalysis of the reaction: peptide-L-methionine + H(2)O + thioredoxin disulfide = peptide-L-methionine (R)-S-oxide + thioredoxin. Can act on oxidized methionine in peptide linkage with specificity for the R enantiomer. Thioredoxin disulfide is the oxidized form of thioredoxin.
GO:0006207	2	2	0.568998	0.0782399	1	BP	'de novo' pyrimidine nucleobase biosynthetic process	The chemical reactions and pathways resulting in the formation of pyrimidine nucleobases, 1,3-diazine, organic nitrogenous bases, beginning with the synthesis of a pyrimidine ring from simpler precursors.
GO:0044262	2	2	0.568998	0.0782399	1	BP	cellular carbohydrate metabolic process	The chemical reactions and pathways involving carbohydrates, any of a group of organic compounds based of the general formula Cx(H2O)y, as carried out by individual cells.
GO:0016651	2	2	0.568998	0.0782399	1	MF	oxidoreductase activity, acting on NAD(P)H	Catalysis of an oxidation-reduction (redox) reaction in which NADH or NADPH acts as a hydrogen or electron donor and reduces a hydrogen or electron acceptor.
GO:0005671	2	2	0.568998	0.0782399	1	CC	Ada2/Gcn5/Ada3 transcription activator complex	A multiprotein complex that possesses histone acetyltransferase and is involved in regulation of transcription. Contains either GCN5 or PCAF in a mutually exclusive manner. The budding yeast complex includes Gcn5p, two proteins of the Ada family, and two TBP-associate proteins (TAFs); analogous complexes in other species have analogous compositions, and usually contain homologs of the yeast prote…
GO:0006537	2	2	0.568998	0.0782399	1	BP	glutamate biosynthetic process	The chemical reactions and pathways resulting in the formation of glutamate, the anion of 2-aminopentanedioic acid.
GO:0050885	2	2	0.568998	0.0782399	1	BP	neuromuscular process controlling balance	Any process that an organism uses to control its balance, the orientation of the organism (or the head of the organism) in relation to the source of gravity. In humans and animals, balance is perceived through visual cues, the labyrinth system of the inner ears and information from skin pressure receptors and muscle and joint receptors.
GO:0015095	2	2	0.568998	0.0782399	1	MF	magnesium ion transmembrane transporter activity	Catalysis of the transfer of magnesium (Mg) ions from one side of a membrane to the other.
GO:0007611	2	2	0.568998	0.0782399	1	BP	learning or memory	The acquisition and processing of information and/or the storage and retrieval of this information over time.
GO:0003998	2	2	0.568998	0.0782399	1	MF	acylphosphatase activity	Catalysis of the reaction: an acyl phosphate + H2O = a carboxylate + phosphate.
GO:0009165	2	2	0.568998	0.0782399	1	BP	nucleotide biosynthetic process	The chemical reactions and pathways resulting in the formation of nucleotides, any nucleoside that is esterified with (ortho)phosphate or an oligophosphate at any hydroxyl group on the glycose moiety; may be mono-, di- or triphosphate; this definition includes cyclic-nucleotides (nucleoside cyclic phosphates).
GO:0005506	4	10	1.99149	0.0860437	1	MF	iron ion binding	Interacting selectively and non-covalently with iron (Fe) ions.
GO:0009055	4	10	1.99149	0.0860437	1	MF	electron carrier activity	Any molecular entity that serves as an electron acceptor and electron donor in an electron transport chain. An electron transport chain is a process in which a series of electron carriers operate together to transfer electrons from donors to any of several different terminal electron acceptors to generate a transmembrane electrochemical gradient.
GO:0005815	4	10	1.99149	0.0860437	1	CC	microtubule organizing center	An intracellular structure that can catalyze gamma-tubulin-dependent microtubule nucleation and that can anchor microtubules by interacting with their minus ends, plus ends or sides.
GO:0005085	4	10	1.99149	0.0860437	1	MF	guanyl-nucleotide exchange factor activity	Stimulates the exchange of guanyl nucleotides associated with a GTPase. Under normal cellular physiological conditions, the concentration of GTP is higher than that of GDP, favoring the replacement of GDP by GTP in association with the GTPase.
GO:0042493	3	6	1.28024	0.0908639	1	BP	response to drug	Any process that results in a change in state or activity of a cell or an organism (in terms of movement, secretion, enzyme production, gene expression, etc.) as a result of a drug stimulus. A drug is a substance used in the diagnosis, treatment or prevention of a disease.
GO:0032496	3	6	1.28024	0.0908639	1	BP	response to lipopolysaccharide	Any process that results in a change in state or activity of an organism (in terms of movement, secretion, enzyme production, gene expression, etc.) as a result of a lipopolysaccharide stimulus; lipopolysaccharide is a major component of the cell wall of gram-negative bacteria.
GO:0007605	3	6	1.28024	0.0908639	1	BP	sensory perception of sound	The series of events required for an organism to receive an auditory stimulus, convert it to a molecular signal, and recognize and characterize the signal. Sonic stimuli are detected in the form of vibrations and are processed to form a sound.
GO:0001558	3	6	1.28024	0.0908639	1	BP	regulation of cell growth	Any process that modulates the frequency, rate, extent or direction of cell growth.
GO:0051537	3	6	1.28024	0.0908639	1	MF	2 iron, 2 sulfur cluster binding	Interacting selectively and non-covalently with a 2 iron, 2 sulfur (2Fe-2S) cluster; this cluster consists of two iron atoms, with two inorganic sulfur atoms found between the irons and acting as bridging ligands.
GO:0016831	3	6	1.28024	0.0908639	1	MF	carboxy-lyase activity	Catalysis of the nonhydrolytic addition or removal of a carboxyl group to or from a compound.
GO:0005814	3	6	1.28024	0.0908639	1	CC	centriole	A cellular organelle, found close to the nucleus in many eukaryotic cells, consisting of a small cylinder with microtubular walls, 300-500 nm long and 150-250 nm in diameter. It contains nine short, parallel, peripheral microtubular fibrils, each fibril consisting of one complete microtubule fused to two incomplete microtubules. Cells usually have two centrioles, lying at right angles to each oth…
GO:0008270	28	137	23.4712	0.0908981	1	MF	zinc ion binding	Interacting selectively and non-covalently with zinc (Zn) ions.
GO:0004672	5	15	2.84499	0.0933428	1	MF	protein kinase activity	Catalysis of the phosphorylation of an amino acid residue in a protein, usually according to the reaction: a protein + ATP = a phosphoprotein + ADP.
GO:0006810	0	21	2.98724	0.0989518	1	BP	transport	The directed movement of substances (such as macromolecules, small molecules, ions) into, out of or within a cell, or between cells, or within a multicellular organism by means of some agent such as a transporter or pore.
GO:0006457	0	21	2.98724	0.0989518	1	BP	protein folding	The process of assisting in the covalent and noncovalent assembly of single chain polypeptides or multisubunit complexes into the correct tertiary structure.
GO:0006511	4	11	2.13374	0.106287	1	BP	ubiquitin-dependent protein catabolic process	The chemical reactions and pathways resulting in the breakdown of a protein or peptide by hydrolysis of its peptide bonds, initiated by the covalent attachment of a ubiquitin group, or multiple ubiquitin groups, to the protein.
GO:0007264	4	11	2.13374	0.106287	1	BP	small GTPase mediated signal transduction	Any series of molecular signals in which a small monomeric GTPase relays one or more of the signals.
GO:0051301	7	25	4.55198	0.108156	1	BP	cell division	The process resulting in the physical partitioning and separation of a cell into daughter cells.
GO:0016592	7	25	4.55198	0.108156	1	CC	mediator complex	A protein complex that interacts with the carboxy-terminal domain of the largest subunit of RNA polymerase II and plays an active role in transducing the signal from a transcription factor to the transcriptional machinery. The mediator complex is required for activation of transcription of most protein-coding genes, but can also act as a transcriptional corepressor. The Saccharomyces complex cont…
GO:0005874	6	18	3.41399	0.109427	1	CC	microtubule	Any of the long, generally straight, hollow tubes of internal diameter 12-15 nm and external diameter 24 nm found in a wide variety of eukaryotic cells; each consists (usually) of 13 protofilaments of polymeric tubulin, staggered in such a manner that the tubulin monomers are arranged in a helical pattern on the microtubular surface, and with the alpha/beta axes of the tubulin subunits parallel t…
GO:0035091	3	7	1.42249	0.11825	1	MF	phosphatidylinositol binding	Interacting selectively and non-covalently with any inositol-containing glycerophospholipid, i.e. phosphatidylinositol (PtdIns) and its phosphorylated derivatives.
GO:0000087	3	7	1.42249	0.11825	1	BP	M phase of mitotic cell cycle	A cell cycle phase during which nuclear division occurs, and which is comprises the phases: prophase, metaphase, anaphase and telophase and occurs as part of a mitotic cell cycle.
GO:0000090	3	7	1.42249	0.11825	1	BP	mitotic anaphase	The cell cycle phase during which chromosomes separate and migrate towards the poles of the spindle the as part of a mitotic cell cycle.
GO:0016324	2	3	0.711247	0.119851	1	CC	apical plasma membrane	The region of the plasma membrane located at the apical end of the cell.
GO:0048812	2	3	0.711247	0.119851	1	BP	neuron projection morphogenesis	The process in which the anatomical structures of a neuron projection are generated and organized. A neuron projection is any process extending from a neural cell, such as axons or dendrites.
GO:0016246	2	3	0.711247	0.119851	1	BP	RNA interference	The process in which double-stranded RNAs silence cognate genes. Involves posttranscriptional gene inactivation ('silencing') both of transgenes or dsRNA introduced into a germline, and of the host gene(s) homologous to the transgenes or dsRNA. This silencing is triggered by the introduction of transgenes or double-stranded RNA (dsRNA), and can occur through a specific decrease in the level of mR…
GO:0007411	2	3	0.711247	0.119851	1	BP	axon guidance	The chemotaxis process that directs the migration of an axon growth cone to a specific target site in response to a combination of attractive and repulsive cues.
GO:0006777	2	3	0.711247	0.119851	1	BP	Mo-molybdopterin cofactor biosynthetic process	The chemical reactions and pathways resulting in the formation of the Mo-molybdopterin cofactor, essential for the catalytic activity of some enzymes. The cofactor consists of a mononuclear molybdenum (Mo) ion coordinated by one or two molybdopterin ligands.
GO:0005665	2	3	0.711247	0.119851	1	CC	DNA-directed RNA polymerase II, core complex	RNA polymerase II, one of three nuclear DNA-directed RNA polymerases found in all eukaryotes, is a multisubunit complex; typically it produces mRNAs, snoRNAs, and some of the snRNAs. Two large subunits comprise the most conserved portion including the catalytic site and share similarity with other eukaryotic and bacterial multisubunit RNA polymerases. The largest subunit of RNA polymerase II cont…
GO:0051436	2	3	0.711247	0.119851	1	BP	negative regulation of ubiquitin-protein ligase activity involved in mitotic cell cycle	Any process that stops, prevents, or reduces the frequency, rate or extent of ubiquitin ligase activity that contributes to the mitotic cell cycle.
GO:0006183	2	3	0.711247	0.119851	1	BP	GTP biosynthetic process	The chemical reactions and pathways resulting in the formation of GTP, guanosine triphosphate.
GO:0005669	2	3	0.711247	0.119851	1	CC	transcription factor TFIID complex	A complex composed of TATA binding protein (TBP) and TBP associated factors (TAFs); the total mass is typically about 800 kDa. Most of the TAFs are conserved across species. In TATA-containing promoters for RNA polymerase II (Pol II), TFIID is believed to recognize at least two distinct elements, the TATA element and a downstream promoter element. TFIID is also involved in recognition of TATA-les…
GO:0042048	2	3	0.711247	0.119851	1	BP	olfactory behavior	The behavior of an organism in response to an odor.
GO:0072546	2	3	0.711247	0.119851	1	CC	ER membrane protein complex	A transmembrane protein complex that is involved in protein folding in the endoplasmic reticulum. In S. cerevisiae, it has six members: EMC1, EMC2, AIM27, EMC4, KRE27, and EMC6.
GO:0005930	2	3	0.711247	0.119851	1	CC	axoneme	The bundle of microtubules and associated proteins that forms the core of cilia and flagella in eukaryotic cells and is responsible for their movements.
GO:0033180	2	3	0.711247	0.119851	1	CC	proton-transporting V-type ATPase, V1 domain	A protein complex that forms part of a proton-transporting V-type ATPase and catalyzes ATP hydrolysis. The V1 complex consists of: (1) a globular headpiece with three alternating copies of subunits A and B that form a ring, (2) a central rotational stalk composed of single copies of subunits D and F, and (3) a peripheral stalk made of subunits C, E, G and H. Subunits A and B mediate the hydrolysi…
GO:0000030	1	0	0.142249	0.124534	1	MF	mannosyltransferase activity	Catalysis of the transfer of a mannosyl group to an acceptor molecule, typically another carbohydrate or a lipid.
GO:0051101	1	0	0.142249	0.124534	1	BP	regulation of DNA binding	Any process that modulates the frequency, rate or extent of DNA binding. DNA binding is any process in which a gene product interacts selectively with DNA (deoxyribonucleic acid).
GO:0010976	1	0	0.142249	0.124534	1	BP	positive regulation of neuron projection development	Any process that increases the rate, frequency or extent of neuron projection development. Neuron projection development is the process whose specific outcome is the progression of a neuron projection over time, from its formation to the mature structure. A neuron projection is any process extending from a neural cell, such as axons or dendrites (collectively called neurites).
GO:0051124	1	0	0.142249	0.124534	1	BP	synaptic growth at neuromuscular junction	The growth of a synapse at a neuromuscular junction, the site of apposition of a motor end plate and the subneural cleft of the skeletal muscle fiber that it innervates.
GO:0007088	1	0	0.142249	0.124534	1	BP	regulation of mitosis	Any process that modulates the frequency, rate or extent of mitosis.
GO:0050768	1	0	0.142249	0.124534	1	BP	negative regulation of neurogenesis	Any process that stops, prevents, or reduces the frequency, rate or extent of neurogenesis, the origin and formation of neurons.
GO:0010977	1	0	0.142249	0.124534	1	BP	negative regulation of neuron projection development	Any process that decreases the rate, frequency or extent of neuron projection development. Neuron projection development is the process whose specific outcome is the progression of a neuron projection over time, from its formation to the mature structure. A neuron projection is any process extending from a neural cell, such as axons or dendrites (collectively called neurites).
GO:0030855	1	0	0.142249	0.124534	1	BP	epithelial cell differentiation	The process in which a relatively unspecialized cell acquires specialized features of an epithelial cell, any of the cells making up an epithelium.
GO:0046928	1	0	0.142249	0.124534	1	BP	regulation of neurotransmitter secretion	Any process that modulates the frequency, rate or extent of the regulated release of a neurotransmitter from a cell.
GO:0042110	1	0	0.142249	0.124534	1	BP	T cell activation	The change in morphology and behavior of a mature or immature T cell resulting from exposure to a mitogen, cytokine, chemokine, cellular ligand, or an antigen for which it is specific.
GO:0006491	1	0	0.142249	0.124534	1	BP	N-glycan processing	The conversion of N-linked glycan (N = nitrogen) structures from the initially transferred oligosaccharide to a mature form, by the actions of glycosidases and glycosyltransferases. The early processing steps are conserved and play roles in glycoprotein folding and trafficking.
GO:0016079	1	0	0.142249	0.124534	1	BP	synaptic vesicle exocytosis	Fusion of intracellular membrane-bounded vesicles with the pre-synaptic membrane of the neuronal cell resulting in release of neurotransmitter into the synaptic cleft.
GO:0003351	1	0	0.142249	0.124534	1	BP	epithelial cilium movement	The directed, self-propelled movement of a cilium of an epithelial cell. This movement is usually coordinated between many epithelial cells, and serves to move fluid.
GO:0004623	1	0	0.142249	0.124534	1	MF	phospholipase A2 activity	Catalysis of the reaction: phosphatidylcholine + H2O = 1-acylglycerophosphocholine + a carboxylate.
GO:0007294	1	0	0.142249	0.124534	1	BP	germarium-derived oocyte fate determination	The cell fate determination process in which a germarium-derived cell becomes capable of differentiating autonomously into an oocyte cell regardless of its environment; upon determination, the cell fate cannot be reversed. An example of this is found in Drosophila melanogaster.
GO:0006694	1	0	0.142249	0.124534	1	BP	steroid biosynthetic process	The chemical reactions and pathways resulting in the formation of steroids, compounds with a 1,2,cyclopentanoperhydrophenanthrene nucleus; includes de novo formation and steroid interconversion by modification.
GO:0046688	1	0	0.142249	0.124534	1	BP	response to copper ion	Any process that results in a change in state or activity of a cell or an organism (in terms of movement, secretion, enzyme production, gene expression, etc.) as a result of a copper ion stimulus.
GO:0007028	1	0	0.142249	0.124534	1	BP	cytoplasm organization	A process that is carried out at the cellular level which results in the assembly, arrangement of constituent parts, or disassembly of the cytoplasm. The cytoplasm is all of the contents of a cell excluding the plasma membrane and nucleus, but including other subcellular structures.
GO:0048541	1	0	0.142249	0.124534	1	BP	Peyer's patch development	The process whose specific outcome is the progression of Peyer's patches over time, from their formation to the mature structure. Peyer's patches are typically found as nodules associated with gut epithelium with distinct internal structures including B- and T-zones for the activation of lymphocytes.
GO:0002070	1	0	0.142249	0.124534	1	BP	epithelial cell maturation	The developmental process, independent of morphogenetic (shape) change, that is required for an epithelial cell to attain its fully functional state. An epithelial cell is a cell usually found in a two-dimensional sheet with a free surface.
GO:0051092	1	0	0.142249	0.124534	1	BP	positive regulation of NF-kappaB transcription factor activity	Any process that activates or increases the frequency, rate or extent of activity of the transcription factor NF-kappaB.
GO:0043194	1	0	0.142249	0.124534	1	CC	axon initial segment	Portion of the axon proximal to the neuronal cell body, at the level of the axon hillock. The action potentials that propagate along the axon are generated at the level of this initial segment.
GO:0070244	1	0	0.142249	0.124534	1	BP	negative regulation of thymocyte apoptotic process	Any process that stops, prevents, or reduces the frequency, rate or extent of thymocyte death by apoptotic process.
GO:0048286	1	0	0.142249	0.124534	1	BP	lung alveolus development	The process whose specific outcome is the progression of the alveolus over time, from its formation to the mature structure. The alveolus is a sac for holding air in the lungs; formed by the terminal dilation of air passageways.
GO:0000098	1	0	0.142249	0.124534	1	BP	sulfur amino acid catabolic process	The chemical reactions and pathways resulting in the breakdown of amino acids containing sulfur, comprising cysteine, methionine and selenocysteine.
GO:0035022	1	0	0.142249	0.124534	1	BP	positive regulation of Rac protein signal transduction	Any process that activates or increases the frequency, rate or extent of Rac protein signal transduction.
GO:0002686	1	0	0.142249	0.124534	1	BP	negative regulation of leukocyte migration	Any process that stops, prevents, or reduces the frequency, rate, or extent of leukocyte migration.
GO:0050850	1	0	0.142249	0.124534	1	BP	positive regulation of calcium-mediated signaling	Any process that activates or increases the frequency, rate or extent of calcium-mediated signaling.
GO:0033632	1	0	0.142249	0.124534	1	BP	regulation of cell-cell adhesion mediated by integrin	Any process that modulates the frequency, rate, or extent of cell-cell adhesion mediated by integrin.
GO:0046061	1	0	0.142249	0.124534	1	BP	dATP catabolic process	The chemical reactions and pathways resulting in the breakdown of dATP, deoxyadenosine triphosphate (2'-deoxyadenosine 5'-triphosphate).
GO:0001890	1	0	0.142249	0.124534	1	BP	placenta development	The process whose specific outcome is the progression of the placenta over time, from its formation to the mature structure. The placenta is an organ of metabolic interchange between fetus and mother, partly of embryonic origin and partly of maternal origin.
GO:0002906	1	0	0.142249	0.124534	1	BP	negative regulation of mature B cell apoptotic process	Any process that stops, prevents, or reduces the frequency, rate, or extent of mature B cell apoptotic process.
GO:0046111	1	0	0.142249	0.124534	1	BP	xanthine biosynthetic process	The chemical reactions and pathways resulting in the formation of xanthine, 2,6-dihydroxypurine, a purine formed in the metabolic breakdown of guanine but not present in nucleic acids.
GO:0045987	1	0	0.142249	0.124534	1	BP	positive regulation of smooth muscle contraction	Any process that activates or increases the frequency, rate or extent of smooth muscle contraction.
GO:0002314	1	0	0.142249	0.124534	1	BP	germinal center B cell differentiation	The process in which a B cell in the spleen acquires the specialized features of a germinal center B cell. Germinal center B cells are rapidly cycling B cells which have downregulated IgD expression and exhibit high levels of binding by peanut agglutinin (PNA).
GO:0048566	1	0	0.142249	0.124534	1	BP	embryonic digestive tract development	The process whose specific outcome is the progression of the gut over time, from its formation to the mature structure during embryonic development. The gut is the region of the digestive tract extending from the beginning of the intestines to the anus.
GO:0046101	1	0	0.142249	0.124534	1	BP	hypoxanthine biosynthetic process	The chemical reactions and pathways resulting in the formation of hypoxanthine, 6-hydroxy purine, an intermediate in the degradation of adenylate. Its ribonucleoside is known as inosine and its ribonucleotide as inosinate.
GO:0032261	1	0	0.142249	0.124534	1	BP	purine nucleotide salvage	Any process which produces a purine nucleotide from derivatives of it, without de novo synthesis.
GO:0002636	1	0	0.142249	0.124534	1	BP	positive regulation of germinal center formation	Any process that activates or increases the frequency, rate, or extent of germinal center formation.
GO:0010460	1	0	0.142249	0.124534	1	BP	positive regulation of heart rate	Any process that activates or increases the frequency or rate of heart contraction.
GO:0060205	1	0	0.142249	0.124534	1	CC	cytoplasmic membrane-bounded vesicle lumen	The volume enclosed by the membrane of a cytoplasmic membrane-bounded vesicle.
GO:0060407	1	0	0.142249	0.124534	1	BP	negative regulation of penile erection	Any process that increases the rate, frequency or extent of penile erection. Penile erection is the hardening, enlarging and rising of the penis which often occurs in the sexually aroused male and enables sexual intercourse. Achieved by increased inflow of blood into the vessels of erectile tissue, and decreased outflow.
GO:0006157	1	0	0.142249	0.124534	1	BP	deoxyadenosine catabolic process	The chemical reactions and pathways resulting in the breakdown of deoxyadenosine, 2-deoxyribosyladenine, one of the four major nucleosides of DNA.
GO:0060169	1	0	0.142249	0.124534	1	BP	negative regulation of adenosine receptor signaling pathway	Any process that stops, prevents, or reduces the frequency, rate or extent of the adenosine receptor signaling pathway. The adenosine receptor pathway is the series of molecular signals generated as a consequence of an adenosine receptor binding to one of its physiological ligands.
GO:0033089	1	0	0.142249	0.124534	1	BP	positive regulation of T cell differentiation in thymus	Any process that activates or increases the frequency, rate or extent of T cell differentiation in the thymus.
GO:0070256	1	0	0.142249	0.124534	1	BP	negative regulation of mucus secretion	Any process that stops, prevents, or reduces the frequency, rate or extent of the regulated release of mucus from a cell or a tissue.
GO:0050862	1	0	0.142249	0.124534	1	BP	positive regulation of T cell receptor signaling pathway	Any process that activates or increases the frequency, rate or extent of signaling pathways initiated by the cross-linking of an antigen receptor on a T cell.
GO:0006622	1	0	0.142249	0.124534	1	BP	protein targeting to lysosome	The process of directing proteins towards the lysosome using signals contained within the protein.
GO:0071949	1	0	0.142249	0.124534	1	MF	FAD binding	Interacting selectively and non-covalently with the oxidized form, FAD, of flavin-adenine dinucleotide, the coenzyme or the prosthetic group of various flavoprotein oxidoreductase enzymes.
GO:0007431	1	0	0.142249	0.124534	1	BP	salivary gland development	The process whose specific outcome is the progression of the salivary gland over time, from its formation to the mature structure. Salivary glands include any of the saliva-secreting exocrine glands of the oral cavity.
GO:1900740	1	0	0.142249	0.124534	1	BP	positive regulation of protein insertion into mitochondrial membrane involved in apoptotic signaling pathway	Any process that activates or increases the frequency, rate or extent of protein insertion into mitochondrial membrane involved in apoptotic signaling pathway.
GO:0012507	1	0	0.142249	0.124534	1	CC	ER to Golgi transport vesicle membrane	The lipid bilayer surrounding a vesicle transporting substances from the endoplasmic reticulum to the Golgi.
GO:0051351	1	0	0.142249	0.124534	1	BP	positive regulation of ligase activity	Any process that activates or increases the frequency, rate or extent of ligase activity, the catalysis of the ligation of two substances with concomitant breaking of a diphosphate linkage, usually in a nucleoside triphosphate.
GO:0045723	1	0	0.142249	0.124534	1	BP	positive regulation of fatty acid biosynthetic process	Any process that activates or increases the frequency, rate or extent of the chemical reactions and pathways resulting in the formation of fatty acids.
GO:0060491	1	0	0.142249	0.124534	1	BP	regulation of cell projection assembly	Any process that modulates the rate, frequency, or extent of cell projection assembly.
GO:0048167	1	0	0.142249	0.124534	1	BP	regulation of synaptic plasticity	A process that modulates synaptic plasticity, the ability of synapses to change as circumstances require. They may alter function, such as increasing or decreasing their sensitivity, or they may increase or decrease in actual numbers.
GO:0009536	1	0	0.142249	0.124534	1	CC	plastid	Any member of a family of organelles found in the cytoplasm of plants and some protists, which are membrane-bounded and contain DNA. Plant plastids develop from a common type, the proplastid.
GO:0072661	1	0	0.142249	0.124534	1	BP	protein targeting to plasma membrane	The process of directing proteins towards the plasma membrane; usually uses signals contained within the protein.
GO:0008454	1	0	0.142249	0.124534	1	MF	alpha-1,3-mannosylglycoprotein 4-beta-N-acetylglucosaminyltransferase activity	Catalysis of the reaction: UDP-N-acetyl-D-glucosamine + (N-acetyl-beta-D-glucosaminyl-1,2)-alpha-D-mannosyl-1,3-(beta-N-acetyl-D-glucosaminyl-1,2-alpha-D-mannosyl-1,6)-beta-D-mannosyl-R = UDP + N-acetyl-beta-D-glucosaminyl-1,4-(N-acetyl-D-glucosaminyl-1,2)-alpha-D-mannosyl-1,3-(beta-N-acetyl-D-glucosaminyl-1,2-alpha-D-mannosyl-1,6)-beta-D-mannosyl-R.
GO:0047980	1	0	0.142249	0.124534	1	MF	hippurate hydrolase activity	Catalysis of the reaction: N-benzoylglycine + H(2)O = benzoate + glycine.
GO:0044540	1	0	0.142249	0.124534	1	MF	L-cystine L-cysteine-lyase (deaminating)	Catalysis of the reaction: L-cystine + H2O <=> pyruvate + NH3 + thiocysteine. Thiocysteine is also known as cysteine persulfide.
GO:0019346	1	0	0.142249	0.124534	1	BP	transsulfuration	The interconversion of homocysteine and cysteine via cystathionine. In contrast with enteric bacteria and mammals, Saccharomyces cerevisiae has two transsulfuration pathways employing two separate sets of enzymes.
GO:0070814	1	0	0.142249	0.124534	1	BP	hydrogen sulfide biosynthetic process	The chemical reactions and pathways resulting in the formation of hydrogen sulfide, H2S.
GO:0004123	1	0	0.142249	0.124534	1	MF	cystathionine gamma-lyase activity	Catalysis of the reaction: L-cystathionine + H2O = 2-oxobutanoate + L-cysteine + NH4+.
GO:0004121	1	0	0.142249	0.124534	1	MF	cystathionine beta-lyase activity	Catalysis of the reaction: cystathionine + H2O = L-homocysteine + NH3 + pyruvate.
GO:0080146	1	0	0.142249	0.124534	1	MF	L-cysteine desulfhydrase activity	Catalysis of the reaction: L-cysteine + H2O = ammonia + pyruvate + hydrogen sulfide + H+.
GO:0003962	1	0	0.142249	0.124534	1	MF	cystathionine gamma-synthase activity	Catalysis of the reaction: O-succinyl-L-homoserine + L-cysteine = cystathionine + succinate.
GO:0044524	1	0	0.142249	0.124534	1	BP	protein sulfhydration	The modification of a protein amino acid by the addition of sulfur.
GO:0018272	1	0	0.142249	0.124534	1	BP	protein-pyridoxal-5-phosphate linkage via peptidyl-N6-pyridoxal phosphate-L-lysine	The modification of peptidyl-lysine to form N6-pyridoxal phosphate-L-lysine.
GO:0019344	1	0	0.142249	0.124534	1	BP	cysteine biosynthetic process	The chemical reactions and pathways resulting in the formation of cysteine, 2-amino-3-mercaptopropanoic acid.
GO:0047982	1	0	0.142249	0.124534	1	MF	homocysteine desulfhydrase activity	Catalysis of the reaction: L-homocysteine + H2O = sulfide + NH3 + 2-oxobutanoate.
GO:0003919	1	0	0.142249	0.124534	1	MF	FMN adenylyltransferase activity	Catalysis of the reaction: ATP + FMN = diphosphate + FAD.
GO:0006747	1	0	0.142249	0.124534	1	BP	FAD biosynthetic process	The chemical reactions and pathways resulting in the formation of FAD, the oxidized form of flavin-adenine dinucleotide.
GO:0006771	1	0	0.142249	0.124534	1	BP	riboflavin metabolic process	The chemical reactions and pathways involving riboflavin (vitamin B2), the precursor for the coenzymes flavin mononucleotide (FMN) and flavin adenine dinucleotide (FAD).
GO:0000254	1	0	0.142249	0.124534	1	MF	C-4 methylsterol oxidase activity	Catalysis of the reaction: 4,4-dimethyl-5-alpha-cholesta-8,24-dien-3-beta-ol + NAD(P)H + H(+) + O2 = 4-beta-hydroxymethyl-4-alpha-methyl-5-alpha-cholesta-8,24-dien-3-beta-ol + NAD(P)+ + H2O.
GO:0019228	1	0	0.142249	0.124534	1	BP	regulation of action potential in neuron	The process that modulates the membrane potential involved in the propagation of a signal in a neuron.
GO:0014704	1	0	0.142249	0.124534	1	CC	intercalated disc	A complex cell-cell junction at which myofibrils terminate in cardiomyocytes; mediates mechanical and electrochemical integration between individual cardiomyocytes. The intercalated disc contains regions of tight mechanical attachment (fasciae adherentes and desmosomes) and electrical coupling (gap junctions) between adjacent cells.
GO:0033268	1	0	0.142249	0.124534	1	CC	node of Ranvier	An axon part that is a gap in the myelin where voltage-gated sodium channels cluster and saltatory conduction is executed.
GO:0031161	1	0	0.142249	0.124534	1	BP	phosphatidylinositol catabolic process	The chemical reactions and pathways resulting in the breakdown of phosphatidylinositol, any glycophospholipid with its sn-glycerol 3-phosphate residue is esterified to the 1-hydroxyl group of 1D-myo-inositol.
GO:0046338	1	0	0.142249	0.124534	1	BP	phosphatidylethanolamine catabolic process	The chemical reactions and pathways resulting in the breakdown of phosphatidylethanolamine, any of a class of glycerophospholipids in which a phosphatidyl group is esterified to the hydroxyl group of ethanolamine.
GO:0001768	1	0	0.142249	0.124534	1	BP	establishment of T cell polarity	The directed orientation of T cell signaling molecules and associated membrane rafts towards a chemokine gradient or a contact point with antigen presenting cell.
GO:0042539	1	0	0.142249	0.124534	1	BP	hypotonic salinity response	Any process that results in a change in state or activity of a cell or an organism (in terms of movement, secretion, enzyme production, gene expression, etc.) as a result of detection of, or exposure to, a decrease in the concentration of salt (particularly but not exclusively sodium and chloride ions) in the environment.
GO:0021591	1	0	0.142249	0.124534	1	BP	ventricular system development	The process whose specific outcome is the progression of the brain ventricular system over time, from its formation to the mature structure. The brain ventricular system consists of four communicating cavities within the brain that are continuous with the central canal of the spinal cord. These cavities include two lateral ventricles, the third ventricle and the fourth ventricle. Cerebrospinal fl…
GO:0048515	1	0	0.142249	0.124534	1	BP	spermatid differentiation	The process whose specific outcome is the progression of a spermatid over time, from initial commitment of the cell to a specific fate, to the fully functional differentiated cell.
GO:0032579	1	0	0.142249	0.124534	1	CC	apical lamina of hyaline layer	A fibrous network that is part of the hyalin layer extracellular matrix. The apical lamina is thought to be principally composed of the glycoproteins fibropellins. This matrix has been found in echinoderms.
GO:0046633	1	0	0.142249	0.124534	1	BP	alpha-beta T cell proliferation	The expansion of an alpha-beta T cell population by cell division.
GO:0001771	1	0	0.142249	0.124534	1	BP	immunological synapse formation	The formation of an area of close contact between a lymphocyte (T-, B-, or natural killer cell) and a target cell through the clustering of particular signaling and adhesion molecules and their associated membrane rafts on both the lymphocyte and target cell, which facilitates activation of the lymphocyte, transfer of membrane from the target cell to the lymphocyte, and in some situations killing…
GO:0045060	1	0	0.142249	0.124534	1	BP	negative thymic T cell selection	The process of elimination of immature T cells in the thymus which react strongly with self-antigens.
GO:0001766	1	0	0.142249	0.124534	1	BP	membrane raft polarization	The clustering and aggregation of membrane rafts at a single cellular pole during activation of particular cell types, such as lymphocytes.
GO:0045059	1	0	0.142249	0.124534	1	BP	positive thymic T cell selection	The process of sparing immature T cells in the thymus which react with self-MHC protein complexes with low affinity levels from apoptotic death.
GO:0008477	1	0	0.142249	0.124534	1	MF	purine nucleosidase activity	Catalysis of the reaction: a N-D-ribosylpurine + H2O = a purine + D-ribose.
GO:0015878	1	0	0.142249	0.124534	1	BP	biotin transport	The directed movement of biotin into, out of or within a cell, or between cells, by means of some agent such as a transporter or pore. Biotin is cis-tetrahydro-2-oxothieno(3,4-d)imidazoline-4-valeric acid; the (+) enantiomer is very widely distributed in cells and serves as a carrier in a number of enzymatic beta-carboxylation reactions.
GO:0009374	1	0	0.142249	0.124534	1	MF	biotin binding	Interacting selectively and non-covalently with biotin (cis-tetrahydro-2-oxothieno(3,4-d)imidazoline-4-valeric acid), the (+) enantiomer of which is very widely distributed in cells and serves as a carrier in a number of enzymatic beta-carboxylation reactions.
GO:0045172	1	0	0.142249	0.124534	1	CC	germline ring canal	Germline specific intercellular bridge. During cyst formation in insects, ring canals interconnect the cells of the cyst, facilitating the passage of cytoplasmic components between cells.
GO:0050815	1	0	0.142249	0.124534	1	MF	phosphoserine binding	Interacting selectively and non-covalently with a phosphorylated serine residue within a protein.
GO:1900445	1	0	0.142249	0.124534	1	BP	positive regulation of filamentous growth of a population of unicellular organisms in response to biotic stimulus	Any process that activates or increases the frequency, rate or extent of filamentous growth of a population of unicellular organisms in response to biotic stimulus.
GO:0036180	1	0	0.142249	0.124534	1	BP	filamentous growth of a population of unicellular organisms in response to biotic stimulus	The process in which a group of unicellular organisms grow in a threadlike, filamentous shape in response to a biotic (living) stimulus.
GO:0071216	1	0	0.142249	0.124534	1	BP	cellular response to biotic stimulus	Any process that results in a change in state or activity of a cell (in terms of movement, secretion, enzyme production, gene expression, etc.) as a result of a biotic stimulus, a stimulus caused or produced by a living organism.
GO:1900442	1	0	0.142249	0.124534	1	BP	positive regulation of filamentous growth of a population of unicellular organisms in response to neutral pH	Any process that activates or increases the frequency, rate or extent of filamentous growth of a population of unicellular organisms in response to neutral pH.
GO:0030445	1	0	0.142249	0.124534	1	CC	yeast-form cell wall	The wall surrounding a cell of a dimorphic fungus growing in the single-cell budding yeast form, in contrast to the filamentous or hyphal form.
GO:0036244	1	0	0.142249	0.124534	1	BP	cellular response to neutral pH	Any process that results in a change in state or activity of a cell (in terms of movement, secretion, enzyme production, gene expression, etc.) as a result of a neutral pH (pH close to 7) stimulus.
GO:0001410	1	0	0.142249	0.124534	1	BP	chlamydospore formation	The process whose specific outcome is the progression of the chlamydospore over time, from its formation to the mature structure. A chlamydospores is a mitotic (asexual) one-celled spore, produced primarily for survival, not dispersal, originating endogenously and singly within part of a pre-existing cell and possessing an inner secondary and often thickened cell wall. An example of this is found…
GO:0036178	1	0	0.142249	0.124534	1	BP	filamentous growth of a population of unicellular organisms in response to neutral pH	The process in which a group of unicellular organisms grow in a threadlike, filamentous shape in response to a neutral pH (pH close to 7) stimulus.
GO:0008426	1	0	0.142249	0.124534	1	MF	protein kinase C inhibitor activity	Stops, prevents or reduces the activity of protein kinase C, an enzyme which phosphorylates a protein.
GO:0006109	1	0	0.142249	0.124534	1	BP	regulation of carbohydrate metabolic process	Any process that modulates the frequency, rate or extent of the chemical reactions and pathways involving carbohydrates.
GO:0005159	1	0	0.142249	0.124534	1	MF	insulin-like growth factor receptor binding	Interacting selectively and non-covalently with the insulin-like growth factor receptor.
GO:0005080	1	0	0.142249	0.124534	1	MF	protein kinase C binding	Interacting selectively and non-covalently with protein kinase C.
GO:0036168	1	0	0.142249	0.124534	1	BP	filamentous growth of a population of unicellular organisms in response to heat	The process in which a group of unicellular organisms grow in a threadlike, filamentous shape in response to an increase in temperature.
GO:0005326	1	0	0.142249	0.124534	1	MF	neurotransmitter transporter activity	Enables the directed movement of a neurotransmitter into, out of or within a cell, or between cells. Neurotransmitters are any chemical substance that is capable of transmitting (or inhibiting the transmission of) a nerve impulse from a neuron to another cell.
GO:0060148	1	0	0.142249	0.124534	1	BP	positive regulation of posttranscriptional gene silencing	Any process that increases the frequency, rate or extent of the inactivation of gene expression by a posttranscriptional mechanism.
GO:0009751	1	0	0.142249	0.124534	1	BP	response to salicylic acid stimulus	Any process that results in a change in state or activity of a cell or an organism (in terms of movement, secretion, enzyme production, gene expression, etc.) as a result of a salicylic acid stimulus.
GO:0008445	1	0	0.142249	0.124534	1	MF	D-aspartate oxidase activity	Catalysis of the reaction: D-aspartate + H2O + O2 = oxaloacetate + NH3 + hydrogen peroxide.
GO:0006588	1	0	0.142249	0.124534	1	BP	activation of tryptophan 5-monooxygenase activity	The process in which the tryptophan 5-monooxygenase enzyme is changed so that it can carry out its enzymatic activity.
GO:0007280	1	0	0.142249	0.124534	1	BP	pole cell migration	The directed movement of a pole cell (germline progenitors in insects) from its site of production at the posterior pole of the embryo through to the site where the gonads will form.
GO:0009742	1	0	0.142249	0.124534	1	BP	brassinosteroid mediated signaling pathway	A series of molecular signals mediated by the detection of brassinosteroid.
GO:0035493	1	0	0.142249	0.124534	1	BP	SNARE complex assembly	The aggregation, arrangement and bonding together of a set of components to form a SNARE complex, a protein complex involved in membrane fusion; a stable ternary complex consisting of a four-helix bundle, usually formed from one R-SNARE and three Q-SNAREs with an ionic layer sandwiched between hydrophobic layers.
GO:0007049	6	21	3.84073	0.1374	1	BP	cell cycle	The progression of biochemical and morphological phases and events that occur in a cell during successive cell replication or nuclear replication events. Canonically, the cell cycle comprises the replication and segregation of genetic material followed by the division of the cell, but in endocycles or syncytial cells nuclear replication or nuclear division may not be followed by cell division.
GO:0055114	3	8	1.56474	0.148234	1	BP	oxidation-reduction process	A metabolic process that results in the removal or addition of one or more electrons to or from a substance, with or without the concomitant removal or addition of a proton or protons.
GO:0008285	3	8	1.56474	0.148234	1	BP	negative regulation of cell proliferation	Any process that stops, prevents or reduces the rate or extent of cell proliferation.
GO:0005615	4	13	2.41824	0.152348	1	CC	extracellular space	That part of a multicellular organism outside the cells proper, usually taken to be outside the plasma membranes, and occupied by fluid.
GO:0008233	0	18	2.56049	0.154196	1	MF	peptidase activity	Catalysis of the hydrolysis of a peptide bond. A peptide bond is a covalent bond formed when the carbon atom from the carboxyl group of one amino acid shares electrons with the nitrogen atom from the amino group of a second amino acid.
GO:0022627	0	18	2.56049	0.154196	1	CC	cytosolic small ribosomal subunit	The small subunit of a ribosome located in the cytosol.
GO:0030529	0	18	2.56049	0.154196	1	CC	ribonucleoprotein complex	A macromolecular complex containing both protein and RNA molecules.
GO:0003824	11	47	8.25047	0.156659	1	MF	catalytic activity	Catalysis of a biochemical reaction at physiological temperatures. In biologically catalyzed reactions, the reactants are known as substrates, and the catalysts are naturally occurring macromolecular substances known as enzymes. Enzymes possess specific binding sites for substrates, and are usually composed wholly or largely of protein, but RNA that has catalytic activity (ribozyme) is often also…
GO:0006364	0	19	2.70274	0.157036	1	BP	rRNA processing	Any process involved in the conversion of a primary ribosomal RNA (rRNA) transcript into one or more mature rRNA molecules.
GO:0005730	5	71	10.811	0.158047	1	CC	nucleolus	A small, dense body one or more of which are present in the nucleus of eukaryotic cells. It is rich in RNA and protein, is not bounded by a limiting membrane, and is not seen during mitosis. Its prime function is the transcription of the nucleolar DNA into 45S ribosomal-precursor RNA, the processing of this RNA into 5.8S, 18S, and 28S components of ribosomal RNA, and the association of these comp…
GO:0003676	17	81	13.9404	0.161131	1	MF	nucleic acid binding	Interacting selectively and non-covalently with any nucleic acid.
GO:0008380	0	20	2.84499	0.162852	1	BP	RNA splicing	The process of removing sections of the primary RNA transcript to remove sequences not present in the mature form of the RNA and joining the remaining sections to form the mature form of the RNA.
GO:0009168	2	4	0.853496	0.165404	1	BP	purine ribonucleoside monophosphate biosynthetic process	The chemical reactions and pathways resulting in the formation of purine ribonucleoside monophosphate, a compound consisting of a purine base linked to a ribose sugar esterified with phosphate on the sugar.
GO:0000077	2	4	0.853496	0.165404	1	BP	DNA damage checkpoint	A cell cycle checkpoint that regulates progression through the cell cycle in response to DNA damage. A DNA damage checkpoint may blocks cell cycle progression (in G1, G2 or metaphase) or slow the rate at which S phase proceeds.
GO:0031461	2	4	0.853496	0.165404	1	CC	cullin-RING ubiquitin ligase complex	Any ubiquitin ligase complex in which the catalytic core consists of a member of the cullin family and a RING domain protein; the core is associated with one or more additional proteins that confer substrate specificity.
GO:0051260	2	4	0.853496	0.165404	1	BP	protein homooligomerization	The process of creating protein oligomers, compounds composed of a small number, usually between three and ten, of identical component monomers. Oligomers may be formed by the polymerization of a number of monomers or the depolymerization of a large protein polymer.
GO:0043966	2	4	0.853496	0.165404	1	BP	histone H3 acetylation	The modification of histone H3 by the addition of an acetyl group.
GO:0016820	2	4	0.853496	0.165404	1	MF	hydrolase activity, acting on acid anhydrides, catalyzing transmembrane movement of substances	Catalysis of the hydrolysis of an acid anhydride to directly drive the transport of a substance across a membrane.
GO:0042060	2	4	0.853496	0.165404	1	BP	wound healing	The series of events that restore integrity to a damaged tissue, following an injury.
GO:0046686	2	4	0.853496	0.165404	1	BP	response to cadmium ion	Any process that results in a change in state or activity of a cell or an organism (in terms of movement, secretion, enzyme production, gene expression, etc.) as a result of a cadmium (Cd) ion stimulus.
GO:0043066	5	17	3.12949	0.182464	1	BP	negative regulation of apoptotic process	Any process that stops, prevents, or reduces the frequency, rate or extent of cell death by apoptotic process.
GO:0009058	2	5	0.995746	0.213276	1	BP	biosynthetic process	The chemical reactions and pathways resulting in the formation of substances; typically the energy-requiring part of metabolism in which simpler substances are transformed into more complex ones.
GO:0006099	2	5	0.995746	0.213276	1	BP	tricarboxylic acid cycle	A nearly universal metabolic pathway in which the acetyl group of acetyl coenzyme A is effectively oxidized to two CO2 and four pairs of electrons are transferred to coenzymes. The acetyl group combines with oxaloacetate to form citrate, which undergoes successive transformations to isocitrate, 2-oxoglutarate, succinyl-CoA, succinate, fumarate, malate, and oxaloacetate again, thus completing the …
GO:0008643	2	5	0.995746	0.213276	1	BP	carbohydrate transport	The directed movement of carbohydrate into, out of or within a cell, or between cells, by means of some agent such as a transporter or pore. Carbohydrates are any of a group of organic compounds based of the general formula Cx(H2O)y.
GO:0030496	2	5	0.995746	0.213276	1	CC	midbody	A thin cytoplasmic bridge formed between daughter cells at the end of cytokinesis. The midbody forms where the contractile ring constricts, and may persist for some time before finally breaking to complete cytokinesis.
GO:0046933	2	5	0.995746	0.213276	1	MF	proton-transporting ATP synthase activity, rotational mechanism	Catalysis of the transfer of protons from one side of a membrane to the other according to the reaction: ADP + H2O + H+(in) = ATP + phosphate + H+(out), by a rotational mechanism.
GO:0006370	2	5	0.995746	0.213276	1	BP	7-methylguanosine mRNA capping	Addition of the 7-methylguanosine cap to the 5' end of a nascent messenger RNA transcript.
GO:0050434	2	5	0.995746	0.213276	1	BP	positive regulation of viral transcription	Any process that activates or increases the frequency, rate or extent of viral transcription.
GO:0015992	2	5	0.995746	0.213276	1	BP	proton transport	The directed movement of protons (hydrogen ions) into, out of or within a cell, or between cells, by means of some agent such as a transporter or pore.
GO:0004523	1	1	0.284499	0.233585	1	MF	ribonuclease H activity	Catalysis of the endonucleolytic cleavage of RNA in RNA-DNA hybrids to 5'-phosphomonoesters.
GO:0015074	1	1	0.284499	0.233585	1	BP	DNA integration	The process in which a segment of DNA is incorporated into another, usually larger, DNA molecule such as a chromosome.
GO:0000178	1	1	0.284499	0.233585	1	CC	exosome (RNase complex)	Complex of 3'-5' exoribonucleases.
GO:0030659	1	1	0.284499	0.233585	1	CC	cytoplasmic vesicle membrane	The lipid bilayer surrounding a cytoplasmic vesicle.
GO:0019005	1	1	0.284499	0.233585	1	CC	SCF ubiquitin ligase complex	A ubiquitin ligase complex in which a cullin from the Cul1 subfamily and a RING domain protein form the catalytic core; substrate specificity is conferred by a Skp1 adaptor and an F-box protein. SCF complexes are involved in targeting proteins for degradation by the proteasome. The best characterized complexes are those from yeast and mammals (with core subunits named Cdc53/Cul1, Rbx1/Hrt1/Roc1).
GO:0007026	1	1	0.284499	0.233585	1	BP	negative regulation of microtubule depolymerization	Any process that stops, prevents, or reduces the frequency, rate or extent of microtubule depolymerization; prevention of depolymerization of a microtubule can result from binding by 'capping' at the plus end (e.g. by interaction with another cellular protein of structure) or by exposing microtubules to a stabilizing drug such as taxol.
GO:0051258	1	1	0.284499	0.233585	1	BP	protein polymerization	The process of creating protein polymers, compounds composed of a large number of component monomers; polymeric proteins may be made up of different or identical monomers. Polymerization occurs by the addition of extra monomers to an existing poly- or oligomeric protein.
GO:0009615	1	1	0.284499	0.233585	1	BP	response to virus	Any process that results in a change in state or activity of a cell or an organism (in terms of movement, secretion, enzyme production, gene expression, etc.) as a result of a stimulus from a virus.
GO:0048190	1	1	0.284499	0.233585	1	BP	wing disc dorsal/ventral pattern formation	The establishment, maintenance and elaboration of the dorsal/ventral axis of the wing disc, a precursor to the adult wing.
GO:0030674	1	1	0.284499	0.233585	1	MF	protein binding, bridging	The binding activity of a molecule that brings together two or more protein molecules, or a protein and another macromolecule or complex, through a selective, non-covalent, often stoichiometric interaction, permitting those molecules to function in a coordinated way.
GO:0046912	1	1	0.284499	0.233585	1	MF	transferase activity, transferring acyl groups, acyl groups converted into alkyl on transfer	Catalysis of the transfer of an acyl group from one compound (donor) to another (acceptor), with the acyl group being converted into alkyl on transfer.
GO:0050808	1	1	0.284499	0.233585	1	BP	synapse organization	A process that is carried out at the cellular level which results in the assembly, arrangement of constituent parts, or disassembly of a synapse, the junction between a neuron and a target (neuron, muscle, or secretory cell).
GO:0050728	1	1	0.284499	0.233585	1	BP	negative regulation of inflammatory response	Any process that stops, prevents, or reduces the frequency, rate or extent of the inflammatory response.
GO:0007565	1	1	0.284499	0.233585	1	BP	female pregnancy	The set of physiological processes that allow an embryo or foetus to develop within the body of a female animal. It covers the time from fertilization of a female ovum by a male spermatozoon until birth.
GO:0016846	1	1	0.284499	0.233585	1	MF	carbon-sulfur lyase activity	Catalysis of the elimination of hydrogen sulfide or substituted H2S.
GO:0009966	1	1	0.284499	0.233585	1	BP	regulation of signal transduction	Any process that modulates the frequency, rate or extent of signal transduction.
GO:0009897	1	1	0.284499	0.233585	1	CC	external side of plasma membrane	The side (leaflet) of the plasma membrane that is opposite to the side that faces the cytoplasm.
GO:0042787	1	1	0.284499	0.233585	1	BP	protein ubiquitination involved in ubiquitin-dependent protein catabolic process	The process in which a ubiquitin group, or multiple groups, are covalently attached to the target protein, thereby initiating the degradation of that protein.
GO:0031146	1	1	0.284499	0.233585	1	BP	SCF-dependent proteasomal ubiquitin-dependent protein catabolic process	The chemical reactions and pathways resulting in the breakdown of a protein or peptide by hydrolysis of its peptide bonds, initiated by the covalent attachment of ubiquitin, with ubiquitin-protein ligation catalyzed by an SCF (Skp1/Cul1/F-box protein) complex, and mediated by the proteasome.
GO:0009570	1	1	0.284499	0.233585	1	CC	chloroplast stroma	The space enclosed by the double membrane of a chloroplast but excluding the thylakoid space. It contains DNA, ribosomes and some temporary products of photosynthesis.
GO:0008103	1	1	0.284499	0.233585	1	BP	oocyte microtubule cytoskeleton polarization	Establishment and maintenance of a specific axis of polarity of the oocyte microtubule network. The axis is set so that the minus and plus ends of the microtubules of the mid stage oocyte are positioned along the anterior cortex and at the posterior pole, respectively. An example of this is found in Drosophila melanogaster.
GO:0030890	1	1	0.284499	0.233585	1	BP	positive regulation of B cell proliferation	Any process that activates or increases the rate or extent of B cell proliferation.
GO:0009117	1	1	0.284499	0.233585	1	BP	nucleotide metabolic process	The chemical reactions and pathways involving a nucleotide, a nucleoside that is esterified with (ortho)phosphate or an oligophosphate at any hydroxyl group on the glycose moiety; may be mono-, di- or triphosphate; this definition includes cyclic nucleotides (nucleoside cyclic phosphates).
GO:0006154	1	1	0.284499	0.233585	1	BP	adenosine catabolic process	The chemical reactions and pathways resulting in the breakdown of adenosine, adenine riboside, a ribonucleoside found widely distributed in cells of every type as the free nucleoside and in combination in nucleic acids and various nucleoside coenzymes.
GO:0046103	1	1	0.284499	0.233585	1	BP	inosine biosynthetic process	The chemical reactions and pathways resulting in the formation of inosine, hypoxanthine riboside, a nucleoside found free but not in combination in nucleic acids except in the anticodons of some tRNAs.
GO:0004000	1	1	0.284499	0.233585	1	MF	adenosine deaminase activity	Catalysis of the reaction: adenosine + H2O = inosine + NH3.
GO:0030675	1	1	0.284499	0.233585	1	MF	Rac GTPase activator activity	Increases the rate of GTP hydrolysis by a GTPase of the Rac family.
GO:0048528	1	1	0.284499	0.233585	1	BP	post-embryonic root development	The process whose specific outcome is the progression of the post-embryonic root over time, from its formation to the mature structure.
GO:0048244	1	1	0.284499	0.233585	1	MF	phytanoyl-CoA dioxygenase activity	Catalysis of the reaction: 2-oxoglutarate + O(2) + phytanoyl-CoA = 2-hydroxyphytanoyl-CoA + CO(2) + succinate.
GO:0009296	1	1	0.284499	0.233585	1	NA	NA	NA
GO:0006351	14	68	11.6645	0.234125	1	BP	transcription, DNA-dependent	The cellular synthesis of RNA on a template of DNA.
GO:0006396	0	14	1.99149	0.240938	1	BP	RNA processing	Any process involved in the conversion of one or more primary RNA transcripts into one or more mature RNA molecules.
GO:0006289	0	14	1.99149	0.240938	1	BP	nucleotide-excision repair	A DNA repair process in which a small region of the strand surrounding the damage is removed from the DNA helix as an oligonucleotide. The small gap left in the DNA helix is filled in by the sequential action of DNA polymerase and DNA ligase. Nucleotide excision repair recognizes a wide range of substrates, including damage caused by UV irradiation (pyrimidine dimers and 6-4 photoproducts) and ch…
GO:0006914	0	14	1.99149	0.240938	1	BP	autophagy	The process in which cells digest parts of their own cytoplasm; allows for both recycling of macromolecular constituents under conditions of cellular stress and remodeling the intracellular structure for cell differentiation.
GO:0017111	0	15	2.13374	0.241828	1	MF	nucleoside-triphosphatase activity	Catalysis of the reaction: a nucleoside triphosphate + H2O = nucleoside diphosphate + phosphate.
GO:0016874	0	15	2.13374	0.241828	1	MF	ligase activity	Catalysis of the joining of two substances, or two groups within a single molecule, with the concomitant hydrolysis of the diphosphate bond in ATP or a similar triphosphate.
GO:0000502	0	15	2.13374	0.241828	1	CC	proteasome complex	A large multisubunit complex which catalyzes protein degradation. This complex consists of the barrel shaped proteasome core complex and one or two associated proteins or complexes that act in regulating entry into or exit from the core.
GO:0000184	1	25	3.69848	0.242306	1	BP	nuclear-transcribed mRNA catabolic process, nonsense-mediated decay	The nonsense-mediated decay pathway for nuclear-transcribed mRNAs degrades mRNAs in which an amino-acid codon has changed to a nonsense codon; this prevents the translation of such mRNAs into truncated, and potentially harmful, proteins.
GO:0006614	1	25	3.69848	0.242306	1	BP	SRP-dependent cotranslational protein targeting to membrane	The targeting of proteins to a membrane that occurs during translation and is dependent upon two key components, the signal-recognition particle (SRP) and the SRP receptor. SRP is a cytosolic particle that transiently binds to the endoplasmic reticulum (ER) signal sequence in a nascent protein, to the large ribosomal unit, and to the SRP receptor in the ER membrane.
GO:0006413	1	25	3.69848	0.242306	1	BP	translational initiation	The process preceding formation of the peptide bond between the first two amino acids of a protein. This includes the formation of a complex of the ribosome, mRNA, and an initiation complex that contains the first aminoacyl-tRNA.
GO:0090305	0	16	2.27599	0.247055	1	BP	nucleic acid phosphodiester bond hydrolysis	The nucleic acid metabolic process in which the phosphodiester bonds between nucleotides are cleaved by hydrolysis.
GO:0005509	8	36	6.25897	0.24887	1	MF	calcium ion binding	Interacting selectively and non-covalently with calcium ions (Ca2+).
GO:0008565	0	17	2.41824	0.256125	1	MF	protein transporter activity	Enables the directed movement of proteins into, out of or within a cell, or between cells.
GO:0003684	0	17	2.41824	0.256125	1	MF	damaged DNA binding	Interacting selectively and non-covalently with damaged DNA.
GO:0020037	2	6	1.138	0.262186	1	MF	heme binding	Interacting selectively and non-covalently with heme, any compound of iron complexed in a porphyrin (tetrapyrrole) ring.
GO:0016702	2	6	1.138	0.262186	1	MF	oxidoreductase activity, acting on single donors with incorporation of molecular oxygen, incorporation of two atoms of oxygen	Catalysis of an oxidation-reduction (redox) reaction in which hydrogen or electrons are transferred from one donor, and two oxygen atoms is incorporated into a donor.
GO:0022900	2	6	1.138	0.262186	1	BP	electron transport chain	A process in which a series of electron carriers operate together to transfer electrons from donors to any of several different terminal electron acceptors to generate a transmembrane electrochemical gradient.
GO:0030117	2	6	1.138	0.262186	1	CC	membrane coat	Any of several different proteinaceous coats that can associate with membranes. Membrane coats include those formed by clathrin plus an adaptor complex, the COPI and COPII complexes, and possibly others. They are found associated with membranes on many vesicles as well as other membrane features such as pits and perhaps tubules.
GO:0016887	2	6	1.138	0.262186	1	MF	ATPase activity	Catalysis of the reaction: ATP + H2O = ADP + phosphate + 2 H+. May or may not be coupled to another reaction.
GO:0004129	2	6	1.138	0.262186	1	MF	cytochrome-c oxidase activity	Catalysis of the reaction: 4 ferrocytochrome c + O2 + 4 H+ = 4 ferricytochrome c + 2 H2O.
GO:0006283	2	6	1.138	0.262186	1	BP	transcription-coupled nucleotide-excision repair	The nucleotide-excision repair process that carries out preferential repair of DNA lesions on the actively transcribed strand of the DNA duplex. In addition, the transcription-coupled nucleotide-excision repair pathway is required for the recognition and repair of a small subset of lesions that are not recognized by the global genome nucleotide excision repair pathway.
GO:0005524	24	134	22.4754	0.270981	1	MF	ATP binding	Interacting selectively and non-covalently with ATP, adenosine 5'-triphosphate, a universally important coenzyme and enzyme regulator.
GO:0000122	4	16	2.84499	0.301769	1	BP	negative regulation of transcription from RNA polymerase II promoter	Any process that stops, prevents, or reduces the frequency, rate or extent of transcription from an RNA polymerase II promoter.
GO:0005667	4	16	2.84499	0.301769	1	CC	transcription factor complex	A protein complex that is capable of associating with DNA by direct binding, or via other DNA-binding proteins or complexes, and regulating transcription.
GO:0006367	4	16	2.84499	0.301769	1	BP	transcription initiation from RNA polymerase II promoter	Any process involved in the assembly of the RNA polymerase II preinitiation complex (PIC) at an RNA polymerase II promoter region of a DNA template, resulting in the subsequent synthesis of RNA from that promoter. The initiation phase includes PIC assembly and the formation of the first few bonds in the RNA chain, including abortive initiation, which occurs when the first few nucleotides are repe…
GO:0008340	2	7	1.28024	0.311135	1	BP	determination of adult lifespan	The control of viability and duration in the adult phase of the life-cycle.
GO:0006352	2	7	1.28024	0.311135	1	BP	DNA-dependent transcription, initiation	Any process involved in the assembly of the RNA polymerase preinitiation complex (PIC) at the core promoter region of a DNA template, resulting in the subsequent synthesis of RNA from that promoter. The initiation phase includes PIC assembly and the formation of the first few bonds in the RNA chain, including abortive initiation, which occurs when the first few nucleotides are repeatedly synthesi…
GO:0005769	2	7	1.28024	0.311135	1	CC	early endosome	A membrane-bounded organelle that receives incoming material from primary endocytic vesicles that have been generated by clathrin-dependent and clathrin-independent endocytosis; vesicles fuse with the early endosome to deliver cargo for sorting into recycling or degradation pathways.
GO:0030036	2	7	1.28024	0.311135	1	BP	actin cytoskeleton organization	A process that is carried out at the cellular level which results in the assembly, arrangement of constituent parts, or disassembly of cytoskeletal structures comprising actin filaments and their associated proteins.
GO:0016758	2	7	1.28024	0.311135	1	MF	transferase activity, transferring hexosyl groups	Catalysis of the transfer of a hexosyl group from one compound (donor) to another (acceptor).
GO:0006368	2	7	1.28024	0.311135	1	BP	transcription elongation from RNA polymerase II promoter	The extension of an RNA molecule after transcription initiation and promoter clearance at an RNA polymerase II promoter by the addition of ribonucleotides catalyzed by RNA polymerase II.
GO:0004143	1	2	0.426748	0.329075	1	MF	diacylglycerol kinase activity	Catalysis of the reaction: NTP + 1,2-diacylglycerol = NDP + 1,2-diacylglycerol-3-phosphate.
GO:0007205	1	2	0.426748	0.329075	1	BP	protein kinase C-activating G-protein coupled receptor signaling pathway	The series of molecular signals generated as a consequence of a G-protein coupled receptor binding to its physiological ligand, where the pathway proceeds with activation of protein kinase C (PKC). PKC is activated by second messengers including diacylglycerol (DAG).
GO:0009306	1	2	0.426748	0.329075	1	BP	protein secretion	The controlled release of proteins from a cell.
GO:0009405	1	2	0.426748	0.329075	1	BP	pathogenesis	The set of specific processes that generate the ability of an organism to cause disease in another.
GO:0001889	1	2	0.426748	0.329075	1	BP	liver development	The process whose specific outcome is the progression of the liver over time, from its formation to the mature structure. The liver is an exocrine gland which secretes bile and functions in metabolism of protein and carbohydrate and fat, synthesizes substances involved in the clotting of the blood, synthesizes vitamin A, detoxifies poisonous substances, stores glycogen, and breaks down worn-out e…
GO:0034641	1	2	0.426748	0.329075	1	BP	cellular nitrogen compound metabolic process	The chemical reactions and pathways involving various organic and inorganic nitrogenous compounds, as carried out by individual cells.
GO:0005938	1	2	0.426748	0.329075	1	CC	cell cortex	The region of a cell that lies just beneath the plasma membrane and often, but not always, contains a network of actin filaments and associated proteins.
GO:0016042	1	2	0.426748	0.329075	1	BP	lipid catabolic process	The chemical reactions and pathways resulting in the breakdown of lipids, compounds soluble in an organic solvent but not, or sparingly, in an aqueous solvent.
GO:0043123	1	2	0.426748	0.329075	1	BP	positive regulation of I-kappaB kinase/NF-kappaB cascade	Any process that activates or increases the frequency, rate or extent of an I-kappaB kinase/NF-kappaB induced cascade.
GO:0034605	1	2	0.426748	0.329075	1	BP	cellular response to heat	Any process that results in a change in state or activity of a cell (in terms of movement, secretion, enzyme production, gene expression, etc.) as a result of a heat stimulus, a temperature stimulus above the optimal temperature for that organism.
GO:0043014	1	2	0.426748	0.329075	1	MF	alpha-tubulin binding	Interacting selectively and non-covalently with the microtubule constituent protein alpha-tubulin.
GO:0046638	1	2	0.426748	0.329075	1	BP	positive regulation of alpha-beta T cell differentiation	Any process that activates or increases the frequency, rate or extent of alpha-beta T cell differentiation.
GO:0030968	1	2	0.426748	0.329075	1	BP	endoplasmic reticulum unfolded protein response	The series of molecular signals generated as a consequence of the presence of unfolded proteins in the endoplasmic reticulum (ER) or other ER-related stress; results in changes in the regulation of transcription and translation.
GO:0009505	1	2	0.426748	0.329075	1	CC	plant-type cell wall	A more or less rigid stucture lying outside the cell membrane of a cell and composed of cellulose and pectin and other organic and inorganic substances.
GO:0005783	7	35	5.97447	0.353642	1	CC	endoplasmic reticulum	The irregular network of unit membranes, visible only by electron microscopy, that occurs in the cytoplasm of many eukaryotic cells. The membranes form a complex meshwork of tubular channels, which are often expanded into slitlike cavities called cisternae. The ER takes two forms, rough (or granular), with ribosomes adhering to the outer surface, and smooth (with no ribosomes attached).
GO:0006414	1	24	3.55624	0.355809	1	BP	translational elongation	The successive addition of amino acid residues to a nascent polypeptide chain during protein biosynthesis.
GO:0005777	2	8	1.42249	0.359356	1	CC	peroxisome	A small organelle enclosed by a single membrane, and found in most eukaryotic cells. Contains peroxidases and other enzymes involved in a variety of metabolic processes including free radical detoxification, lipid catabolism and biosynthesis, and hydrogen peroxide metabolism.
GO:0006200	2	8	1.42249	0.359356	1	BP	ATP catabolic process	The chemical reactions and pathways resulting in the breakdown of ATP, adenosine 5'-triphosphate, a universally important coenzyme and enzyme regulator.
GO:0022415	2	8	1.42249	0.359356	1	NA	NA	NA
GO:0019843	2	8	1.42249	0.359356	1	MF	rRNA binding	Interacting selectively and non-covalently with ribosomal RNA.
GO:0005811	0	11	1.56474	0.379354	1	CC	lipid particle	Any particle of coalesced lipids in the cytoplasm of a cell. May include associated proteins.
GO:0016567	0	11	1.56474	0.379354	1	BP	protein ubiquitination	The process in which one or more ubiquitin groups are added to a protein.
GO:0005681	0	11	1.56474	0.379354	1	CC	spliceosomal complex	Any of a series of ribonucleoprotein complexes that contain RNA and small nuclear ribonucleoproteins (snRNPs), and are formed sequentially during the splicing of a messenger RNA primary transcript to excise an intron.
GO:0043065	0	11	1.56474	0.379354	1	BP	positive regulation of apoptotic process	Any process that activates or increases the frequency, rate or extent of cell death by apoptotic process.
GO:0006506	0	11	1.56474	0.379354	1	BP	GPI anchor biosynthetic process	The chemical reactions and pathways resulting in the formation of a glycosylphosphatidylinositol (GPI) anchor that attaches some membrane proteins to the lipid bilayer of the cell membrane. The phosphatidylinositol group is linked via the C-6 hydroxyl residue of inositol to a carbohydrate chain which is itself linked to the protein via an ethanolamine phosphate group, its amino group forming an a…
GO:0009790	0	11	1.56474	0.379354	1	BP	embryo development	The process whose specific outcome is the progression of an embryo from its formation until the end of its embryonic life stage. The end of the embryonic stage is organism-specific. For example, for mammals, the process would begin with zygote formation and end with birth. For insects, the process would begin at zygote formation and end with larval hatching. For plant zygotic embryos, this would …
GO:0042384	0	12	1.70699	0.382594	1	BP	cilium assembly	The assembly of a cilium, a specialized eukaryotic organelle that consists of a filiform extrusion of the cell surface. Each cilium is bounded by an extrusion of the cytoplasmic membrane, and contains a regular longitudinal array of microtubules, anchored basally in a centriole.
GO:0008080	0	12	1.70699	0.382594	1	MF	N-acetyltransferase activity	Catalysis of the transfer of an acetyl group to a nitrogen atom on the acceptor molecule.
GO:0060041	0	12	1.70699	0.382594	1	BP	retina development in camera-type eye	The process whose specific outcome is the progression of the retina over time, from its formation to the mature structure. The retina is the innermost layer or coating at the back of the eyeball, which is sensitive to light and in which the optic nerve terminates.
GO:0030154	0	12	1.70699	0.382594	1	BP	cell differentiation	The process in which relatively unspecialized cells, e.g. embryonic or regenerative cells, acquire specialized structural and/or functional features that characterize the cells, tissues, or organs of the mature organism or some other relatively stable phase of the organism's life history. Differentiation includes the processes involved in commitment of a cell to a specific fate and its subsequent…
GO:0004871	0	13	1.84924	0.391068	1	MF	signal transducer activity	Conveys a signal across a cell to trigger a change in cell function or state. A signal is a physical entity or change in state that is used to transfer information in order to trigger a response.
GO:0048471	0	13	1.84924	0.391068	1	CC	perinuclear region of cytoplasm	Cytoplasm situated near, or occurring around, the nucleus.
GO:0005198	0	13	1.84924	0.391068	1	MF	structural molecule activity	The action of a molecule that contributes to the structural integrity of a complex or assembly within or outside a cell.
GO:0071013	0	13	1.84924	0.391068	1	CC	catalytic step 2 spliceosome	A spliceosomal complex that contains three snRNPs, including U5, bound to a splicing intermediate in which the first catalytic cleavage of the 5' splice site has occurred. The precise subunit composition differs significantly from that of the catalytic step 1, or activated, spliceosome, and includes many proteins in addition to those found in the associated snRNPs.
GO:0032440	1	3	0.568998	0.412687	1	MF	2-alkenal reductase [NAD(P)] activity	Catalysis of the reaction: n-alkanal + NAD(P)+ = alk-2-enal + NAD(P)H + H+.
GO:0007507	1	3	0.568998	0.412687	1	BP	heart development	The process whose specific outcome is the progression of the heart over time, from its formation to the mature structure. The heart is a hollow, muscular organ, which, by contracting rhythmically, keeps up the circulation of the blood.
GO:0006935	1	3	0.568998	0.412687	1	BP	chemotaxis	The directed movement of a motile cell or organism, or the directed growth of a cell guided by a specific chemical concentration gradient. Movement may be towards a higher concentration (positive chemotaxis) or towards a lower concentration (negative chemotaxis).
GO:0016772	1	3	0.568998	0.412687	1	MF	transferase activity, transferring phosphorus-containing groups	Catalysis of the transfer of a phosphorus-containing group from one compound (donor) to another (acceptor).
GO:0003779	1	3	0.568998	0.412687	1	MF	actin binding	Interacting selectively and non-covalently with monomeric or multimeric forms of actin, including actin filaments.
GO:0030234	1	3	0.568998	0.412687	1	MF	enzyme regulator activity	Modulates the activity of an enzyme.
GO:0016829	1	3	0.568998	0.412687	1	MF	lyase activity	Catalysis of the cleavage of C-C, C-O, C-N and other bonds by other means than by hydrolysis or oxidation, or conversely adding a group to a double bond. They differ from other enzymes in that two substrates are involved in one reaction direction, but only one in the other direction. When acting on the single substrate, a molecule is eliminated and this generates either a new double bond or a new…
GO:0007010	1	3	0.568998	0.412687	1	BP	cytoskeleton organization	A process that is carried out at the cellular level which results in the assembly, arrangement of constituent parts, or disassembly of cytoskeletal structures.
GO:0051897	1	3	0.568998	0.412687	1	BP	positive regulation of protein kinase B signaling cascade	Any process that activates or increases the frequency, rate or extent of the protein kinase B signaling cascade, a series of reactions mediated by the intracellular serine/threonine kinase protein kinase B.
GO:0097193	1	3	0.568998	0.412687	1	BP	intrinsic apoptotic signaling pathway	A series of molecular signals in which an intracellular signal is conveyed to trigger the apoptotic death of a cell. The pathway starts with reception of an intracellular signal (e.g. DNA damage, endoplasmic reticulum stress, oxidative stress etc.), and ends when the execution phase of apoptosis is triggered. The intrinsic apoptotic signaling pathway is crucially regulated by permeabilization of …
GO:0008284	3	12	2.13374	0.420192	1	BP	positive regulation of cell proliferation	Any process that activates or increases the rate or extent of cell proliferation.
GO:0006357	3	12	2.13374	0.420192	1	BP	regulation of transcription from RNA polymerase II promoter	Any process that modulates the frequency, rate or extent of transcription from an RNA polymerase II promoter.
GO:0005929	3	12	2.13374	0.420192	1	CC	cilium	A specialized eukaryotic organelle that consists of a filiform extrusion of the cell surface. Each cilium is bounded by an extrusion of the cytoplasmic membrane, and contains a regular longitudinal array of microtubules, anchored basally in a centriole.
GO:0006310	3	13	2.27599	0.4393	1	BP	DNA recombination	Any process in which a new genotype is formed by reassortment of genes resulting in gene combinations different from those that were present in the parents. In eukaryotes genetic recombination can occur by chromosome assortment, intrachromosomal recombination, or nonreciprocal interchromosomal recombination. Intrachromosomal recombination occurs by crossing over. In bacteria it may occur by genet…
GO:0030246	3	13	2.27599	0.4393	1	MF	carbohydrate binding	Interacting selectively and non-covalently with any carbohydrate, which includes monosaccharides, oligosaccharides and polysaccharides as well as substances derived from monosaccharides by reduction of the carbonyl group (alditols), by oxidation of one or more hydroxy groups to afford the corresponding aldehydes, ketones, or carboxylic acids, or by replacement of one or more hydroxy group(s) by a…
GO:0008137	3	13	2.27599	0.4393	1	MF	NADH dehydrogenase (ubiquinone) activity	Catalysis of the reaction: NADH + H+ + ubiquinone = NAD+ + ubiquinol.
GO:0008168	3	36	5.54773	0.471214	1	MF	methyltransferase activity	Catalysis of the transfer of a methyl group to an acceptor molecule.
GO:0005634	54	344	56.6153	0.473493	1	CC	nucleus	A membrane-bounded organelle of eukaryotic cells in which chromosomes are housed and replicated. In most cells, the nucleus contains all of the cell's chromosomes except the organellar chromosomes, and is the site of RNA synthesis and processing. In some species, or in specialized cell types, RNA metabolism or DNA replication may be absent.
GO:0007283	3	15	2.56049	0.483375	1	BP	spermatogenesis	The process of formation of spermatozoa, including spermatocytogenesis and spermiogenesis.
GO:0000082	1	4	0.711247	0.485896	1	BP	G1/S transition of mitotic cell cycle	The mitotic cell cycle transition by which a cell in G1 commits to S phase. The process begins with the build up of G1 cyclin-dependent kinase (G1 CDK), resulting in the activation of transcription of G1 cyclins. The process ends with the positive feedback of the G1 cyclins on the G1 CDK which commits the cell to S phase, in which DNA replication is initiated.
GO:0005768	1	4	0.711247	0.485896	1	CC	endosome	A membrane-bounded organelle to which materials ingested by endocytosis are delivered.
GO:0004527	1	4	0.711247	0.485896	1	MF	exonuclease activity	Catalysis of the hydrolysis of ester linkages within nucleic acids by removing nucleotide residues from the 3' or 5' end.
GO:0009411	1	4	0.711247	0.485896	1	BP	response to UV	Any process that results in a change in state or activity of a cell or an organism (in terms of movement, secretion, enzyme production, gene expression, etc.) as a result of an ultraviolet radiation (UV light) stimulus. Ultraviolet radiation is electromagnetic radiation with a wavelength in the range of 10 to 380 nanometers.
GO:0001666	1	4	0.711247	0.485896	1	BP	response to hypoxia	Any process that results in a change in state or activity of a cell or an organism (in terms of movement, secretion, enzyme production, gene expression, etc.) as a result of a stimulus indicating lowered oxygen tension. Hypoxia, defined as a decline in O2 levels below normoxic levels of 20.8 - 20.95%, results in metabolic adaptation at both the cellular and organismal level.
GO:0004620	1	4	0.711247	0.485896	1	MF	phospholipase activity	Catalysis of the hydrolysis of a glycerophospholipid.
GO:0030030	1	4	0.711247	0.485896	1	BP	cell projection organization	A process that is carried out at the cellular level which results in the assembly, arrangement of constituent parts, or disassembly of a prolongation or process extending from a cell, e.g. a flagellum or axon.
GO:0005802	1	4	0.711247	0.485896	1	CC	trans-Golgi network	The network of interconnected tubular and cisternal structures located at the side of the Golgi apparatus distal to the endoplasmic reticulum, from which secretory vesicles emerge. The trans-Golgi network is important in the later stages of protein secretion where it is thought to play a key role in the sorting and targeting of secreted proteins to the correct destination.
GO:0005773	1	4	0.711247	0.485896	1	CC	vacuole	A closed structure, found only in eukaryotic cells, that is completely surrounded by unit membrane and contains liquid material. Cells contain one or several vacuoles, that may have different functions from each other. Vacuoles have a diverse array of functions. They can act as a storage organelle for nutrients or waste products, as a degradative compartment, as a cost-effective way of increasing…
GO:0006355	12	67	11.2377	0.489425	1	BP	regulation of transcription, DNA-dependent	Any process that modulates the frequency, rate or extent of cellular DNA-dependent transcription.
GO:0006950	1	19	2.84499	0.500525	1	BP	response to stress	Any process that results in a change in state or activity of a cell or an organism (in terms of movement, secretion, enzyme production, gene expression, etc.) as a result of a disturbance in organismal or cellular homeostasis, usually, but not necessarily, exogenous (e.g. temperature, humidity, ionizing radiation).
GO:0005743	1	19	2.84499	0.500525	1	CC	mitochondrial inner membrane	The inner, i.e. lumen-facing, lipid bilayer of the mitochondrial envelope. It is highly folded to form cristae.
GO:0006415	1	20	2.98724	0.504331	1	BP	translational termination	The process resulting in the release of a polypeptide chain from the ribosome, usually in response to a termination codon (UAA, UAG, or UGA in the universal genetic code).
GO:0019083	1	20	2.98724	0.504331	1	BP	viral transcription	The process by which a viral genome is transcribed into messenger RNA (mRNA) within the host cell.
GO:0005525	1	21	3.12949	0.510768	1	MF	GTP binding	Interacting selectively and non-covalently with GTP, guanosine triphosphate.
GO:0016301	4	43	6.68572	0.510801	1	MF	kinase activity	Catalysis of the transfer of a phosphate group, usually from ATP, to a substrate molecule.
GO:0016740	4	45	6.97022	0.512543	1	MF	transferase activity	Catalysis of the transfer of a group, e.g. a methyl group, glycosyl group, acyl group, phosphorus-containing, or other groups, from one compound (generally regarded as the donor) to another compound (generally regarded as the acceptor). Transferase is the systematic name for any enzyme of EC class 2.
GO:0003677	21	130	21.4797	0.532741	1	MF	DNA binding	Any molecular function by which a gene product interacts selectively and non-covalently with DNA (deoxyribonucleic acid).
GO:0016023	1	5	0.853496	0.549994	1	CC	cytoplasmic membrane-bounded vesicle	A membrane-bounded vesicle found in the cytoplasm of the cell.
GO:0005765	1	5	0.853496	0.549994	1	CC	lysosomal membrane	The lipid bilayer surrounding the lysosome and separating its contents from the cell cytoplasm.
GO:0043687	1	5	0.853496	0.549994	1	BP	post-translational protein modification	The process of covalently altering one or more amino acids in a protein after the protein has been completely translated and released from the ribosome.
GO:0042742	1	5	0.853496	0.549994	1	BP	defense response to bacterium	Reactions triggered in response to the presence of a bacterium that act to protect the cell or organism.
GO:0005739	12	105	16.6432	0.570002	1	CC	mitochondrion	A semiautonomous, self replicating organelle that occurs in varying numbers, shapes, and sizes in the cytoplasm of virtually all eukaryotic cells. It is notably the site of tissue respiration.
GO:0003743	2	28	4.26748	0.574954	1	MF	translation initiation factor activity	Functions in the initiation of ribosome-mediated translation of mRNA into a polypeptide.
GO:0007165	5	27	4.55198	0.587626	1	BP	signal transduction	The cellular process in which a signal is conveyed to trigger a change in the activity or state of a cell. Signal transduction begins with reception of a signal (e.g. a ligand binding to a receptor or receptor activation by a stimulus such as light), or for signal transduction in the absence of ligand, signal-withdrawal or the activity of a constitutively active receptor. Signal transduction ends…
GO:0016044	1	6	0.995746	0.606113	1	BP	cellular membrane organization	A process that is carried out at the cellular level which results in the assembly, arrangement of constituent parts, or disassembly of a membrane. A membrane is a double layer of lipid molecules that encloses all cells, and, in eukaryotes, many organelles; may be a single or double lipid bilayer; also includes associated proteins.
GO:0006887	1	6	0.995746	0.606113	1	BP	exocytosis	A process of secretion by a cell that results in the release of intracellular molecules (e.g. hormones, matrix proteins) contained within a membrane-bounded vesicle by fusion of the vesicle with the plasma membrane of a cell. This is the process in which most molecules are secreted from eukaryotic cells.
GO:0005635	1	6	0.995746	0.606113	1	CC	nuclear envelope	The double lipid bilayer enclosing the nucleus and separating its contents from the rest of the cytoplasm; includes the intermembrane space, a gap of width 20-40 nm (also called the perinuclear space).
GO:0048280	1	6	0.995746	0.606113	1	BP	vesicle fusion with Golgi apparatus	The joining of the lipid bilayer membrane around a vesicle to the lipid bilayer membrane around the Golgi.
GO:0000902	1	6	0.995746	0.606113	1	BP	cell morphogenesis	The developmental process in which the size or shape of a cell is generated and organized.
GO:0009506	1	6	0.995746	0.606113	1	CC	plasmodesma	A fine cytoplasmic channel, found in all higher plants, that connects the cytoplasm of one cell to that of an adjacent cell.
GO:0007286	1	6	0.995746	0.606113	1	BP	spermatid development	The process whose specific outcome is the progression of a spermatid over time, from its formation to the mature structure.
GO:0048477	0	8	1.138	0.60694	1	BP	oogenesis	The complete process of formation and maturation of an ovum or female gamete from a primordial female germ cell. Examples of this process are found in Mus musculus and Drosophila melanogaster.
GO:0006979	0	8	1.138	0.60694	1	BP	response to oxidative stress	Any process that results in a change in state or activity of a cell or an organism (in terms of movement, secretion, enzyme production, gene expression, etc.) as a result of oxidative stress, a state often resulting from exposure to high levels of reactive oxygen species, e.g. superoxide anions, hydrogen peroxide (H2O2), and hydroxyl radicals.
GO:0004930	0	8	1.138	0.60694	1	MF	G-protein coupled receptor activity	Combining with an extracellular signal and transmitting the signal across the membrane by activating an associated G-protein; promotes the exchange of GDP for GTP on the alpha subunit of a heterotrimeric G-protein complex.
GO:0005543	0	8	1.138	0.60694	1	MF	phospholipid binding	Interacting selectively and non-covalently with phospholipids, a class of lipids containing phosphoric acid as a mono- or diester.
GO:0007399	0	8	1.138	0.60694	1	BP	nervous system development	The process whose specific outcome is the progression of nervous tissue over time, from its formation to its mature state.
GO:0005819	0	8	1.138	0.60694	1	CC	spindle	The array of microtubules and associated molecules that forms between opposite poles of a eukaryotic cell during mitosis or meiosis and serves to move the duplicated chromosomes apart.
GO:0042981	0	8	1.138	0.60694	1	BP	regulation of apoptotic process	Any process that modulates the occurrence or rate of cell death by apoptotic process.
GO:0003774	0	8	1.138	0.60694	1	MF	motor activity	Catalysis of movement along a polymeric molecule such as a microfilament or microtubule, coupled to the hydrolysis of a nucleoside triphosphate.
GO:0045087	0	8	1.138	0.60694	1	BP	innate immune response	Innate immune responses are defense responses mediated by germline encoded components that directly recognize components of potential pathogens.
GO:0005057	0	8	1.138	0.60694	1	MF	receptor signaling protein activity	Conveys a signal from an upstream receptor or intracellular signal transducer, converting the signal into a form where it can ultimately trigger a change in the state or activity of a cell.
GO:0007050	0	8	1.138	0.60694	1	BP	cell cycle arrest	A regulatory process that halts progression through the cell cycle during one of the normal phases (G1, S, G2, M).
GO:0007059	0	8	1.138	0.60694	1	BP	chromosome segregation	The process in which genetic material, in the form of chromosomes, is organized into specific structures and then physically separated and apportioned to two or more sets. In eukaryotes, chromosome segregation begins with the alignment of chromosomes at the metaphase plate, includes chromosome separation, and ends when chromosomes have completed movement to the spindle poles.
GO:0000775	0	8	1.138	0.60694	1	CC	chromosome, centromeric region	The region of a chromosome that includes the centromeric DNA and associated proteins. In monocentric chromosomes, this region corresponds to a single area of the chromosome, whereas in holocentric chromosomes, it is evenly distributed along the chromosome.
GO:0051028	0	8	1.138	0.60694	1	BP	mRNA transport	The directed movement of mRNA, messenger ribonucleic acid, into, out of or within a cell, or between cells, by means of some agent such as a transporter or pore.
GO:0005774	0	8	1.138	0.60694	1	CC	vacuolar membrane	The lipid bilayer surrounding the vacuole and separating its contents from the cytoplasm of the cell.
GO:0016607	0	8	1.138	0.60694	1	CC	nuclear speck	A discrete extra-nucleolar subnuclear domain, 20-50 in number, in which splicing factors are seen to be localized by immunofluorescence microscopy.
GO:0050662	0	8	1.138	0.60694	1	MF	coenzyme binding	Interacting selectively and non-covalently with a coenzyme, any of various nonprotein organic cofactors that are required, in addition to an enzyme and a substrate, for an enzymatic reaction to proceed.
GO:0016272	0	8	1.138	0.60694	1	CC	prefoldin complex	A multisubunit chaperone that acts to delivers unfolded proteins to cytosolic chaperonin. In humans, the complex is a heterohexamer of two PFD-alpha and four PFD-beta type subunits.
GO:0006284	0	8	1.138	0.60694	1	BP	base-excision repair	In base excision repair, an altered base is removed by a DNA glycosylase enzyme, followed by excision of the resulting sugar phosphate. The small gap left in the DNA helix is filled in by the sequential action of DNA polymerase and DNA ligase.
GO:0004222	0	9	1.28024	0.612875	1	MF	metalloendopeptidase activity	Catalysis of the hydrolysis of internal, alpha-peptide bonds in a polypeptide chain by a mechanism in which water acts as a nucleophile, one or two metal ions hold the water molecule in place, and charged amino acid side chains are ligands for the metal ions.
GO:0006259	0	9	1.28024	0.612875	1	BP	DNA metabolic process	Any cellular metabolic process involving deoxyribonucleic acid. This is one of the two main types of nucleic acid, consisting of a long, unbranched macromolecule formed from one, or more commonly, two, strands of linked deoxyribonucleotides.
GO:0004003	0	9	1.28024	0.612875	1	MF	ATP-dependent DNA helicase activity	Catalysis of the reaction: ATP + H2O = ADP + phosphate; this reaction drives the unwinding of the DNA helix.
GO:0000910	0	9	1.28024	0.612875	1	BP	cytokinesis	The division of the cytoplasm and the plasma membrane of a cell and its separation into two daughter cells.
GO:0015986	0	9	1.28024	0.612875	1	BP	ATP synthesis coupled proton transport	The transport of protons across a membrane to generate an electrochemical gradient (proton-motive force) that powers ATP synthesis.
GO:0042254	0	9	1.28024	0.612875	1	BP	ribosome biogenesis	A cellular process that results in the biosynthesis of constituent macromolecules, assembly, and arrangement of constituent parts of ribosome subunits; includes transport to the sites of protein synthesis.
GO:0044237	0	9	1.28024	0.612875	1	BP	cellular metabolic process	The chemical reactions and pathways by which individual cells transform chemical substances.
GO:0000139	3	33	5.12098	0.614707	1	CC	Golgi membrane	The lipid bilayer surrounding any of the compartments of the Golgi apparatus.
GO:0006302	0	10	1.42249	0.623441	1	BP	double-strand break repair	The repair of double-strand breaks in DNA via homologous and nonhomologous mechanisms to reform a continuous DNA helix.
GO:0051539	0	10	1.42249	0.623441	1	MF	4 iron, 4 sulfur cluster binding	Interacting selectively and non-covalently with a 4 iron, 4 sulfur (4Fe-4S) cluster; this cluster consists of four iron atoms, with the inorganic sulfur atoms found between the irons and acting as bridging ligands.
GO:0008654	0	10	1.42249	0.623441	1	BP	phospholipid biosynthetic process	The chemical reactions and pathways resulting in the formation of phospholipids, any lipid containing phosphoric acid as a mono- or diester.
GO:0008033	0	10	1.42249	0.623441	1	BP	tRNA processing	The process in which a pre-tRNA molecule is converted to a mature tRNA, ready for addition of an aminoacyl group.
GO:0007601	0	10	1.42249	0.623441	1	BP	visual perception	The series of events required for an organism to receive a visual stimulus, convert it to a molecular signal, and recognize and characterize the signal. Visual stimuli are detected in the form of photons and are processed to form an image.
GO:0031965	0	10	1.42249	0.623441	1	CC	nuclear membrane	Either of the lipid bilayers that surround the nucleus and form the nuclear envelope; excludes the intermembrane space.
GO:0008299	0	10	1.42249	0.623441	1	BP	isoprenoid biosynthetic process	The chemical reactions and pathways resulting in the formation of any isoprenoid compound, isoprene (2-methylbuta-1,3-diene) or compounds containing or derived from linked isoprene (3-methyl-2-butenylene) residues.
GO:0016788	0	10	1.42249	0.623441	1	MF	hydrolase activity, acting on ester bonds	Catalysis of the hydrolysis of any ester bond.
GO:0008236	0	10	1.42249	0.623441	1	MF	serine-type peptidase activity	Catalysis of the hydrolysis of peptide bonds in a polypeptide chain by a catalytic mechanism that involves a catalytic triad consisting of a serine nucleophile that is activated by a proton relay involving an acidic residue (e.g. aspartate or glutamate) and a basic residue (usually histidine).
GO:0005813	6	34	5.68998	0.627988	1	CC	centrosome	A structure comprised of a core structure (in most organisms, a pair of centrioles) and peripheral material from which a microtubule-based structure, such as a spindle apparatus, is organized. Centrosomes occur close to the nucleus during interphase in many eukaryotic cells, though in animal cells it changes continually during the cell-division cycle.
GO:0031902	2	9	1.56474	0.637393	1	CC	late endosome membrane	The lipid bilayer surrounding a late endosome.
GO:0030145	2	9	1.56474	0.637393	1	MF	manganese ion binding	Interacting selectively and non-covalently with manganese (Mn) ions.
GO:0006468	2	9	1.56474	0.637393	1	BP	protein phosphorylation	The process of introducing a phosphate group on to a protein.
GO:0005789	4	39	6.11672	0.648406	1	CC	endoplasmic reticulum membrane	The lipid bilayer surrounding the endoplasmic reticulum.
GO:0003729	2	10	1.70699	0.653725	1	MF	mRNA binding	Interacting selectively and non-covalently with messenger RNA (mRNA), an intermediate molecule between DNA and protein. mRNA includes UTR and coding sequences, but does not contain introns.
GO:0005875	2	10	1.70699	0.653725	1	CC	microtubule associated complex	Any multimeric complex connected to a microtubule.
GO:0043565	7	40	6.68572	0.654467	1	MF	sequence-specific DNA binding	Interacting selectively and non-covalently with DNA of a specific nucleotide composition, e.g. GC-rich DNA binding, or with a specific sequence motif or type of DNA e.g. promotor binding or rDNA binding.
GO:0008283	2	11	1.84924	0.671628	1	BP	cell proliferation	The multiplication or reproduction of cells, resulting in the expansion of a cell population.
GO:0003746	2	11	1.84924	0.671628	1	MF	translation elongation factor activity	Functions in chain elongation during polypeptide synthesis at the ribosome.
GO:0046961	2	11	1.84924	0.671628	1	MF	proton-transporting ATPase activity, rotational mechanism	Catalysis of the transfer of protons from one side of a membrane to the other according to the reaction: ATP + H2O + H+(in) = ADP + phosphate + H+(out), by a rotational mechanism.
GO:0009507	2	12	1.99149	0.690459	1	CC	chloroplast	A chlorophyll-containing plastid with thylakoids organized into grana and frets, or stroma thylakoids, and embedded in a stroma.
GO:0051726	2	12	1.99149	0.690459	1	BP	regulation of cell cycle	Any process that modulates the rate or extent of progression through the cell cycle.
GO:0004674	2	13	2.13374	0.709709	1	MF	protein serine/threonine kinase activity	Catalysis of the reactions: ATP + protein serine = ADP + protein serine phosphate, and ATP + protein threonine = ADP + protein threonine phosphate.
GO:0007155	1	15	2.27599	0.710319	1	BP	cell adhesion	The attachment of a cell, either to another cell or to an underlying substrate such as the extracellular matrix, via cell adhesion molecules.
GO:0022625	1	15	2.27599	0.710319	1	CC	cytosolic large ribosomal subunit	The large subunit of a ribosome located in the cytosol.
GO:0045893	1	17	2.56049	0.716929	1	BP	positive regulation of transcription, DNA-dependent	Any process that activates or increases the frequency, rate or extent of cellular DNA-dependent transcription.
GO:0005215	3	16	2.70274	0.723044	1	MF	transporter activity	Enables the directed movement of substances (such as macromolecules, small molecules, ions) into, out of or within a cell, or between cells.
GO:0016757	3	16	2.70274	0.723044	1	MF	transferase activity, transferring glycosyl groups	Catalysis of the transfer of a glycosyl group from one compound (donor) to another (acceptor).
GO:0055085	3	17	2.84499	0.73062	1	BP	transmembrane transport	The process in which a solute is transported from one side of a membrane to the other.
GO:0007067	3	20	3.27174	0.759434	1	BP	mitosis	A cell cycle process comprising the steps by which the nucleus of a eukaryotic cell divides; the process involves condensation of chromosomal DNA into a highly compacted form. Canonically, mitosis produces two daughter nuclei whose chromosome complement is identical to that of the mother cell.
GO:0016192	5	31	5.12098	0.798392	1	BP	vesicle-mediated transport	A cellular transport process in which transported substances are moved in membrane-bounded vesicles; transported substances are enclosed in the vesicle lumen or located in the vesicle membrane. The process begins with a step that directs a substance to the forming vesicle, and includes vesicle budding and coating. Vesicles are then targeted to, and fuse with, an acceptor membrane.
GO:0005622	7	44	7.25472	0.830017	1	CC	intracellular	The living contents of a cell; the matter contained within (but not including) the plasma membrane, usually taken to exclude large vacuoles and masses of secretory or ingested material. In eukaryotes it includes the nucleus and cytoplasm.
GO:0016021	46	314	51.2098	0.867479	1	CC	integral to membrane	Penetrating at least one phospholipid bilayer of a membrane. May also refer to the state of being buried in the bilayer with no exposure outside the bilayer. When used to describe a protein, indicates that all or part of the peptide sequence is embedded in the membrane.
GO:0005737	37	269	43.5283	0.928425	1	CC	cytoplasm	All of the contents of a cell excluding the plasma membrane and nucleus, but including other subcellular structures.
GO:0004221	0	3	0.426748	1	1	MF	ubiquitin thiolesterase activity	Catalysis of the reaction: ubiquitin C-terminal thiolester + H2O = ubiquitin + a thiol. Hydrolysis of esters, including those formed between thiols such as dithiothreitol or glutathione and the C-terminal glycine residue of the polypeptide ubiquitin, and AMP-ubiquitin.
GO:0010951	0	1	0.142249	1	1	BP	negative regulation of endopeptidase activity	Any process that decreases the frequency, rate or extent of endopeptidase activity, the endohydrolysis of peptide bonds within proteins.
GO:0004866	0	0	0	1	1	MF	endopeptidase inhibitor activity	Stops, prevents or reduces the activity of an endopeptidase, any enzyme that hydrolyzes nonterminal peptide bonds in polypeptides.
GO:0000079	0	1	0.142249	1	1	BP	regulation of cyclin-dependent protein serine/threonine kinase activity	Any process that modulates the frequency, rate or extent of cyclin-dependent protein serine/threonine kinase activity.
GO:0016070	1	7	1.138	1	1	BP	RNA metabolic process	The cellular chemical reactions and pathways involving RNA, ribonucleic acid, one of the two main type of nucleic acid, consisting of a long, unbranched macromolecule formed from ribonucleotides joined in 3',5'-phosphodiester linkage.
GO:0005578	0	4	0.568998	1	1	CC	proteinaceous extracellular matrix	A layer consisting mainly of proteins (especially collagen) and glycosaminoglycans (mostly as proteoglycans) that forms a sheet underlying or overlying cells such as endothelial and epithelial cells. The proteins are secreted by cells in the vicinity. An example of this component is found in Mus musculus.
GO:0036064	0	2	0.284499	1	1	CC	cilium basal body	A membrane-tethered derivative of the centriole, and the site of assembly and remodelling of the cilium. As well as anchoring the cilium, the basal body is thought to provide a selective gateway regulating the entry of ciliary proteins and vesicles by intraflagellar transport.
GO:0032391	0	1	0.142249	1	1	CC	photoreceptor connecting cilium	A nonmotile primary cilium that has a 9+0 microtubule array and forms the portion of the axoneme traversing the boundary between the photoreceptor inner and outer segments.
GO:0004803	0	0	0	1	1	MF	transposase activity	Catalysis of the transposition of transposable elements or transposons. Transposases are involved in recombination required for transposition and are site-specific for the transposon/transposable element.
GO:0006313	0	0	0	1	1	BP	transposition, DNA-mediated	Any process involved in a type of transpositional recombination which occurs via a DNA intermediate.
GO:0005759	1	10	1.56474	1	1	CC	mitochondrial matrix	The gel-like material, with considerable fine structure, that lies in the matrix space, or lumen, of a mitochondrion. It contains the enzymes of the tricarboxylic acid cycle and, in some organisms, the enzymes concerned with fatty acid oxidation.
GO:0006739	0	0	0	1	1	BP	NADP metabolic process	The chemical reactions and pathways involving nicotinamide-adenine dinucleotide phosphate, a coenzyme involved in many redox and biosynthetic reactions; metabolism may be of either the oxidized form, NADP, or the reduced form, NADPH.
GO:0005903	0	0	0	1	1	CC	brush border	Dense covering of microvilli on the apical surface of epithelial cells in tissues such as the intestine, kidney, and choroid plexus; the microvilli aid absorption by increasing the surface area of the cell.
GO:0005881	0	2	0.284499	1	1	CC	cytoplasmic microtubule	Any microtubule in the cytoplasm of a cell.
GO:0043621	0	0	0	1	1	MF	protein self-association	Interacting selectively and non-covalently with a domain within the same polypeptide.
GO:0006116	0	0	0	1	1	BP	NADH oxidation	A metabolic process that results in the oxidation of reduced nicotinamide adenine dinucleotide, NADH, to the oxidized form, NAD.
GO:0050038	0	0	0	1	1	MF	L-xylulose reductase (NADP+) activity	Catalysis of the reaction: NADP(+) + xylitol = L-xylulose + H(+) + NADPH.
GO:0016655	0	0	0	1	1	MF	oxidoreductase activity, acting on NAD(P)H, quinone or similar compound as acceptor	Catalysis of an oxidation-reduction (redox) reaction in which NADH or NADPH acts as a hydrogen or electron donor and reduces a quinone or a similar acceptor molecule.
GO:0016614	0	1	0.142249	1	1	MF	oxidoreductase activity, acting on CH-OH group of donors	Catalysis of an oxidation-reduction (redox) reaction in which a CH-OH group act as a hydrogen or electron donor and reduces a hydrogen or electron acceptor.
GO:0001669	0	2	0.284499	1	1	CC	acrosomal vesicle	A structure in the head of a spermatozoon that contains acid hydrolases, and is concerned with the breakdown of the outer membrane of the ovum during fertilization. It lies just beneath the plasma membrane and is derived from the lysosome.
GO:0051262	0	1	0.142249	1	1	BP	protein tetramerization	The formation of a protein tetramer, a macromolecular structure consisting of four noncovalently associated identical or nonidentical subunits.
GO:0005902	0	1	0.142249	1	1	CC	microvillus	Thin cylindrical membrane-covered projections on the surface of an animal cell containing a core bundle of actin filaments. Present in especially large numbers on the absorptive surface of intestinal cells.
GO:0004090	0	0	0	1	1	MF	carbonyl reductase (NADPH) activity	Catalysis of the reaction: R-CHOH-R' + NADP+ = R-CO-R' + NADPH + H+.
GO:0005997	0	0	0	1	1	BP	xylulose metabolic process	The chemical reactions and pathways involving xylulose, the ketopentose threo-2-pentulose.
GO:0042732	0	0	0	1	1	BP	D-xylose metabolic process	The chemical reactions and pathways involving D-xylose, a naturally occurring plant polysaccharide.
GO:0005097	0	4	0.568998	1	1	MF	Rab GTPase activator activity	Increases the rate of GTP hydrolysis by a GTPase of the Rab family.
GO:0032851	0	4	0.568998	1	1	BP	positive regulation of Rab GTPase activity	Any process that activates or increases the activity of a GTPase of the Rab family.
GO:0016849	0	1	0.142249	1	1	MF	phosphorus-oxygen lyase activity	Catalysis of the cleavage of a phosphorus-oxygen bond by other means than by hydrolysis or oxidation, or conversely adding a group to a double bond.
GO:0009190	0	1	0.142249	1	1	BP	cyclic nucleotide biosynthetic process	The chemical reactions and pathways resulting in the formation of a cyclic nucleotide, a nucleotide in which the phosphate group is in diester linkage to two positions on the sugar residue.
GO:0035556	1	11	1.70699	1	1	BP	intracellular signal transduction	The process in which a signal is passed on to downstream components within the cell, which become activated themselves to further propagate the signal and finally trigger a change in the function or state of the cell.
GO:0003964	0	3	0.426748	1	1	MF	RNA-directed DNA polymerase activity	Catalysis of the reaction: deoxynucleoside triphosphate + DNA(n) = diphosphate + DNA(n+1). Catalyzes RNA-template-directed extension of the 3'- end of a DNA strand by one deoxynucleotide at a time.
GO:0004519	1	13	1.99149	1	1	MF	endonuclease activity	Catalysis of the hydrolysis of ester linkages within nucleic acids by creating internal breaks.
GO:0006278	0	3	0.426748	1	1	BP	RNA-dependent DNA replication	A DNA replication process that uses RNA as a template for RNA-dependent DNA polymerases (e.g. reverse transcriptase) that synthesize the new strands.
GO:0004989	0	0	0	1	1	MF	octopamine receptor activity	Combining with the biogenic amine octopamine to initiate a change in cell activity. Octopamine is found in both vertebrates and invertebrates and can have properties both of a hormone and a neurotransmitter and acts as an adrenergic agonist.
GO:0015031	6	44	7.11247	1	1	BP	protein transport	The directed movement of proteins into, out of or within a cell, or between cells, by means of some agent such as a transporter or pore.
GO:0042302	0	0	0	1	1	MF	structural constituent of cuticle	The action of a molecule that contributes to the structural integrity of a cuticle.
GO:0004872	0	6	0.853496	1	1	MF	receptor activity	Combining with an extracellular or intracellular messenger to initiate a change in cell activity.
GO:0005618	2	14	2.27599	1	1	CC	cell wall	The rigid or semi-rigid envelope lying outside the cell membrane of plant, fungal, and most prokaryotic cells, maintaining their shape and protecting them from osmotic lysis. In plants it is made of cellulose and, often, lignin; in fungi it is composed largely of polysaccharides; in bacteria it is composed of peptidoglycan.
GO:0038032	0	4	0.568998	1	1	BP	termination of G-protein coupled receptor signaling pathway	The signaling process in which G-protein coupled receptor signaling is brought to an end. For example, through the action of GTPase-activating proteins (GAPs) that act to accelerate hydrolysis of GTP to GDP on G-alpha proteins, thereby terminating the transduced signal.
GO:0019003	0	2	0.284499	1	1	MF	GDP binding	Interacting selectively and non-covalently with GDP, guanosine 5'-diphosphate.
GO:0003924	0	6	0.853496	1	1	MF	GTPase activity	Catalysis of the reaction: GTP + H2O = GDP + phosphate.
GO:0008241	0	0	0	1	1	MF	peptidyl-dipeptidase activity	Catalysis of the release of C-terminal dipeptides from a polypeptide chain.
GO:0008237	0	4	0.568998	1	1	MF	metallopeptidase activity	Catalysis of the hydrolysis of peptide bonds by a mechanism in which water acts as a nucleophile, one or two metal ions hold the water molecule in place, and charged amino acid side chains are ligands for the metal ions.
GO:0016884	0	1	0.142249	1	1	MF	carbon-nitrogen ligase activity, with glutamine as amido-N-donor	Catalysis of the transfer of the amide nitrogen of glutamine to a variety of substrates. GATases catalyze two separate reactions at two active sites, which are located either on a single polypeptide chain or on different subunits. In the glutaminase reaction, glutamine is hydrolyzed to glutamate and ammonia, which is added to an acceptor substrate in the synthase reaction.
GO:0005852	0	3	0.426748	1	1	CC	eukaryotic translation initiation factor 3 complex	A complex of several polypeptides that plays at least two important roles in protein synthesis: First, eIF3 binds to the 40S ribosome and facilitates loading of the Met-tRNA/eIF2.GTP ternary complex to form the 43S preinitiation complex. Subsequently, eIF3 apparently assists eIF4 in recruiting mRNAs to the 43S complex. The eIF3 complex contains five conserved core subunits, and may contain severa…
GO:0016706	0	4	0.568998	1	1	MF	oxidoreductase activity, acting on paired donors, with incorporation or reduction of molecular oxygen, 2-oxoglutarate as one donor, and incorporation of one atom each of oxygen into both donors	Catalysis of the reaction: A + 2-oxoglutarate + O2 = B + succinate + CO2. This is an oxidation-reduction (redox) reaction in which hydrogen or electrons are transferred from 2-oxoglutarate and one other donor, and one atom of oxygen is incorporated into each donor.
GO:0035235	0	0	0	1	1	BP	ionotropic glutamate receptor signaling pathway	A series of molecular signals initiated by glutamate binding to a glutamate receptor on the surface of the target cell, followed by the movement of ions through a channel in the receptor complex. Ends with regulation of a downstream cellular process, e.g. transcription.
GO:0005234	0	0	0	1	1	MF	extracellular-glutamate-gated ion channel activity	Catalysis of the transmembrane transfer of an ion by a channel that opens when extracellular glutamate has been bound by the channel complex or one of its constituent parts.
GO:0004970	0	0	0	1	1	MF	ionotropic glutamate receptor activity	Catalysis of the transmembrane transfer of an ion by a channel that opens when glutamate has been bound by the channel complex or one of its constituent parts.
GO:0016705	0	1	0.142249	1	1	MF	oxidoreductase activity, acting on paired donors, with incorporation or reduction of molecular oxygen	Catalysis of an oxidation-reduction (redox) reaction in which hydrogen or electrons are transferred from each of two donors, and molecular oxygen is reduced or incorporated into a donor.
GO:0007595	0	3	0.426748	1	1	BP	lactation	The secretion of milk by the mammary gland.
GO:0031100	0	6	0.853496	1	1	BP	organ regeneration	The regrowth of a lost or destroyed organ.
GO:0035690	0	5	0.711247	1	1	BP	cellular response to drug	Any process that results in a change in state or activity of a cell (in terms of movement, secretion, enzyme production, gene expression, etc.) as a result of a drug stimulus. A drug is a substance used in the diagnosis, treatment or prevention of a disease.
GO:0060135	0	3	0.426748	1	1	BP	maternal process involved in female pregnancy	A reproductive process occurring in the mother that allows an embryo or fetus to develop within it.
GO:0006543	0	3	0.426748	1	1	BP	glutamine catabolic process	The chemical reactions and pathways resulting in the breakdown of glutamine, 2-amino-4-carbamoylbutanoic acid.
GO:0004044	0	3	0.426748	1	1	MF	amidophosphoribosyltransferase activity	Catalysis of the reaction: 5-phospho-beta-D-ribosylamine + L-glutamate + diphosphate = 5-phospho-alpha-D-ribose 1-diphosphate + L-glutamine + H(2)O.
GO:0009113	0	4	0.568998	1	1	BP	purine nucleobase biosynthetic process	The chemical reactions and pathways resulting in the formation of purine nucleobases, one of the two classes of nitrogen-containing ring compounds found in DNA and RNA, which include adenine and guanine.
GO:0006541	0	4	0.568998	1	1	BP	glutamine metabolic process	The chemical reactions and pathways involving glutamine, 2-amino-4-carbamoylbutanoic acid.
GO:0040016	0	5	0.711247	1	1	BP	embryonic cleavage	The first few specialized divisions of an activated animal egg.
GO:0006144	0	6	0.853496	1	1	BP	purine nucleobase metabolic process	The chemical reactions and pathways involving purine nucleobases, one of the two classes of nitrogen-containing ring compounds found in DNA and RNA, which include adenine and guanine.
GO:0006189	0	4	0.568998	1	1	BP	'de novo' IMP biosynthetic process	The chemical reactions and pathways resulting in the formation of IMP, inosine monophosphate, by the stepwise assembly of a purine ring on ribose 5-phosphate.
GO:0051536	1	11	1.70699	1	1	MF	iron-sulfur cluster binding	Interacting selectively and non-covalently with an iron-sulfur cluster, a combination of iron and sulfur atoms.
GO:0046872	10	77	12.3757	1	1	MF	metal ion binding	Interacting selectively and non-covalently with any metal ion.
GO:0019693	0	3	0.426748	1	1	BP	ribose phosphate metabolic process	The chemical reactions and pathways involving ribose phosphate, any phosphorylated ribose sugar.
GO:0080019	0	0	0	1	1	MF	fatty-acyl-CoA reductase (alcohol-forming) activity	Catalysis of the reaction: a very long chain fatty acyl-CoA + NADPH + H+ = a very long chain primary alcohol + NADP+ + CoA.
GO:0042555	0	1	0.142249	1	1	CC	MCM complex	A hexameric protein complex required for the initiation and regulation of DNA replication.
GO:0003678	0	0	0	1	1	MF	DNA helicase activity	Catalysis of the reaction: NTP + H2O = NDP + phosphate, to drive the unwinding of a DNA helix.
GO:0032508	0	1	0.142249	1	1	BP	DNA duplex unwinding	The process in which interchain hydrogen bonds between two strands of DNA are broken or 'melted', generating a region of unpaired single strands.
GO:0004601	0	2	0.284499	1	1	MF	peroxidase activity	Catalysis of the reaction: donor + hydrogen peroxide = oxidized donor + 2 H2O.
GO:0006021	0	0	0	1	1	BP	inositol biosynthetic process	The chemical reactions and pathways resulting in the formation of inositol, 1,2,3,4,5,6-cyclohexanehexol, a growth factor for animals and microorganisms.
GO:0004512	0	0	0	1	1	MF	inositol-3-phosphate synthase activity	Catalysis of the reaction: D-glucose 6-phosphate = 1D-myo-inositol 3-phosphate. This reaction requires NAD, which dehydrogenates the CHOH group to CO at C-5 of the glucose 6-phosphate, making C-6 into an active methylene, able to condense with the aldehyde at C-1. Finally, the enzyme-bound NADH reconverts C-5 into the CHOH form.
GO:0030139	0	0	0	1	1	CC	endocytic vesicle	A membrane-bounded intracellular vesicle formed by invagination of the plasma membrane around an extracellular substance. Endocytic vesicles fuse with early endosomes to deliver the cargo for further sorting.
GO:0005905	0	0	0	1	1	CC	coated pit	A part of the endomembrane system in the form of an invagination of a membrane upon which a clathrin coat forms, and that can be converted by vesicle budding into a clathrin-coated vesicle. Coated pits form on the plasma membrane, where they are involved in receptor-mediated selective transport of many proteins and other macromolecules across the cell membrane, in the trans-Golgi network, and on …
GO:0006898	0	0	0	1	1	BP	receptor-mediated endocytosis	An endocytosis process in which cell surface receptors ensure specificity of transport. A specific receptor on the cell surface binds tightly to the extracellular macromolecule (the ligand) that it recognizes; the plasma-membrane region containing the receptor-ligand complex then undergoes endocytosis, forming a transport vesicle containing the receptor-ligand complex and excluding most other pla…
GO:0042953	0	2	0.284499	1	1	BP	lipoprotein transport	The directed movement of any conjugated, water-soluble protein in which the nonprotein group consists of a lipid or lipids, into, out of or within a cell, or between cells, by means of some agent such as a transporter or pore.
GO:0030425	0	5	0.711247	1	1	CC	dendrite	A neuron projection that has a short, tapering, often branched, morphology, receives and integrates signals from other neurons or from sensory stimuli, and conducts a nerve impulse towards the axon or the cell body. In most neurons, the impulse is conveyed from dendrites to axon via the cell body, but in some types of unipolar neuron, the impulse does not travel via the cell body.
GO:0016358	0	3	0.426748	1	1	BP	dendrite development	The process whose specific outcome is the progression of the dendrite over time, from its formation to the mature structure. A dendrite is a freely branching protoplasmic process of a nerve cell.
GO:0060070	0	0	0	1	1	BP	canonical Wnt receptor signaling pathway	The series of molecular signals initiated by binding of a Wnt protein to a frizzled family receptor on the surface of the target cell, followed by propagation of the signal via beta-catenin, and ending with a change in transcription of target genes. In this pathway, the activated receptor signals via downstream effectors that result in the inhibition of beta-catenin phosphorylation, thereby preve…
GO:0042813	0	0	0	1	1	MF	Wnt-activated receptor activity	Combining with a Wnt protein and transmitting the signal across the plasma membrane to initiate a change in cell activity.
GO:0046331	0	7	0.995746	1	1	BP	lateral inhibition	Signaling between cells of equivalent developmental potential that results in these cells adopting different developmental fates. An example is the suppression by cells with a particular fate of the adoption of the same fate by surrounding cells.
GO:0017147	0	1	0.142249	1	1	MF	Wnt-protein binding	Interacting selectively and non-covalently with Wnt-protein, a secreted growth factor involved in signaling.
GO:0044332	0	0	0	1	1	BP	Wnt receptor signaling pathway involved in dorsal/ventral axis specification	The series of molecular signals initiated by binding of Wnt protein to a frizzled family receptor on the surface of the target cell contributing to the establishment, maintenance and elaboration of the dorsal/ventral axis.
GO:0008234	0	1	0.142249	1	1	MF	cysteine-type peptidase activity	Catalysis of the hydrolysis of peptide bonds in a polypeptide chain by a mechanism in which the sulfhydryl group of a cysteine residue at the active center acts as a nucleophile.
GO:0006493	0	1	0.142249	1	1	BP	protein O-linked glycosylation	A protein glycosylation process in which a carbohydrate or carbohydrate derivative unit is added to a protein via the hydroxyl group of peptidyl-serine, peptidyl-threonine, peptidyl-hydroxylysine, or peptidyl-hydroxyproline, or via the phenol group of peptidyl-tyrosine, forming an O-glycan.
GO:0005247	0	0	0	1	1	MF	voltage-gated chloride channel activity	Catalysis of the transmembrane transfer of a chloride ion by a voltage-gated channel. A voltage-gated channel is a channel whose open state is dependent on the voltage across the membrane in which it is embedded.
GO:0009982	0	5	0.711247	1	1	MF	pseudouridine synthase activity	Catalysis of the reaction: RNA uridine = RNA pseudouridine. Conversion of uridine in an RNA molecule to pseudouridine by rotation of the C1'-N-1 glycosidic bond of uridine in RNA to a C1'-C5.
GO:0001522	0	5	0.711247	1	1	BP	pseudouridine synthesis	The intramolecular conversion of uridine to pseudouridine within an RNA molecule. This posttranscriptional base modification occurs in tRNA, rRNA, and snRNAs.
GO:0008061	0	7	0.995746	1	1	MF	chitin binding	Interacting selectively and non-covalently with chitin, a linear polysaccharide consisting of beta-(1->4)-linked N-acetyl-D-glucosamine residues.
GO:0006030	0	7	0.995746	1	1	BP	chitin metabolic process	The chemical reactions and pathways involving chitin, a linear polysaccharide consisting of beta-(1->4)-linked N-acetyl-D-glucosamine residues.
GO:0003725	0	0	0	1	1	MF	double-stranded RNA binding	Interacting selectively and non-covalently with double-stranded RNA.
GO:0004714	0	0	0	1	1	MF	transmembrane receptor protein tyrosine kinase activity	Combining with a signal and transmitting the signal from one side of the membrane to the other to initiate a change in cell activity by catalysis of the reaction: ATP + a protein-L-tyrosine = ADP + a protein-L-tyrosine phosphate.
GO:0010847	0	0	0	1	1	BP	regulation of chromatin assembly	Any process the modulates the frequency, rate or extent of chromatin assembly. Chromatin assembly is the assembly of DNA, histone proteins, and other associated proteins into chromatin structure, beginning with the formation of the basic unit, the nucleosome, followed by organization of the nucleosomes into higher order structures, ultimately giving rise to a complex organization of specific doma…
GO:0071585	0	0	0	1	1	BP	detoxification of cadmium ion	Any process that reduces or removes the toxicity of cadmium ion. These may include transport of cadmium away from sensitive areas and to compartments or complexes whose purpose is sequestration of cadmium ion.
GO:0071243	0	0	0	1	1	BP	cellular response to arsenic-containing substance	Any process that results in a change in state or activity of a cell (in terms of movement, secretion, enzyme production, gene expression, etc.) as a result of an arsenic stimulus from compounds containing arsenic, including arsenates, arsenites, and arsenides.
GO:0051519	0	0	0	1	1	BP	activation of bipolar cell growth	Any process that initiates the inactive process of bipolar cell growth, polarized growth from both ends of a cell.
GO:0031990	0	0	0	1	1	BP	mRNA export from nucleus in response to heat stress	The directed movement of mRNA from the nucleus to the cytoplasm during a heat stimulus, a temperature stimulus above the optimal temperature for the organism; in particular, a process that enables an organism withstand exposure to temperatures that would otherwise lethally impair poly(A)+ mRNA-nucleus export.
GO:0034644	0	1	0.142249	1	1	BP	cellular response to UV	Any process that results in a change in state or activity of a cell (in terms of movement, secretion, enzyme production, gene expression, etc.) as a result of an ultraviolet radiation (UV light) stimulus. Ultraviolet radiation is electromagnetic radiation with a wavelength in the range of 10 to 380 nanometers.
GO:0010848	0	0	0	1	1	BP	regulation of chromatin disassembly	Any process that modulates the frequency, rate or extent of chromatin disassembly. Chromatin disassembly is the controlled breakdown of chromatin from a higher order structure into its simpler subcomponents, DNA, histones, and other proteins.
GO:0071849	0	0	0	1	1	BP	G1 cell cycle arrest in response to nitrogen starvation	The process in which the cell cycle is halted during G1 phase, as a result of deprivation of nitrogen.
GO:0036283	0	0	0	1	1	BP	positive regulation of transcription factor import into nucleus in response to oxidative stress	Any process that activates or increases the frequency, rate or extent of the movement of a transcription factor from the cytoplasm to the nucleus under conditions of oxidative stress.
GO:0006883	0	0	0	1	1	BP	cellular sodium ion homeostasis	Any process involved in the maintenance of an internal steady state of sodium ions at the level of a cell.
GO:0071276	0	0	0	1	1	BP	cellular response to cadmium ion	Any process that results in a change in state or activity of a cell (in terms of movement, secretion, enzyme production, gene expression, etc.) as a result of a cadmium (Cd) ion stimulus.
GO:0004707	0	0	0	1	1	MF	MAP kinase activity	Catalysis of the reaction: protein + ATP = protein phosphate + ADP. This reaction is the phosphorylation of proteins. Mitogen-activated protein kinase; a family of protein kinases that perform a crucial step in relaying signals from the plasma membrane to the nucleus. They are activated by a wide range of proliferation- or differentiation-inducing signals; activation is strong with agonists such …
GO:0010520	0	0	0	1	1	BP	regulation of reciprocal meiotic recombination	Any process that modulates the frequency, rate or extent of recombination during meiosis. Reciprocal meiotic recombination is the cell cycle process in which double strand breaks are formed and repaired through a double Holliday junction intermediate.
GO:1900528	0	0	0	1	1	BP	regulation of cell shape involved in G1 to G0 transition	Any regulation of cell shape that is involved in G1 to G0 transition.
GO:0043557	0	0	0	1	1	BP	regulation of translation in response to osmotic stress	Any process that modulates the frequency, rate or extent of the frequency, rate or extent of translation as a result of a stimulus indicating an increase or decrease in the concentration of solutes outside the organism or cell.
GO:0000165	0	0	0	1	1	BP	MAPK cascade	An intracellular protein kinase cascade containing at least a MAPK, a MAPKK and a MAP3K. The cascade can also contain two additional tiers: the upstream MAP4K and the downstream MAP Kinase-activated kinase (MAPKAPK). The kinases in each tier phosphorylate and activate the kinases in the downstream tier to transmit a signal within a cell.
GO:0035065	0	0	0	1	1	BP	regulation of histone acetylation	Any process that modulates the frequency, rate or extent of the addition of an acetyl group to a histone protein.
GO:0070321	0	0	0	1	1	BP	regulation of translation in response to nitrogen starvation	Any process that modulates the frequency, rate or extent of the frequency, rate or extent of translation as a result of a stimulus indicating deprivation of nitrogen.
GO:0045931	0	0	0	1	1	BP	positive regulation of mitotic cell cycle	Any process that activates or increases the rate or extent of progression through the mitotic cell cycle.
GO:0043556	0	0	0	1	1	BP	regulation of translation in response to oxidative stress	Any process that modulates the frequency, rate or extent of translation as a result of oxidative stress, a state often resulting from exposure to high levels of reactive oxygen species, e.g. superoxide anions, hydrogen peroxide (H2O2), and hydroxyl radicals.
GO:0051595	0	0	0	1	1	BP	response to methylglyoxal	Any process that results in a change in state or activity of a cell or an organism (in terms of movement, secretion, enzyme production, gene expression, etc.) as a result of a methylglyoxal stimulus. Methylglyoxal is a 2-oxoaldehyde derived from propanal.
GO:1900391	0	0	0	1	1	BP	regulation of cAMP-mediated signaling by regulation of transcription from RNA polymerase II promoter	A regulation of transcription from RNA polymerase II promoter that results in regulation of cAMP-mediated signaling.
GO:0036091	0	0	0	1	1	BP	positive regulation of transcription from RNA polymerase II promoter in response to oxidative stress	Any process that increases the frequency, rate or extent of transcription from an RNA polymerase II promoter as a result of a stimulus indicating the organism is under oxidative stress, a state often resulting from exposure to high levels of reactive oxygen species, e.g. superoxide anions, hydrogen peroxide (H2O2), and hydroxyl radicals.
GO:0034504	0	1	0.142249	1	1	BP	protein localization to nucleus	A process in which a protein is transported to, or maintained in, a location within the nucleus.
GO:0071473	0	0	0	1	1	BP	cellular response to cation stress	Any process that results in a change in state or activity of a cell (in terms of movement, secretion, enzyme production, gene expression, etc.) as a result of cation stress, an increase or decrease in the concentration of positively charged ions in the environment.
GO:0051403	0	0	0	1	1	BP	stress-activated MAPK cascade	A series of molecular signals in which a stress-activated MAP kinase cascade relays one or more of the signals; MAP kinase cascades involve at least three protein kinase activities and culminate in the phosphorylation and activation of a MAP kinase.
GO:0008152	5	35	5.68998	1	1	BP	metabolic process	The chemical reactions and pathways, including anabolism and catabolism, by which living organisms transform chemical substances. Metabolic processes typically transform small molecules, but also include macromolecular processes such as DNA repair and replication, and protein synthesis and degradation.
GO:0003887	0	6	0.853496	1	1	MF	DNA-directed DNA polymerase activity	Catalysis of the reaction: deoxynucleoside triphosphate + DNA(n) = diphosphate + DNA(n+1); the synthesis of DNA from deoxyribonucleotide triphosphates in the presence of a DNA template and primer.
GO:0006139	0	4	0.568998	1	1	BP	nucleobase-containing compound metabolic process	Any cellular metabolic process involving nucleobases, nucleosides, nucleotides and nucleic acids.
GO:0004450	0	0	0	1	1	MF	isocitrate dehydrogenase (NADP+) activity	Catalysis of the reaction: isocitrate + NADP+ = 2-oxoglutarate + CO2 + NADPH + H+.
GO:0016616	0	6	0.853496	1	1	MF	oxidoreductase activity, acting on the CH-OH group of donors, NAD or NADP as acceptor	Catalysis of an oxidation-reduction (redox) reaction in which a CH-OH group acts as a hydrogen or electron donor and reduces NAD+ or NADP.
GO:0004449	0	0	0	1	1	MF	isocitrate dehydrogenase (NAD+) activity	Catalysis of the reaction: isocitrate + NAD+ = 2-oxoglutarate + CO2 + NADH + H+.
GO:0003862	0	0	0	1	1	MF	3-isopropylmalate dehydrogenase activity	Catalysis of the reaction: 3-carboxy-2-hydroxy-4-methylpentanoate + NAD+ = 3-carboxy-4-methyl-2-oxopentanoate + NADH + H+.
GO:0051287	0	4	0.568998	1	1	MF	NAD binding	Interacting selectively and non-covalently with nicotinamide adenine dinucleotide, a coenzyme involved in many redox and biosynthetic reactions; binding may be to either the oxidized form, NAD+, or the reduced form, NADH.
GO:0006334	0	3	0.426748	1	1	BP	nucleosome assembly	The aggregation, arrangement and bonding together of a nucleosome, the beadlike structural units of eukaryotic chromatin composed of histones and DNA.
GO:0000786	0	3	0.426748	1	1	CC	nucleosome	A complex comprised of DNA wound around a multisubunit core and associated proteins, which forms the primary packing unit of DNA into higher order structures.
GO:0004190	0	4	0.568998	1	1	MF	aspartic-type endopeptidase activity	Catalysis of the hydrolysis of internal, alpha-peptide bonds in a polypeptide chain by a mechanism in which a water molecule bound by the side chains of aspartic residues at the active center acts as a nucleophile.
GO:0043928	0	3	0.426748	1	1	BP	exonucleolytic nuclear-transcribed mRNA catabolic process involved in deadenylation-dependent decay	The chemical reactions and pathways resulting in the breakdown of the transcript body of a nuclear-transcribed mRNA that occurs when the ends are not protected by the 3'-poly(A) tail.
GO:0035327	0	0	0	1	1	CC	transcriptionally active chromatin	The ordered and organized complex of DNA and protein that forms regions of the chromosome that are being actively transcribed.
GO:0051607	0	3	0.426748	1	1	BP	defense response to virus	Reactions triggered in response to the presence of a virus that act to protect the cell or organism.
GO:0045006	0	0	0	1	1	BP	DNA deamination	The removal of an amino group from a nucleotide base in DNA. An example is the deamination of cytosine to produce uracil.
GO:0004796	0	0	0	1	1	MF	thromboxane-A synthase activity	Catalysis of the reaction: prostaglandin H(2) = thromboxane A(2).
GO:0016311	0	3	0.426748	1	1	BP	dephosphorylation	The process of removing one or more phosphoric (ester or anhydride) residues from a molecule.
GO:0016791	0	3	0.426748	1	1	MF	phosphatase activity	Catalysis of the hydrolysis of phosphoric monoesters, releasing inorganic phosphate.
GO:0004035	0	0	0	1	1	MF	alkaline phosphatase activity	Catalysis of the reaction: an orthophosphoric monoester + H2O = an alcohol + phosphate, with an alkaline pH optimum.
GO:0005849	0	1	0.142249	1	1	CC	mRNA cleavage factor complex	Any macromolecular complex involved in cleavage or polyadenylation of mRNA molecules.
GO:0006378	0	2	0.284499	1	1	BP	mRNA polyadenylation	The enzymatic addition of a sequence of 40-200 adenylyl residues at the 3' end of a eukaryotic mRNA primary transcript.
GO:0004842	1	7	1.138	1	1	MF	ubiquitin-protein ligase activity	Catalysis of the reaction: ATP + ubiquitin + protein lysine = AMP + diphosphate + protein N-ubiquityllysine.
GO:0005000	0	0	0	1	1	MF	vasopressin receptor activity	Combining with vasopressin to initiate a change in cell activity.
GO:0010388	0	3	0.426748	1	1	BP	cullin deneddylation	The modification of cullins by removal of ubiquitin-like protein NEDD8 (RUB1).
GO:0006972	0	0	0	1	1	BP	hyperosmotic response	Any process that results in a change in state or activity of a cell or an organism (in terms of movement, secretion, enzyme production, gene expression, etc.) as a result of detection of, or exposure to, a hyperosmotic environment, i.e. an environment with a higher concentration of solutes than the organism or cell.
GO:0009585	0	1	0.142249	1	1	BP	red, far-red light phototransduction	The sequence of reactions within a cell required to convert absorbed photons from red or far-red light into a molecular signal; the red, far-red light range is defined as having a wavelength within the range 660-730 nm.
GO:0008180	0	0	0	1	1	CC	COP9 signalosome	A protein complex that catalyzes the deneddylation of proteins, including the cullin component of SCF ubiquitin E3 ligase; deneddylation increases the activity of cullin family ubiquitin ligases. The signalosome is involved in many regulatory process, including some which control development, in many species; also regulates photomorphogenesis in plants; in many species its subunits are highly sim…
GO:0009646	0	0	0	1	1	BP	response to absence of light	Any process that results in a change in state or activity of a cell or an organism (in terms of movement, secretion, enzyme production, gene expression, etc.) as a result of an absence of light stimuli.
GO:0009651	0	4	0.568998	1	1	BP	response to salt stress	Any process that results in a change in state or activity of a cell or an organism (in terms of movement, secretion, enzyme production, gene expression, etc.) as a result of a stimulus indicating an increase or decrease in the concentration of salt (particularly but not exclusively sodium and chloride ions) in the environment.
GO:0006461	0	3	0.426748	1	1	BP	protein complex assembly	The aggregation, arrangement and bonding together of a set of components to form a protein complex.
GO:0009793	0	2	0.284499	1	1	BP	embryo development ending in seed dormancy	The process whose specific outcome is the progression of the embryo over time, from zygote formation to the end of seed dormancy. An example of this process is found in Arabidopsis thaliana.
GO:0004402	0	7	0.995746	1	1	MF	histone acetyltransferase activity	Catalysis of the reaction: acetyl-CoA + histone = CoA + acetyl-histone.
GO:0016573	0	2	0.284499	1	1	BP	histone acetylation	The modification of a histone by the addition of an acetyl group.
GO:0007186	0	2	0.284499	1	1	BP	G-protein coupled receptor signaling pathway	A series of molecular signals that proceeds with an activated receptor promoting the exchange of GDP for GTP on the alpha-subunit of an associated heterotrimeric G-protein complex. The GTP-bound activated alpha-G-protein then dissociates from the beta- and gamma-subunits to further transmit the signal within the cell. The pathway begins with receptor-ligand interaction, or for basal GPCR signalin…
GO:0008188	0	0	0	1	1	MF	neuropeptide receptor activity	Combining with a neuropeptide to initiate a change in cell activity.
GO:0016500	0	0	0	1	1	MF	protein-hormone receptor activity	Combining with a protein hormone to initiate a change in cell activity.
GO:0005886	10	70	11.38	1	1	CC	plasma membrane	The membrane surrounding a cell that separates the cell from its external environment. It consists of a phospholipid bilayer and associated proteins.
GO:0005044	0	2	0.284499	1	1	MF	scavenger receptor activity	Combining with any modified low-density lipoprotein (LDL) or other polyanionic ligand and delivering the ligand into the cell via endocytosis. Ligands include acetylated and oxidized LDL, Gram-positive and Gram-negative bacteria, apoptotic cells, beta-amyloid fibrils, and advanced glycation end products (AGEs).
GO:0030247	0	0	0	1	1	MF	polysaccharide binding	Interacting selectively and non-covalently with any polysaccharide, a polymer of many (typically more than 10) monosaccharide residues linked glycosidically.
GO:0006955	0	6	0.853496	1	1	BP	immune response	Any immune system process that functions in the calibrated response of an organism to a potential internal or invasive threat.
GO:0050911	0	2	0.284499	1	1	BP	detection of chemical stimulus involved in sensory perception of smell	The series of events involved in the perception of smell in which an olfactory chemical stimulus is received by a cell and converted into a molecular signal.
GO:0004984	0	2	0.284499	1	1	MF	olfactory receptor activity	Combining with an odorant and transmitting the signal from one side of the membrane to the other to initiate a change in cell activity in response to detection of smell.
GO:0050254	0	0	0	1	1	MF	rhodopsin kinase activity	Catalysis of the reaction: ATP + rhodopsin = ADP + phosphorhodopsin.
GO:0050661	0	5	0.711247	1	1	MF	NADP binding	Interacting selectively and non-covalently with nicotinamide-adenine dinucleotide phosphate, a coenzyme involved in many redox and biosynthetic reactions; binding may be to either the oxidized form, NADP+, or the reduced form, NADPH.
GO:0006749	0	1	0.142249	1	1	BP	glutathione metabolic process	The chemical reactions and pathways involving glutathione, the tripeptide glutamylcysteinylglycine, which acts as a coenzyme for some enzymes and as an antioxidant in the protection of sulfhydryl groups in enzymes and other proteins; it has a specific role in the reduction of hydrogen peroxide (H2O2) and oxidized ascorbate, and it participates in the gamma-glutamyl cycle.
GO:0050660	0	6	0.853496	1	1	MF	flavin adenine dinucleotide binding	Interacting selectively and non-covalently with FAD, flavin-adenine dinucleotide, the coenzyme or the prosthetic group of various flavoprotein oxidoreductase enzymes, in either the oxidized form, FAD, or the reduced form, FADH2.
GO:0004362	0	0	0	1	1	MF	glutathione-disulfide reductase activity	Catalysis of the reaction: 2 glutathione + NADP+ = glutathione disulfide + NADPH + H+.
GO:0045454	0	4	0.568998	1	1	BP	cell redox homeostasis	Any process that maintains the redox environment of a cell or compartment within a cell.
GO:0035147	0	1	0.142249	1	1	BP	branch fusion, open tracheal system	Fusing of specific tracheal branches in an open tracheal system to branches from neighboring hemisegments to form a continuous tracheal network. Branch fusion is mediated by individual cells at the tip of each branch, which contact a similar cell and undergo a coordinated series of morphogenetic events that create a bicellular fusion joint.
GO:0007476	0	4	0.568998	1	1	BP	imaginal disc-derived wing morphogenesis	The process in which the anatomical structures of the imaginal disc-derived wing are generated and organized. The wing is an appendage modified for flying.
GO:0048675	0	1	0.142249	1	1	BP	axon extension	Long distance growth of a single axon process involved in cellular development.
GO:0035155	0	1	0.142249	1	1	BP	negative regulation of terminal cell fate specification, open tracheal system	Any process that restricts, stops or prevents a cell from adopting a terminal cell fate in an open tracheal system. Once the terminal and fusion fates have been correctly induced, inhibitory feedback loops prevent the remaining branch cells from assuming similar fates.
GO:0007430	0	2	0.284499	1	1	BP	terminal branching, open tracheal system	Formation of terminal branches in the open tracheal system. These are long cytoplasmic extensions that form fine tubules that transport oxygen directly to the tissues. An example of the process is found in Drosophila melanogaster.
GO:0004075	0	0	0	1	1	MF	biotin carboxylase activity	Catalysis of the reaction: ATP + biotin-carboxyl-carrier protein + CO2 = ADP + phosphate + carboxybiotin-carboxyl-carrier protein.
GO:0004703	0	0	0	1	1	MF	G-protein coupled receptor kinase activity	Catalysis of the reaction: ATP + G-protein coupled receptor = ADP + G-protein coupled receptor phosphate.
GO:0031623	0	0	0	1	1	BP	receptor internalization	A receptor-mediated endocytosis process that results in the movement of receptors from the plasma membrane to the inside of the cell. The process begins when cell surface receptors are monoubiquitinated following ligand-induced activation. Receptors are subsequently taken up into endocytic vesicles from where they are either targeted to the lysosome or vacuole for degradation or recycled back to …
GO:0016485	0	3	0.426748	1	1	BP	protein processing	Any protein maturation process achieved by the cleavage of a peptide bond or bonds within a protein. Protein maturation is the process leading to the attainment of the full functional capacity of a protein.
GO:0043085	0	3	0.426748	1	1	BP	positive regulation of catalytic activity	Any process that activates or increases the activity of an enzyme.
GO:0012506	0	0	0	1	1	CC	vesicle membrane	The lipid bilayer surrounding any membrane-bounded vesicle in the cell.
GO:0016055	0	4	0.568998	1	1	BP	Wnt receptor signaling pathway	The series of molecular signals initiated by binding of a Wnt protein to a frizzled family receptor on the surface of the target cell and ending with a change in cell state.
GO:0006260	2	19	2.98724	1	1	BP	DNA replication	The cellular metabolic process in which a cell duplicates one or more molecules of DNA. DNA replication begins when specific sequences, known as origins of replication, are recognized and bound by initiation proteins, and ends when the original DNA molecule has been completely duplicated and the copies topologically separated. The unit of replication usually corresponds to the genome of the cell,…
GO:0031011	0	0	0	1	1	CC	Ino80 complex	A multisubunit protein complex that contains the Ino80p ATPase; exhibits chromatin remodeling activity and 3' to 5' DNA helicase activity.
GO:0030688	0	0	0	1	1	CC	preribosome, small subunit precursor	A preribosomal complex consisting of 20S pre-rRNA, ribosomal proteins including late-associating small subunit proteins, and associated proteins; a precursor of the eukaryotic cytoplasmic small ribosomal subunit.
GO:0000334	0	1	0.142249	1	1	MF	3-hydroxyanthranilate 3,4-dioxygenase activity	Catalysis of the reaction: 3-hydroxyanthranilate + O(2) = cis,cis-2-amino-3-(3-oxoprop-1-enyl)but-2-enedioate + H(+).
GO:0004350	0	0	0	1	1	MF	glutamate-5-semialdehyde dehydrogenase activity	Catalysis of the reaction: L-glutamate 5-semialdehyde + NADP(+) + phosphate = L-glutamyl 5-phosphate + H(+) + NADPH.
GO:0004349	0	0	0	1	1	MF	glutamate 5-kinase activity	Catalysis of the reaction: L-glutamate + ATP = L-glutamyl 5-phosphate + ADP + H(+).
GO:0006886	6	43	6.97022	1	1	BP	intracellular protein transport	The directed movement of proteins in a cell, including the movement of proteins between specific compartments or structures within a cell, such as organelles of a eukaryotic cell.
GO:0006913	0	4	0.568998	1	1	BP	nucleocytoplasmic transport	The directed movement of molecules between the nucleus and the cytoplasm.
GO:1901859	0	0	0	1	1	BP	negative regulation of mitochondrial DNA metabolic process	Any process that stops, prevents or reduces the frequency, rate or extent of mitochondrial DNA metabolic process.
GO:1901862	0	0	0	1	1	BP	negative regulation of muscle tissue development	Any process that stops, prevents or reduces the frequency, rate or extent of muscle tissue development.
GO:2001170	0	0	0	1	1	BP	negative regulation of ATP biosynthetic process	Any process that stops, prevents or reduces the frequency, rate or extent of ATP biosynthetic process.
GO:0051898	0	0	0	1	1	BP	negative regulation of protein kinase B signaling cascade	Any process that stops, prevents, or reduces the frequency, rate or extent of the protein kinase B signaling cascade, a series of reactions mediated by the intracellular serine/threonine kinase protein kinase B.
GO:0031929	0	0	0	1	1	BP	TOR signaling cascade	A series of molecular signals mediated by TOR (Target of rapamycin) proteins, members of the phosphoinositide (PI) 3-kinase related kinase (PIKK) family that act as serine/threonine kinases in response to nutrient availability or growth factors.
GO:1901874	0	0	0	1	1	BP	negative regulation of post-translational protein modification	Any process that stops, prevents or reduces the frequency, rate or extent of post-translational protein modification.
GO:2000973	0	0	0	1	1	BP	regulation of pro-B cell differentiation	Any process that modulates the frequency, rate or extent of pro-B cell differentiation.
GO:0071775	0	0	0	1	1	NA	NA	NA
GO:1901856	0	0	0	1	1	BP	negative regulation of cellular respiration	Any process that stops, prevents or reduces the frequency, rate or extent of cellular respiration.
GO:0070373	0	0	0	1	1	BP	negative regulation of ERK1 and ERK2 cascade	Any process that stops, prevents, or reduces the frequency, rate or extent of signal transduction mediated by the ERK1 and ERK2 cascade.
GO:1900181	0	0	0	1	1	BP	negative regulation of protein localization to nucleus	Any process that stops, prevents or reduces the frequency, rate or extent of protein localization to nucleus.
GO:2000506	0	0	0	1	1	BP	negative regulation of energy homeostasis	Any process that stops, prevents or reduces the frequency, rate or extent of energy homeostasis.
GO:0032007	0	3	0.426748	1	1	BP	negative regulation of TOR signaling cascade	Any process that stops, prevents, or reduces the frequency, rate or extent of signaling via the TOR signaling pathway.
GO:0007043	0	0	0	1	1	BP	cell-cell junction assembly	The aggregation, arrangement and bonding together of a set of components to form a junction between cells.
GO:0010823	0	0	0	1	1	BP	negative regulation of mitochondrion organization	Any process that decreases the frequency, rate or extent of a process involved in the formation, arrangement of constituent parts, or disassembly of a mitochondrion.
GO:0045785	0	0	0	1	1	BP	positive regulation of cell adhesion	Any process that activates or increases the frequency, rate or extent of cell adhesion.
GO:1901723	0	0	0	1	1	BP	negative regulation of cell proliferation involved in kidney development	Any process that stops, prevents or reduces the frequency, rate or extent of cell proliferation involved in kidney development.
GO:0032008	0	3	0.426748	1	1	BP	positive regulation of TOR signaling cascade	Any process that activates or increases the frequency, rate or extent of signaling via the TOR signaling pathway.
GO:0001934	0	1	0.142249	1	1	BP	positive regulation of protein phosphorylation	Any process that activates or increases the frequency, rate or extent of addition of phosphate groups to amino acids within a protein.
GO:0030097	0	0	0	1	1	BP	hemopoiesis	The process whose specific outcome is the progression of the myeloid and lymphoid derived organ/tissue systems of the blood and other parts of the body over time, from formation to the mature structure. The site of hemopoiesis is variable during development, but occurs primarily in bone marrow or kidney in many adult vertebrates.
GO:0030308	0	2	0.284499	1	1	BP	negative regulation of cell growth	Any process that stops, prevents, or reduces the frequency, rate, extent or direction of cell growth.
GO:0016525	0	0	0	1	1	BP	negative regulation of angiogenesis	Any process that stops, prevents, or reduces the frequency, rate or extent of angiogenesis.
GO:0030336	0	2	0.284499	1	1	BP	negative regulation of cell migration	Any process that stops, prevents, or reduces the frequency, rate or extent of cell migration.
GO:0001701	0	5	0.711247	1	1	BP	in utero embryonic development	The process whose specific outcome is the progression of the embryo in the uterus over time, from formation of the zygote in the oviduct, to birth. An example of this process is found in Mus musculus.
GO:0030511	0	0	0	1	1	BP	positive regulation of transforming growth factor beta receptor signaling pathway	Any process that activates or increases the frequency, rate or extent of TGF-beta receptor signaling pathway activity.
GO:0035024	0	1	0.142249	1	1	BP	negative regulation of Rho protein signal transduction	Any process that stops, prevents, or reduces the frequency, rate or extent of Rho protein signal transduction.
GO:0032403	0	4	0.568998	1	1	MF	protein complex binding	Interacting selectively and non-covalently with any protein complex (a complex of two or more proteins that may include other nonprotein molecules).
GO:0018025	0	0	0	1	1	MF	calmodulin-lysine N-methyltransferase activity	Catalysis of the reaction: S-adenosyl-L-methionine + calmodulin L-lysine = S-adenosyl-L-homocysteine + calmodulin N6-methyl-L-lysine.
GO:0005664	0	1	0.142249	1	1	CC	nuclear origin of replication recognition complex	A multisubunit complex that is located at the replication origins of a chromosome in the nucleus.
GO:0000808	0	3	0.426748	1	1	CC	origin recognition complex	A multisubunit complex that is located at the replication origins of a chromosome.
GO:0006277	0	0	0	1	1	BP	DNA amplification	The process in which the number of copies of a gene is increased in certain cells as extra copies of DNA are made in response to certain signals of cell development or of stress from the environment.
GO:0005201	0	0	0	1	1	MF	extracellular matrix structural constituent	The action of a molecule that contributes to the structural integrity of the extracellular matrix.
GO:0031410	0	3	0.426748	1	1	CC	cytoplasmic vesicle	A vesicle formed of membrane or protein, found in the cytoplasm of a cell.
GO:0008289	0	7	0.995746	1	1	MF	lipid binding	Interacting selectively and non-covalently with a lipid.
GO:0036094	0	0	0	1	1	MF	small molecule binding	Interacting selectively and non-covalently with a small molecule, any low molecular weight, monomeric, non-encoded molecule.
GO:0035023	0	2	0.284499	1	1	BP	regulation of Rho protein signal transduction	Any process that modulates the frequency, rate or extent of Rho protein signal transduction.
GO:0005089	0	3	0.426748	1	1	MF	Rho guanyl-nucleotide exchange factor activity	Stimulates the exchange of guanyl nucleotides associated with a GTPase of the Rho family. Under normal cellular physiological conditions, the concentration of GTP is higher than that of GDP, favoring the replacement of GDP by GTP in association with the GTPase.
GO:0005025	0	0	0	1	1	MF	transforming growth factor beta receptor activity, type I	Combining with a complex of transforming growth factor beta and a type II TGF-beta receptor to initiate a change in cell activity; upon binding, acts as a downstream transducer of TGF-beta signals.
GO:0007455	0	0	0	1	1	BP	eye-antennal disc morphogenesis	The process in which the anatomical structures derived from the eye-antennal disc are generated and organized. This includes the transformation of an eye-antennal imaginal disc from a monolayered epithelium in the larvae of holometabolous insects into recognizable adult structures including the eye, antenna, head capsule and maxillary palps.
GO:0048185	0	0	0	1	1	MF	activin binding	Interacting selectively and non-covalently with activin, a dimer of inhibin-beta subunits.
GO:0007346	0	0	0	1	1	BP	regulation of mitotic cell cycle	Any process that modulates the rate or extent of progress through the mitotic cell cycle.
GO:0048179	0	0	0	1	1	CC	activin receptor complex	A protein complex that acts as an activin receptor. Heterodimeric activin receptors, comprising one Type I activin receptor and one Type II receptor polypeptide, and heterotrimeric receptors have been observed.
GO:0030513	0	1	0.142249	1	1	BP	positive regulation of BMP signaling pathway	Any process that activates or increases the frequency, rate or extent of BMP signaling pathway activity.
GO:0016361	0	0	0	1	1	MF	activin receptor activity, type I	Combining with activin-bound type II activin receptor to initiate a change in cell activity; upon binding, acts as a downstream transducer of activin signals.
GO:0016319	0	1	0.142249	1	1	BP	mushroom body development	The process whose specific outcome is the progression of the mushroom body over time, from its formation to the mature structure. The mushroom body is composed of the prominent neuropil structures of the insect central brain, thought to be crucial for olfactory associated learning. These consist mainly of a bulbous calyx and tightly packaged arrays of thin parallel fibers of the Kenyon cells.
GO:0007179	0	1	0.142249	1	1	BP	transforming growth factor beta receptor signaling pathway	A series of molecular signals initiated by the binding of an extracellular ligand to a transforming growth factor beta receptor on the surface of a target cell, and ending with regulation of a downstream cellular process, e.g. transcription.
GO:0010862	0	2	0.284499	1	1	BP	positive regulation of pathway-restricted SMAD protein phosphorylation	Any process that increases the rate, frequency or extent of pathway-restricted SMAD protein phosphorylation. Pathway-restricted SMAD proteins and common-partner SMAD proteins are involved in the transforming growth factor beta receptor signaling pathways.
GO:0005024	0	0	0	1	1	MF	transforming growth factor beta-activated receptor activity	Combining with a transforming growth factor beta (TGFbeta) and transmitting the signal from one side of the membrane to the other to initiate a change in cell activity by catalysis of the reaction: ATP protein serine = ADP + protein serine phosphate, and ATP + protein threonine = ADP + protein threonine phosphate.
GO:0007178	0	0	0	1	1	BP	transmembrane receptor protein serine/threonine kinase signaling pathway	A series of molecular signals initiated by the binding of an extracellular ligand to a receptor on the surface of the target cell where the receptor possesses serine/threonine kinase activity, and ending with regulation of a downstream cellular process, e.g. transcription.
GO:0040018	0	0	0	1	1	BP	positive regulation of multicellular organism growth	Any process that activates or increases the frequency, rate or extent of growth of an organism to reach its usual body size.
GO:0004675	0	0	0	1	1	MF	transmembrane receptor protein serine/threonine kinase activity	Combining with a signal and transmitting the signal from one side of the membrane to the other to initiate a change in cell activity by catalysis of the reaction: ATP protein serine = ADP + protein serine phosphate, and ATP + protein threonine = ADP + protein threonine phosphate.
GO:0015171	0	0	0	1	1	MF	amino acid transmembrane transporter activity	Catalysis of the transfer of amino acids from one side of a membrane to the other. Amino acids are organic molecules that contain an amino group and a carboxyl group.
GO:0030151	0	1	0.142249	1	1	MF	molybdenum ion binding	Interacting selectively and non-covalently with molybdenum (Mo) ions.
GO:0004252	1	8	1.28024	1	1	MF	serine-type endopeptidase activity	Catalysis of the hydrolysis of internal, alpha-peptide bonds in a polypeptide chain by a catalytic mechanism that involves a catalytic triad consisting of a serine nucleophile that is activated by a proton relay involving an acidic residue (e.g. aspartate or glutamate) and a basic residue (usually histidine).
GO:0007596	0	4	0.568998	1	1	BP	blood coagulation	The sequential process in which the multiple coagulation factors of the blood interact, ultimately resulting in the formation of an insoluble fibrin clot; it may be divided into three stages: stage 1, the formation of intrinsic and extrinsic prothrombin converting principle; stage 2, the formation of thrombin; stage 3, the formation of stable fibrin polymers.
GO:0031639	0	0	0	1	1	BP	plasminogen activation	The process in which inactive plasminogen is processed to active plasmin. This process includes cleavage at an internal Arg-Val site to form an N-terminal A-chain and C-terminal B-chain held together by a disulfide bond, and can include further proteolytic cleavage events to remove the preactivation peptide.
GO:0051919	0	0	0	1	1	BP	positive regulation of fibrinolysis	Any process that activates, maintains or increases the frequency, rate or extent of fibrinolysis, an ongoing process that solubilizes fibrin, resulting in the removal of small blood clots.
GO:0047747	0	0	0	1	1	MF	cholate-CoA ligase activity	Catalysis of the reactions: (1) ATP + cholate + CoA = AMP + diphosphate + choloyl-CoA and (2) ATP + (25R)-3alpha,7alpha,12alpha-trihydroxy-5beta-cholestan-26-oate + CoA = AMP + diphosphate + (25R)-3alpha,7alpha,12alpha-trihydroxy-5beta-cholestanoyl-CoA.
GO:0047915	0	0	0	1	1	MF	ganglioside galactosyltransferase activity	Catalysis of the reaction: UDP-galactose + N-acetyl-D-galactosaminyl-(N-acetylneuraminyl)-D-galactosyl-1,4-beta-D-glucosyl-N-acylsphingosine = UDP + D-galactosyl-1,3-beta-N-acetyl-D-galactosaminyl-(N-acetylneuraminyl)-D-galactosyl-D-glucosyl-N-acylsphingosine.
GO:0030896	0	2	0.284499	1	1	CC	checkpoint clamp complex	Conserved heterotrimeric complex of PCNA-like proteins that is loaded onto DNA at sites of DNA damage.
GO:0004386	0	2	0.284499	1	1	MF	helicase activity	Catalysis of the reaction: NTP + H2O = NDP + phosphate, to drive the unwinding of a DNA or RNA helix.
GO:0035176	0	0	0	1	1	BP	social behavior	Behavior directed towards society, or taking place between members of the same species. Occurs predominantly, or only, in individuals that are part of a group.
GO:0006895	0	0	0	1	1	BP	Golgi to endosome transport	The directed movement of substances from the Golgi to early sorting endosomes. Clathrin vesicles transport substances from the trans-Golgi to endosomes.
GO:0008219	0	5	0.711247	1	1	BP	cell death	Any biological process that results in permanent cessation of all vital functions of a cell. A cell should be considered dead when any one of the following molecular or morphological criteria is met: (1) the cell has lost the integrity of its plasma membrane; (2) the cell, including its nucleus, has undergone complete fragmentation into discrete bodies (frequently referred to as "apoptotic bodies…
GO:0007626	0	1	0.142249	1	1	BP	locomotory behavior	The specific movement from place to place of an organism in response to external or internal stimuli. Locomotion of a whole organism in a manner dependent upon some combination of that organism's internal state and external conditions.
GO:0008104	0	5	0.711247	1	1	BP	protein localization	Any process in which a protein is transported to, or maintained in, a specific location.
GO:0031045	0	1	0.142249	1	1	CC	dense core granule	Electron-dense organelle with a granular internal matrix; contains proteins destined to be secreted.
GO:0006307	0	1	0.142249	1	1	BP	DNA dealkylation involved in DNA repair	The repair of alkylation damage, e.g. the removal of the alkyl group at the O6-position of guanine by O6-alkylguanine-DNA alkyltransferase (AGT).
GO:0043734	0	1	0.142249	1	1	MF	DNA-N1-methyladenine dioxygenase activity	Catalysis of the oxidative demethylation of N1-methyladenine and N3-methylcytosine in DNA and RNA, with concomitant decarboxylation of 2-oxoglutarate and releases oxidized methyl group on N1-methyladenine and N3-methylcytosine as formaldehyde.
GO:0035511	0	0	0	1	1	BP	oxidative DNA demethylation	Removal of the methyl group from one or more nucleotides within a DNA molecule involving the oxidation (i.e. electron loss) of one or more atoms.
GO:0051747	0	1	0.142249	1	1	MF	cytosine C-5 DNA demethylase activity	Catalysis of the reaction: methyl-dCpdG DNA + H2O = dCpdG DNA + methanol. This reaction is the hydrolytic removal of the methyl group on the 5 position of cytosine in DNA.
GO:0008198	0	1	0.142249	1	1	MF	ferrous iron binding	Interacting selectively and non-covalently with ferrous iron, Fe(II).
GO:2001251	0	0	0	1	1	BP	negative regulation of chromosome organization	Any process that stops, prevents or reduces the frequency, rate or extent of chromosome organization.
GO:0005694	1	12	1.84924	1	1	CC	chromosome	A structure composed of a very long molecule of DNA and associated proteins (e.g. histones) that carries hereditary information.
GO:2001034	0	0	0	1	1	BP	positive regulation of double-strand break repair via nonhomologous end joining	Any process that activates or increases the frequency, rate or extent of double-strand break repair via nonhomologous end joining.
GO:0000729	0	0	0	1	1	BP	DNA double-strand break processing	The 5' to 3' exonucleolytic resection of the DNA at the site of the break to form a 3' single-strand DNA overhang.
GO:0043566	0	0	0	1	1	MF	structure-specific DNA binding	Interacting selectively and non-covalently with DNA of a specific structure or configuration e.g. triplex DNA binding or bent DNA binding.
GO:0000737	0	0	0	1	1	BP	DNA catabolic process, endonucleolytic	The chemical reactions and pathways resulting in the breakdown of DNA, involving the hydrolysis of internal 3',5'-phosphodiester bonds in one or two strands of deoxyribonucleotides.
GO:0071157	0	1	0.142249	1	1	BP	negative regulation of cell cycle arrest	Any process that decreases the rate, frequency, or extent of cell cycle arrest, the process in which the cell cycle is halted during one of the normal phases.
GO:0018024	0	1	0.142249	1	1	MF	histone-lysine N-methyltransferase activity	Catalysis of the reaction: S-adenosyl-L-methionine + histone L-lysine = S-adenosyl-L-homocysteine + histone N6-methyl-L-lysine. The methylation of peptidyl-lysine in histones forms N6-methyl-L-lysine, N6,N6-dimethyl-L-lysine and N6,N6,N6-trimethyl-L-lysine derivatives.
GO:0016032	0	2	0.284499	1	1	BP	viral process	A multi-organism process in which a virus is a participant. The other participant is the host. Includes infection of a host cell, replication of the viral genome, and assembly of progeny virus particles. In some cases the viral genetic material may integrate into the host genome and only subsequently, under particular circumstances, 'complete' its life cycle.
GO:0004713	0	2	0.284499	1	1	MF	protein tyrosine kinase activity	Catalysis of the reaction: ATP + a protein tyrosine = ADP + protein tyrosine phosphate.
GO:0003960	0	0	0	1	1	MF	NADPH:quinone reductase activity	Catalysis of the reaction: NADPH + H+ + quinone = NADP+ + semiquinone.
GO:0008907	0	0	0	1	1	MF	integrase activity	Catalysis of the integration of one segment of DNA into another.
GO:0006869	0	3	0.426748	1	1	BP	lipid transport	The directed movement of lipids into, out of or within a cell, or between cells, by means of some agent such as a transporter or pore. Lipids are compounds soluble in an organic solvent but not, or sparingly, in an aqueous solvent.
GO:0003883	0	2	0.284499	1	1	MF	CTP synthase activity	Catalysis of the reaction: ATP + UTP + NH3 = ADP + phosphate + CTP.
GO:0032259	2	17	2.70274	1	1	BP	methylation	The process in which a methyl group is covalently attached to a molecule.
GO:0035725	0	0	0	1	1	BP	sodium ion transmembrane transport	A process in which a sodium ion is transported from one side of a membrane to the other by means of some agent such as a transporter or pore.
GO:0005272	0	0	0	1	1	MF	sodium channel activity	Catalysis of facilitated diffusion of a sodium ion (by an energy-independent process) involving passage through a transmembrane aqueous pore or channel without evidence for a carrier-mediated mechanism.
GO:0000492	0	1	0.142249	1	1	BP	box C/D snoRNP assembly	The aggregation, arrangement and bonding together of proteins and a box C/D snoRNA to form a box C/D small nucleolar ribonucleoprotein (snoRNP) complex.
GO:0070761	0	1	0.142249	1	1	CC	pre-snoRNP complex	A ribonucleoprotein complex that contains a precursor small nucleolar RNA (pre-snoRNA) and associated proteins, and forms during small nucleolar ribonucleoprotein complex (snoRNP) assembly. Pre-snoRNP complexes may contain proteins not found in the corresponding mature snoRNP complexes.
GO:0008274	0	1	0.142249	1	1	CC	gamma-tubulin ring complex	A multiprotein complex composed of gamma-tubulin and other non-tubulin proteins that forms a flexible open ring structure thought to be the unit of nucleation at the minus end of a microtubule.
GO:0006421	0	0	0	1	1	BP	asparaginyl-tRNA aminoacylation	The process of coupling asparagine to asparaginyl-tRNA, catalyzed by asparaginyl-tRNA synthetase. In tRNA aminoacylation, the amino acid is first activated by linkage to AMP and then transferred to either the 2'- or the 3'-hydroxyl group of the 3'-adenosine residue of the tRNA.
GO:0004816	0	0	0	1	1	MF	asparagine-tRNA ligase activity	Catalysis of the reaction: L-asparagine + ATP + tRNA(Asn) = AMP + Asn-tRNA(Asn) + diphosphate + 2 H(+).
GO:0030324	0	2	0.284499	1	1	BP	lung development	The process whose specific outcome is the progression of the lung over time, from its formation to the mature structure. In all air-breathing vertebrates the lungs are developed from the ventral wall of the oesophagus as a pouch which divides into two sacs. In amphibians and many reptiles the lungs retain very nearly this primitive sac-like character, but in the higher forms the connection with t…
GO:0007166	0	2	0.284499	1	1	BP	cell surface receptor signaling pathway	A series of molecular signals initiated by activation of a receptor on the surface of a cell. The pathway begins with binding of an extracellular ligand to a cell surface receptor, or for receptors that signal in the absence of a ligand, by ligand-withdrawal or the activity of a constitutively active receptor. The pathway ends with regulation of a downstream cellular process, e.g. transcription.
GO:0033077	0	0	0	1	1	BP	T cell differentiation in thymus	The process in which a precursor cell type acquires the specialized features of a T cell via a differentiation pathway dependent upon transit through the thymus.
GO:0070815	0	0	0	1	1	MF	peptidyl-lysine 5-dioxygenase activity	Catalysis of the reaction: protein L-lysine + 2-oxoglutarate + O2 = protein 5-hydroxy-L-lysine + succinate + CO2.
GO:0048821	0	1	0.142249	1	1	BP	erythrocyte development	The process whose specific outcome is the progression of an erythrocyte over time, from its formation to the mature structure.
GO:0033746	0	0	0	1	1	MF	histone demethylase activity (H3-R2 specific)	Catalysis of the removal of a methyl group from arginine at position 2 of the histone H3 protein.
GO:0003727	0	0	0	1	1	MF	single-stranded RNA binding	Interacting selectively and non-covalently with single-stranded RNA.
GO:0042116	0	0	0	1	1	BP	macrophage activation	A change in morphology and behavior of a macrophage resulting from exposure to a cytokine, chemokine, cellular ligand, or soluble factor.
GO:0033749	0	0	0	1	1	MF	histone demethylase activity (H4-R3 specific)	Catalysis of the removal of a methyl group from arginine at position 3 of the histone H4 protein.
GO:0018395	0	0	0	1	1	BP	peptidyl-lysine hydroxylation to 5-hydroxy-L-lysine	The hydroxylation of peptidyl-lysine to peptidyl-5-hydroxy-L-lysine.
GO:0043654	0	0	0	1	1	BP	recognition of apoptotic cell	The process in which a cell interprets signals (in the form of specific proteins and lipids) on the surface of a dying cell which it will engulf and remove by phagocytosis.
GO:0048024	0	0	0	1	1	BP	regulation of mRNA splicing, via spliceosome	Any process that modulates the frequency, rate or extent of mRNA splicing via a spliceosomal mechanism.
GO:0002040	0	0	0	1	1	BP	sprouting angiogenesis	The extension of new blood vessels from existing capillaries into avascular tissues resulting from the proliferation of blood vessel endothelial cells.
GO:0035335	0	5	0.711247	1	1	BP	peptidyl-tyrosine dephosphorylation	The removal of phosphoric residues from peptidyl-O-phospho-tyrosine to form peptidyl-tyrosine.
GO:0004725	0	4	0.568998	1	1	MF	protein tyrosine phosphatase activity	Catalysis of the reaction: protein tyrosine phosphate + H2O = protein tyrosine + phosphate.
GO:0043531	0	0	0	1	1	MF	ADP binding	Interacting selectively and non-covalently with ADP, adenosine 5'-diphosphate.
GO:0006952	0	0	0	1	1	BP	defense response	Reactions, triggered in response to the presence of a foreign body or the occurrence of an injury, which result in restriction of damage to the organism attacked or prevention/recovery from the infection caused by the attack.
GO:0006353	0	0	0	1	1	BP	DNA-dependent transcription, termination	The cellular process that completes DNA-dependent transcription; the formation of phosphodiester bonds ceases, the RNA-DNA hybrid dissociates, and RNA polymerase releases the DNA.
GO:0006298	0	7	0.995746	1	1	BP	mismatch repair	A system for the correction of errors in which an incorrect base, which cannot form hydrogen bonds with the corresponding base in the parent strand, is incorporated into the daughter strand. The mismatch repair system promotes genomic fidelity by repairing base-base mismatches, insertion-deletion loops and heterologies generated during DNA replication and recombination.
GO:0005923	0	4	0.568998	1	1	CC	tight junction	An occluding cell-cell junction that is composed of a branching network of sealing strands that completely encircles the apical end of each cell in an epithelial sheet; the outer leaflets of the two interacting plasma membranes are seen to be tightly apposed where sealing strands are present. Each sealing strand is composed of a long row of transmembrane adhesion proteins embedded in each of the …
GO:0010923	0	2	0.284499	1	1	BP	negative regulation of phosphatase activity	Any process that decreases the rate or frequency of phosphatase activity. Phosphatases catalyze the hydrolysis of phosphoric monoesters, releasing inorganic phosphate.
GO:0016568	0	7	0.995746	1	1	BP	chromatin modification	The alteration of DNA, protein, or sometimes RNA, in chromatin, which may result in changing the chromatin structure.
GO:0015276	0	0	0	1	1	MF	ligand-gated ion channel activity	Catalysis of the transmembrane transfer of an ion by a channel that opens when a specific ligand has been bound by the channel complex or one of its constituent parts.
GO:0005254	0	5	0.711247	1	1	MF	chloride channel activity	Catalysis of facilitated diffusion of a chloride (by an energy-independent process) involving passage through a transmembrane aqueous pore or channel without evidence for a carrier-mediated mechanism.
GO:0016307	0	2	0.284499	1	1	MF	phosphatidylinositol phosphate kinase activity	Catalysis of the reaction: ATP + a phosphatidylinositol phosphate = ADP + a phosphatidylinositol bisphosphate.
GO:0044267	0	5	0.711247	1	1	BP	cellular protein metabolic process	The chemical reactions and pathways involving a specific protein, rather than of proteins in general, occurring at the level of an individual cell. Includes cellular protein modification.
GO:0046854	0	6	0.853496	1	1	BP	phosphatidylinositol phosphorylation	The process of introducing one or more phosphate groups into a phosphatidylinositol, any glycerophosphoinositol having one phosphatidyl group esterified to one of the hydroxy groups of inositol.
GO:0008603	0	4	0.568998	1	1	MF	cAMP-dependent protein kinase regulator activity	Modulation of the activity of the enzyme cAMP-dependent protein kinase.
GO:0008094	0	3	0.426748	1	1	MF	DNA-dependent ATPase activity	Catalysis of the reaction: ATP + H2O = ADP + phosphate; this reaction requires the presence of single- or double-stranded DNA, and it drives another reaction.
GO:0019829	0	3	0.426748	1	1	MF	cation-transporting ATPase activity	Catalysis of the transfer of a solute or solutes from one side of a membrane to the other according to the reaction: ATP + H2O + cation(out) = ADP + phosphate + cation(in).
GO:0004012	0	2	0.284499	1	1	MF	phospholipid-translocating ATPase activity	Catalysis of the movement of phospholipids from one membrane bilayer leaflet to the other (phospolipid 'flippase' activity), driven by the hydrolysis of ATP.
GO:0003707	0	1	0.142249	1	1	MF	steroid hormone receptor activity	Combining with a steroid hormone and transmitting the signal within the cell to initiate a change in cell activity or function.
GO:0004407	0	0	0	1	1	MF	histone deacetylase activity	Catalysis of the reaction: histone N6-acetyl-L-lysine + H2O = histone L-lysine + acetate. This reaction represents the removal of an acetyl group from a histone, a class of proteins complexed to DNA in chromatin and chromosomes.
GO:0046907	0	5	0.711247	1	1	BP	intracellular transport	The directed movement of substances within a cell.
GO:0008272	0	0	0	1	1	BP	sulfate transport	The directed movement of sulfate into, out of or within a cell, or between cells, by means of some agent such as a transporter or pore.
GO:0008271	0	0	0	1	1	MF	secondary active sulfate transmembrane transporter activity	Catalysis of the secondary active transfer of sulfate from one side of the membrane to the other. Secondary active transport is catalysis of the transfer of a solute from one side of a membrane to the other, up its concentration gradient. The transporter binds the solute and undergoes a series of conformational changes. Transport works equally well in either direction and is driven by a chemiosmo…
GO:0004652	0	1	0.142249	1	1	MF	polynucleotide adenylyltransferase activity	Catalysis of the template-independent extension of the 3'- end of an RNA or DNA strand by addition of one adenosine molecule at a time. Cannot initiate a chain 'de novo'. The primer, depending on the source of the enzyme, may be an RNA or DNA fragment, or oligo(A) bearing a 3'-OH terminal group.
GO:0043631	0	1	0.142249	1	1	BP	RNA polyadenylation	The enzymatic addition of a sequence of adenylyl residues at the 3' end of an RNA molecule.
GO:0015018	0	1	0.142249	1	1	MF	galactosylgalactosylxylosylprotein 3-beta-glucuronosyltransferase activity	Catalysis of the reaction: UDP-glucuronate + 3-beta-D-galactosyl-4-beta-D-galactosyl-O-beta-D-xylosylprotein = UDP + 3-beta-D-glucuronosyl-3-beta-D-galactosyl-4-beta-D-galactosyl-O-beta-D-xylosylprotein.
GO:0004089	0	1	0.142249	1	1	MF	carbonate dehydratase activity	Catalysis of the reaction: H2CO3 = CO2 + H2O.
GO:0004800	0	0	0	1	1	MF	thyroxine 5'-deiodinase activity	Catalysis of the reaction: 3,5,3'-L-triiodo-L-thyronine + iodide + acceptor + H+ = L-thyroxine + donor-H2.
GO:0003341	0	2	0.284499	1	1	BP	cilium movement	The directed, self-propelled movement of a cilium.
GO:0035083	0	3	0.426748	1	1	BP	cilium axoneme assembly	The assembly of a the bundle of microtubules and associated proteins that forms the core of cilia in eukaryotic cells and is responsible for their movements.
GO:0005462	0	2	0.284499	1	1	MF	UDP-N-acetylglucosamine transmembrane transporter activity	Catalysis of the transfer of a UDP-N-acetylglucosamine from one side of the membrane to the other. N-acetylglucosamine is a substance composed of N-acetylglucosamine, a common structural unit of oligosaccharides, in glycosidic linkage with uridine diphosphate.
GO:0005464	0	2	0.284499	1	1	MF	UDP-xylose transmembrane transporter activity	Catalysis of the transfer of UDP-xylose from one side of the membrane to the other. UDP-xylose is a substance composed of xylose in glycosidic linkage with uridine diphosphate.
GO:0003952	0	0	0	1	1	MF	NAD+ synthase (glutamine-hydrolyzing) activity	Catalysis of the reaction: ATP + deamido-NAD+ + L-glutamine + H2O = AMP + diphosphate + NAD+ + L-glutamate.
GO:0016810	0	2	0.284499	1	1	MF	hydrolase activity, acting on carbon-nitrogen (but not peptide) bonds	Catalysis of the hydrolysis of any carbon-nitrogen bond, C-N, with the exception of peptide bonds.
GO:0009435	0	3	0.426748	1	1	BP	NAD biosynthetic process	The chemical reactions and pathways resulting in the formation of nicotinamide adenine dinucleotide, a coenzyme present in most living cells and derived from the B vitamin nicotinic acid; biosynthesis may be of either the oxidized form, NAD, or the reduced form, NADH.
GO:0007157	0	0	0	1	1	BP	heterophilic cell-cell adhesion	The attachment of an adhesion molecule in one cell to a nonidentical adhesion molecule in an adjacent cell.
GO:0030915	0	2	0.284499	1	1	CC	Smc5-Smc6 complex	A conserved complex that contains a heterodimer of SMC proteins (Smc5p and Smc6p, or homologs thereof) and several other proteins, and is involved in DNA repair and maintaining cell cycle arrest following DNA damage. In S. cerevisiae, this is an octameric complex called Mms21-Smc5-Smc6 complex, with at least five of its subunits conserved in fission yeast and humans.
GO:0000724	0	7	0.995746	1	1	BP	double-strand break repair via homologous recombination	The error-free repair of a double-strand break in DNA in which the broken DNA molecule is repaired using homologous sequences. A strand in the broken DNA searches for a homologous region in an intact chromosome to serve as the template for DNA synthesis. The restoration of two intact DNA molecules results in the exchange, reciprocal or nonreciprocal, of genetic material between the intact DNA mol…
GO:2000405	0	0	0	1	1	BP	negative regulation of T cell migration	Any process that stops, prevents or reduces the frequency, rate or extent of T cell migration.
GO:0000302	0	1	0.142249	1	1	BP	response to reactive oxygen species	Any process that results in a change in state or activity of a cell or an organism (in terms of movement, secretion, enzyme production, gene expression, etc.) as a result of a reactive oxygen species stimulus. Reactive oxygen species include singlet oxygen, superoxide, and oxygen free radicals.
GO:0010642	0	0	0	1	1	BP	negative regulation of platelet-derived growth factor receptor signaling pathway	Any process that stops, prevents, or reduces the frequency, rate or extent of the platelet-derived growth factor receptor signaling pathway.
GO:0042308	0	0	0	1	1	BP	negative regulation of protein import into nucleus	Any process that stops, prevents, or reduces the frequency, rate or extent of the movement of proteins from the cytoplasm into the nucleus.
GO:0048662	0	0	0	1	1	BP	negative regulation of smooth muscle cell proliferation	Any process that stops, prevents or reduces the rate or extent of smooth muscle cell proliferation.
GO:1900016	0	0	0	1	1	BP	negative regulation of cytokine production involved in inflammatory response	Any process that stops, prevents or reduces the frequency, rate or extent of cytokine production involved in inflammatory response.
GO:0071638	0	0	0	1	1	BP	negative regulation of monocyte chemotactic protein-1 production	Any process that stops, prevents, or reduces the frequency, rate, or extent of production of monocyte chemotactic protein-1.
GO:0051895	0	0	0	1	1	BP	negative regulation of focal adhesion assembly	Any process that stops, prevents, or reduces the frequency, rate or extent of focal adhesion assembly, the establishment and maturation of focal adhesions.
GO:2000098	0	0	0	1	1	BP	negative regulation of smooth muscle cell-matrix adhesion	Any process that stops, prevents, or reduces the frequency, rate or extent of smooth muscle cell-matrix adhesion.
GO:0060588	0	0	0	1	1	BP	negative regulation of lipoprotein lipid oxidation	Any process that decreases the rate, frequency or extent of lipoprotein lipid oxidation. Lipoprotein lipid oxidation is the modification of a lipoprotein by oxidation of the lipid group.
GO:0006629	2	15	2.41824	1	1	BP	lipid metabolic process	The chemical reactions and pathways involving lipids, compounds soluble in an organic solvent but not, or sparingly, in an aqueous solvent. Includes fatty acids; neutral fats, other fatty-acid esters, and soaps; long-chain (fatty) alcohols and waxes; sphingoids and other long-chain bases; glycolipids, phospholipids and sphingolipids; and carotenes, polyprenols, sterols, terpenes and other isopren…
GO:0016459	0	7	0.995746	1	1	CC	myosin complex	A protein complex, formed of one or more myosin heavy chains plus associated light chains and other proteins, that functions as a molecular motor; uses the energy of ATP hydrolysis to move actin filaments or to move vesicles or other cargo on fixed actin filaments; has magnesium-ATPase activity and binds actin. Myosin classes are distinguished based on sequence features of the motor, or head, dom…
GO:0022857	0	3	0.426748	1	1	MF	transmembrane transporter activity	Enables the transfer of a substance from one side of a membrane to the other.
GO:0002080	0	0	0	1	1	CC	acrosomal membrane	The membrane that surrounds the acrosomal lumen. The acrosome is a special type of lysosome in the head of a spermatozoon that contains acid hydrolases and is concerned with the breakdown of the outer membrane of the ovum during fertilization.
GO:0005639	0	2	0.284499	1	1	CC	integral to nuclear inner membrane	Located such that some or all of the gene product itself penetrates at least one phospholipid bilayer of the nuclear inner membrane. May also refer to the state of being buried in the bilayer with no exposure outside the bilayer.
GO:0001838	0	0	0	1	1	BP	embryonic epithelial tube formation	The morphogenesis of an embryonic epithelium into a tube-shaped structure.
GO:0032232	0	0	0	1	1	BP	negative regulation of actin filament bundle assembly	Any process that stops, prevents, or reduces the frequency, rate or extent of the assembly of actin filament bundles.
GO:0003993	0	7	0.995746	1	1	MF	acid phosphatase activity	Catalysis of the reaction: an orthophosphoric monoester + H2O = an alcohol + phosphate, with an acid pH optimum.
GO:0003834	0	0	0	1	1	MF	beta-carotene 15,15'-monooxygenase activity	Catalysis of the reaction: beta-carotene + O(2) = 2 retinal.
GO:0004721	0	3	0.426748	1	1	MF	phosphoprotein phosphatase activity	Catalysis of the reaction: a phosphoprotein + H2O = a protein + phosphate. Together with protein kinases, these enzymes control the state of phosphorylation of cell proteins and thereby provide an important mechanism for regulating cellular activity.
GO:0005052	0	0	0	1	1	MF	peroxisome matrix targeting signal-1 binding	Interacting selectively and non-covalently with a type 1 peroxisome targeting signal, a tripeptide with the consensus sequence (S/A/C)-(K/R/H)-L.
GO:0016560	0	1	0.142249	1	1	BP	protein import into peroxisome matrix, docking	The process in which a complex formed of a peroxisome targeting sequence (PTS) receptor bound to a PTS-bearing protein docks with translocation machinery in the preoxisomal membrane.
GO:0072347	0	0	0	1	1	BP	response to anesthetic	Any process that results in a change in state or activity of a cell or an organism (in terms of movement, secretion, enzyme production, gene expression, etc.) as a result of an anesthetic stimulus. An anesthetic is a substance that causes loss of feeling, awareness, or sensation.
GO:0005778	0	0	0	1	1	CC	peroxisomal membrane	The lipid bilayer surrounding a peroxisome.
GO:0004181	0	1	0.142249	1	1	MF	metallocarboxypeptidase activity	Catalysis of the hydrolysis of C-terminal amino acid residues from a polypeptide chain by a mechanism in which water acts as a nucleophile, one or two metal ions hold the water molecule in place, and charged amino acid side chains are ligands for the metal ions.
GO:0007018	0	3	0.426748	1	1	BP	microtubule-based movement	A microtubule-based process that is mediated by motor proteins and results in the movement of organelles, other microtubules, or other particles along microtubules.
GO:0003777	0	3	0.426748	1	1	MF	microtubule motor activity	Catalysis of movement along a microtubule, coupled to the hydrolysis of a nucleoside triphosphate (usually ATP).
GO:0007030	0	7	0.995746	1	1	BP	Golgi organization	A process that is carried out at the cellular level which results in the assembly, arrangement of constituent parts, or disassembly of the Golgi apparatus.
GO:0042274	0	2	0.284499	1	1	BP	ribosomal small subunit biogenesis	A cellular process that results in the biosynthesis of constituent macromolecules, assembly, and arrangement of constituent parts of a small ribosomal subunit; includes transport to the sites of protein synthesis.
GO:0030686	0	4	0.568998	1	1	CC	90S preribosome	A large ribonucleoprotein complex considered to be the earliest preribosomal complex. In S. cerevisiae, it has a size of 90S and consists of the 35S pre-rRNA, early-associating ribosomal proteins most of which are part of the small ribosomal subunit, the U3 snoRNA and associated proteins.
GO:0032040	0	5	0.711247	1	1	CC	small-subunit processome	A large ribonucleoprotein complex that is an early preribosomal complex. In S. cerevisiae, it has a size of 80S and consists of the 35S pre-rRNA, early-associating ribosomal proteins most of which are part of the small ribosomal subunit, the U3 snoRNA and associated proteins.
GO:0016712	0	0	0	1	1	MF	oxidoreductase activity, acting on paired donors, with incorporation or reduction of molecular oxygen, reduced flavin or flavoprotein as one donor, and incorporation of one atom of oxygen	Catalysis of an oxidation-reduction (redox) reaction in which hydrogen or electrons are transferred from reduced flavin or flavoprotein and one other donor, and one atom of oxygen is incorporated into one donor.
GO:0000293	0	0	0	1	1	MF	ferric-chelate reductase activity	Catalysis of the reaction: 2 Fe2+ + NAD+ = 2 Fe3+ + NADH + H(+).
GO:0006879	0	2	0.284499	1	1	BP	cellular iron ion homeostasis	Any process involved in the maintenance of an internal steady state of iron ions at the level of a cell.
GO:0006826	0	1	0.142249	1	1	BP	iron ion transport	The directed movement of iron (Fe) ions into, out of or within a cell, or between cells, by means of some agent such as a transporter or pore.
GO:0008199	0	1	0.142249	1	1	MF	ferric iron binding	Interacting selectively and non-covalently with ferric iron, Fe(III).
GO:0005262	0	4	0.568998	1	1	MF	calcium channel activity	Catalysis of facilitated diffusion of a calcium ion (by an energy-independent process) involving passage through a transmembrane aqueous pore or channel without evidence for a carrier-mediated mechanism.
GO:0030132	0	2	0.284499	1	1	CC	clathrin coat of coated pit	The coat found on coated pits and the coated vesicles derived from coated pits; comprises clathrin and the AP-2 adaptor complex.
GO:0030130	0	2	0.284499	1	1	CC	clathrin coat of trans-Golgi network vesicle	A clathrin coat found on a vesicle of the trans-Golgi network.
GO:0007636	0	0	0	1	1	BP	chemosensory jump behavior	The sudden, usually upward, movement off the ground or other surface through sudden muscular effort in the legs, following exposure to a chemical substance.
GO:0008039	0	0	0	1	1	BP	synaptic target recognition	The process in which a neuronal cell in a multicellular organism interprets signals produced by potential target cells, with which it may form synapses.
GO:0070983	0	0	0	1	1	BP	dendrite guidance	The process in which the migration of a dendrite is directed to a specific target site in response to a combination of attractive and repulsive cues.
GO:0007169	0	0	0	1	1	BP	transmembrane receptor protein tyrosine kinase signaling pathway	A series of molecular signals initiated by the binding of an extracellular ligand to a receptor on the surface of the target cell where the receptor possesses tyrosine kinase activity, and ending with regulation of a downstream cellular process, e.g. transcription.
GO:0005887	0	7	0.995746	1	1	CC	integral to plasma membrane	Penetrating at least one phospholipid bilayer of a plasma membrane. May also refer to the state of being buried in the bilayer with no exposure outside the bilayer.
GO:0005199	0	0	0	1	1	MF	structural constituent of cell wall	The action of a molecule that contributes to the structural integrity of a cell wall.
GO:0009664	0	1	0.142249	1	1	BP	plant-type cell wall organization	A process that results in the assembly and arrangement of constituent parts of the cellulose and pectin-containing cell wall, or in the disassembly of the cellulose and pectin-containing cell wall. This process is carried out at the cellular level. An example of this process is found in Arabidopsis thaliana.
GO:0009530	0	0	0	1	1	CC	primary cell wall	A plant cell wall that is still able to expand, permitting cell growth. Primary cell walls contain more pectin than secondary walls and no lignin is present.
GO:0005764	1	12	1.84924	1	1	CC	lysosome	A small lytic vacuole that has cell cycle-independent morphology and is found in most animal cells and that contains a variety of hydrolases, most of which have their maximal activities in the pH range 5-6. The contained enzymes display latency if properly isolated. About 40 different lysosomal hydrolases are known and lysosomes have a great variety of morphologies and functions.
GO:1901029	0	0	0	1	1	BP	negative regulation of mitochondrial outer membrane permeabilization	Any process that stops, prevents or reduces the frequency, rate or extent of mitochondrial outer membrane permeabilization.
GO:0030424	0	2	0.284499	1	1	CC	axon	The long process of a neuron that conducts nerve impulses, usually away from the cell body to the terminals and varicosities, which are sites of storage and release of neurotransmitter.
GO:0007162	0	1	0.142249	1	1	BP	negative regulation of cell adhesion	Any process that stops, prevents, or reduces the frequency, rate or extent of cell adhesion.
GO:0060060	0	0	0	1	1	BP	post-embryonic retina morphogenesis in camera-type eye	The process in which the anatomical structure of the retina is generated and organized in a camera-type eye during the post-embryonic life stage.
GO:0030426	0	1	0.142249	1	1	CC	growth cone	The migrating motile tip of a growing nerve cell axon or dendrite.
GO:0042327	0	0	0	1	1	BP	positive regulation of phosphorylation	Any process that activates or increases the frequency, rate or extent of addition of phosphate groups to a molecule.
GO:0070593	0	0	0	1	1	BP	dendrite self-avoidance	The process in which dendrites recognize and avoid contact with sister dendrites from the same cell.
GO:0048842	0	0	0	1	1	BP	positive regulation of axon extension involved in axon guidance	Any process that activates, maintains or increases the frequency, rate or extent of axon extension involved in axon guidance.
GO:0042074	0	2	0.284499	1	1	BP	cell migration involved in gastrulation	The migration of individual cells within the blastocyst to help establish the multi-layered body plan of the organism (gastrulation). For example, the migration of cells from the surface to the interior of the embryo (ingression).
GO:0015035	0	3	0.426748	1	1	MF	protein disulfide oxidoreductase activity	Catalysis of the reaction: a protein with reduced sulfide groups = a protein with oxidized disulfide bonds.
GO:0045022	0	0	0	1	1	BP	early endosome to late endosome transport	The directed movement of substances, in membrane-bounded vesicles, from the early sorting endosomes to the late sorting endosomes; transport occurs along microtubules and can be experimentally blocked with microtubule-depolymerizing drugs.
GO:0005545	0	0	0	1	1	MF	1-phosphatidylinositol binding	Interacting selectively and non-covalently with phosphatidylinositol, any glycophospholipid with its sn-glycerol 3-phosphate residue is esterified to the 1-hydroxyl group of 1D-myo-inositol.
GO:0030742	0	0	0	1	1	MF	GTP-dependent protein binding	Interacting selectively and non-covalently with any protein or protein complex (a complex of two or more proteins that may include other nonprotein molecules) using energy from the hydrolysis of GTP.
GO:0019897	0	0	0	1	1	CC	extrinsic to plasma membrane	Loosely bound to one surface of the plasma membrane, but not integrated into the hydrophobic region.
GO:0016189	0	0	0	1	1	BP	synaptic vesicle to endosome fusion	Fusion of a synaptic vesicle with the membrane of an endosome.
GO:0006897	0	4	0.568998	1	1	BP	endocytosis	A vesicle-mediated transport process in which cells take up external materials or membrane constituents by the invagination of a small region of the plasma membrane to form a new membrane-bounded vesicle.
GO:0005516	0	0	0	1	1	MF	calmodulin binding	Interacting selectively and non-covalently with calmodulin, a calcium-binding protein with many roles, both in the calcium-bound and calcium-free states.
GO:0055037	0	5	0.711247	1	1	CC	recycling endosome	Organelle consisting of networks of 60nm tubules organized around the microtubule organizing centre in some cell types. They transport molecules (e.g., receptors, transporters, lipids) derived from endosomes, the Golgi apparatus, or the cytoplasm to the plasma membrane. Transported molecules may be recycled for reuse, or may be newly synthesized.
GO:0005969	0	0	0	1	1	CC	serine-pyruvate aminotransferase complex	An enzyme complex that catalyzes the formation of hydroxypyruvate and alanine from serine and pyruvate.
GO:0031901	0	1	0.142249	1	1	CC	early endosome membrane	The lipid bilayer surrounding an early endosome.
GO:0006906	0	1	0.142249	1	1	BP	vesicle fusion	Fusion of the membrane of a transport vesicle with its target membrane.
GO:0006400	0	2	0.284499	1	1	BP	tRNA modification	The covalent alteration of one or more nucleotides within a tRNA molecule to produce a tRNA molecule with a sequence that differs from that coded genetically.
GO:0000439	0	1	0.142249	1	1	CC	core TFIIH complex	The 5 subunit core of TFIIH that has tightly associated subunits and is found in both the general transcription factor holo-TFIIH and in the nucleotide-excision repair factor 3 complex. In S. cerevisiae, it is composed of Rad3, Tfb1, Tfb2, Ssl1, Tfb4. In humans, it is composed of XPD, p62, p55, p44, p34.
GO:0015299	0	0	0	1	1	MF	solute:hydrogen antiporter activity	Catalysis of the transfer of a solute or solutes from one side of a membrane to the other according to the reaction: solute(out) + H+(in) = solute(in) + H+(out).
GO:0008305	0	1	0.142249	1	1	CC	integrin complex	A protein complex that is composed of one alpha subunit and one beta subunit, both of which are members of the integrin superfamily of cell adhesion receptors; the complex spans the plasma membrane and binds to extracellular matrix ligands, cell-surface ligands, and soluble ligands.
GO:0007229	0	3	0.426748	1	1	BP	integrin-mediated signaling pathway	A series of molecular signals initiated by the binding of extracellular ligand to an integrin on the surface of a target cell, and ending with regulation of a downstream cellular process, e.g. transcription.
GO:0008239	0	0	0	1	1	MF	dipeptidyl-peptidase activity	Catalysis of the hydrolysis of N-terminal dipeptides from a polypeptide chain.
GO:0007093	0	4	0.568998	1	1	BP	mitotic cell cycle checkpoint	A cell cycle checkpoint that ensures accurate chromosome replication and segregation by preventing progression through a mitotic cell cycle until conditions are suitable for the cell to proceed to the next stage.
GO:0016805	0	7	0.995746	1	1	MF	dipeptidase activity	Catalysis of the hydrolysis of a dipeptide.
GO:0008235	0	3	0.426748	1	1	MF	metalloexopeptidase activity	Catalysis of the hydrolysis of a peptide bond not more than three residues from the N- or C-terminus of a polypeptide chain by a mechanism in which water acts as a nucleophile, one or two metal ions hold the water molecule in place, and charged amino acid side chains are ligands for the metal ions.
GO:0031012	0	1	0.142249	1	1	CC	extracellular matrix	A structure lying external to one or more cells, which provides structural support for cells or tissues; may be completely external to the cell (as in animals and bacteria) or be part of the cell (as in plants).
GO:0030955	0	1	0.142249	1	1	MF	potassium ion binding	Interacting selectively and non-covalently with potassium (K+) ions.
GO:0004743	0	1	0.142249	1	1	MF	pyruvate kinase activity	Catalysis of the reaction: ATP + pyruvate = ADP + phosphoenolpyruvate.
GO:0008611	0	0	0	1	1	BP	ether lipid biosynthetic process	The chemical reactions and pathways resulting in the formation of ether lipids, lipids that contain (normally) one lipid alcohol in ether linkage to one of the carbon atoms (normally C-1) of glycerol.
GO:0005782	0	0	0	1	1	CC	peroxisomal matrix	The volume contained within the membranes of a peroxisome; in many cells the matrix contains a crystalloid core largely composed of urate oxidase.
GO:0010025	0	0	0	1	1	BP	wax biosynthetic process	The chemical reactions and pathways resulting in the formation of wax, which includes C16 and C18 fatty acids.
GO:0046474	0	0	0	1	1	BP	glycerophospholipid biosynthetic process	The chemical reactions and pathways resulting in the formation of glycerophospholipids, any derivative of glycerophosphate that contains at least one O-acyl, O-alkyl, or O-alkenyl group attached to the glycerol residue.
GO:0035336	0	0	0	1	1	BP	long-chain fatty-acyl-CoA metabolic process	The chemical reactions and pathways involving long-chain fatty-acyl-CoAs, any derivative of coenzyme A in which the sulfhydryl group is in a thioester linkage with a long-chain fatty-acyl group. Long-chain fatty-acyl-CoAs have chain lengths of C13 or more.
GO:0050062	0	0	0	1	1	MF	long-chain-fatty-acyl-CoA reductase activity	Catalysis of the reaction: a long-chain aldehyde + CoA + NADP+ = a long-chain acyl-CoA + NADPH.
GO:0051056	0	3	0.426748	1	1	BP	regulation of small GTPase mediated signal transduction	Any process that modulates the frequency, rate or extent of small GTPase mediated signal transduction.
GO:0005096	0	7	0.995746	1	1	MF	GTPase activator activity	Increases the activity of a GTPase, an enzyme that catalyzes the hydrolysis of GTP.
GO:0051665	0	0	0	1	1	BP	membrane raft localization	Any process in which membrane rafts are transported to, or maintained in, a specific location. Membrane rafts are small (10-200 nm), heterogeneous, highly dynamic, sterol- and sphingolipid-enriched membrane domains that compartmentalize cellular processes.
GO:0048011	0	4	0.568998	1	1	BP	neurotrophin TRK receptor signaling pathway	A series of molecular signals initiated by the binding of a neurotrophin to a receptor on the surface of the target cell where the receptor possesses tyrosine kinase activity, and ending with regulation of a downstream cellular process, e.g. transcription.
GO:0017157	0	0	0	1	1	BP	regulation of exocytosis	Any process that modulates the frequency, rate or extent of exocytosis.
GO:0031755	0	0	0	1	1	MF	Edg-2 lysophosphatidic acid receptor binding	Interacting selectively and non-covalently with an Edg-2 lysophosphatidic acid receptor.
GO:0031532	0	0	0	1	1	BP	actin cytoskeleton reorganization	A process that is carried out at the cellular level which results in dynamic structural changes to the arrangement of constituent parts of cytoskeletal structures comprising actin filaments and their associated proteins.
GO:0051491	0	0	0	1	1	BP	positive regulation of filopodium assembly	Any process that activates or increases the frequency, rate or extent of the assembly of a filopodium, a thin, stiff protrusion extended by the leading edge of a motile cell such as a crawling fibroblast or amoeba, or an axonal growth cone.
GO:0019048	0	5	0.711247	1	1	BP	modulation by virus of host morphology or physiology	The process in which a virus effects a change in the structure or processes of its host organism.
GO:0008381	0	1	0.142249	1	1	MF	mechanically-gated ion channel activity	Catalysis of the transmembrane transfer of an ion by a channel that opens in response to a mechanical stress.
GO:0007156	0	0	0	1	1	BP	homophilic cell adhesion	The attachment of an adhesion molecule in one cell to an identical molecule in an adjacent cell.
GO:0008527	0	0	0	1	1	MF	taste receptor activity	Combining with soluble compounds to initiate a change in cell activity. These receptors are responsible for the sense of taste.
GO:0004061	0	0	0	1	1	MF	arylformamidase activity	Catalysis of the reaction: N-formyl-L-kynurenine + H2O = formate + L-kynurenine.
GO:0004126	0	0	0	1	1	MF	cytidine deaminase activity	Catalysis of the reaction: cytidine + H2O = uridine + NH3.
GO:0060562	0	0	0	1	1	BP	epithelial tube morphogenesis	The process in which the anatomical structures of a tube are generated and organized from an epithelium. Epithelial tubes transport gases, liquids and cells from one site to another and form the basic structure of many organs and tissues, with tube shape and organization varying from the single-celled excretory organ in Caenorhabditis elegans to the branching trees of the mammalian kidney and ins…
GO:0030099	0	0	0	1	1	BP	myeloid cell differentiation	The process in which a relatively unspecialized myeloid precursor cell acquires the specialized features of any cell of the myeloid leukocyte, megakaryocyte, thrombocyte, or erythrocyte lineages.
GO:0030334	0	2	0.284499	1	1	BP	regulation of cell migration	Any process that modulates the frequency, rate or extent of cell migration.
GO:0030155	0	1	0.142249	1	1	BP	regulation of cell adhesion	Any process that modulates the frequency, rate or extent of attachment of a cell to another cell or to the extracellular matrix.
GO:0001935	0	0	0	1	1	BP	endothelial cell proliferation	The multiplication or reproduction of endothelial cells, resulting in the expansion of a cell population. Endothelial cells are thin flattened cells which line the inside surfaces of body cavities, blood vessels, and lymph vessels, making up the endothelium.
GO:0043542	0	0	0	1	1	BP	endothelial cell migration	The orderly movement of an endothelial cell into the extracellular matrix to form an endothelium.
GO:0031589	0	0	0	1	1	BP	cell-substrate adhesion	The attachment of a cell to the underlying substrate via adhesion molecules.
GO:0004691	0	0	0	1	1	MF	cAMP-dependent protein kinase activity	Catalysis of the reaction: ATP + a protein = ADP + a phosphoprotein. This reaction requires the presence of cAMP.
GO:0046777	0	0	0	1	1	BP	protein autophosphorylation	The phosphorylation by a protein of one or more of its own amino acid residues, or residues on an identical protein.
GO:0018105	0	0	0	1	1	BP	peptidyl-serine phosphorylation	The phosphorylation of peptidyl-serine to form peptidyl-O-phospho-L-serine.
GO:0060993	0	0	0	1	1	BP	kidney morphogenesis	Morphogenesis of a kidney. A kidney is an organ that filters the blood and excretes the end products of body metabolism in the form of urine.
GO:2000696	0	0	0	1	1	BP	regulation of epithelial cell differentiation involved in kidney development	Any process that modulates the frequency, rate or extent of epithelial cell differentiation involved in kidney development.
GO:0004867	0	0	0	1	1	MF	serine-type endopeptidase inhibitor activity	Stops, prevents or reduces the activity of serine-type endopeptidases, enzymes that catalyze the hydrolysis of nonterminal peptide bonds in a polypeptide chain; a serine residue (and a histidine residue) are at the active center of the enzyme.
GO:0044615	0	0	0	1	1	CC	nuclear pore nuclear basket	A filamentous, cage-like assembly on the nuclear face of the nuclear pore complex (NPC). In S. cerevisiae, Mlp1p and Mlp2p are two major components of the NPC nuclear basket. In vertebrates, Tpr is a major component.
GO:0044611	0	0	0	1	1	CC	nuclear pore inner ring	A subcomplex of the nuclear pore complex (NPC) that forms the inner rings of the core scaffold, a lattice-like structure that gives the NPC its shape and strength. In S. cerevisiae, the two inner rings are each composed of Nup192p, Nup188p, Nup170p and Nup157p. In vertebrates, the two inner rings are each composed of Nup205, Nup188 and Nup155. Components are arranged in 8-fold symmetrical 'spokes…
GO:0008355	0	0	0	1	1	BP	olfactory learning	Any process in an organism in which a relatively long-lasting adaptive behavioral change occurs in response to (repeated) exposure to an olfactory cue.
GO:0031966	0	3	0.426748	1	1	CC	mitochondrial membrane	Either of the lipid bilayers that surround the mitochondrion and form the mitochondrial envelope.
GO:0006839	0	2	0.284499	1	1	BP	mitochondrial transport	Transport of substances into, out of or within a mitochondrion.
GO:0009607	0	1	0.142249	1	1	BP	response to biotic stimulus	Any process that results in a change in state or activity of a cell or an organism (in terms of movement, secretion, enzyme production, gene expression, etc.) as a result of a biotic stimulus, a stimulus caused or produced by a living organism.
GO:0004488	0	1	0.142249	1	1	MF	methylenetetrahydrofolate dehydrogenase (NADP+) activity	Catalysis of the reaction: 5,10-methylenetetrahydrofolate + NADP(+) = 5,10-methenyltetrahydrofolate + NADPH.
GO:0004329	0	1	0.142249	1	1	MF	formate-tetrahydrofolate ligase activity	Catalysis of the reaction: ATP + formate + tetrahydrofolate = ADP + phosphate + 10-formyltetrahydrofolate.
GO:0009396	0	3	0.426748	1	1	BP	folic acid-containing compound biosynthetic process	The chemical reactions and pathways resulting in the formation of folic acid and its derivatives.
GO:0042626	0	3	0.426748	1	1	MF	ATPase activity, coupled to transmembrane movement of substances	Catalysis of the reaction: ATP + H2O = ADP + phosphate, to directly drive the active transport of a substance across a membrane.
GO:0046581	0	0	0	1	1	CC	intercellular canaliculus	An extremely narrow tubular channel located between adjacent cells. An instance of this is the secretory canaliculi occurring between adjacent parietal cells in the gastric mucosa of vertebrates.
GO:0005230	0	3	0.426748	1	1	MF	extracellular ligand-gated ion channel activity	Catalysis of the transmembrane transfer of an ion by a channel that opens when a specific extracellular ligand has been bound by the channel complex or one of its constituent parts.
GO:0004890	0	0	0	1	1	MF	GABA-A receptor activity	Combining with the amino acid gamma-aminobutyric acid (GABA, 4-aminobutyrate) to initiate a change in cell activity. GABA-A receptors function as chloride channels.
GO:0045211	0	1	0.142249	1	1	CC	postsynaptic membrane	A specialized area of membrane facing the presynaptic membrane on the tip of the nerve ending and separated from it by a minute cleft (the synaptic cleft). Neurotransmitters across the synaptic cleft and transmit the signal to the postsynaptic membrane.
GO:0005856	3	21	3.41399	1	1	CC	cytoskeleton	Any of the various filamentous elements that form the internal framework of cells, and typically remain after treatment of the cells with mild detergent to remove membrane constituents and soluble components of the cytoplasm. The term embraces intermediate filaments, microfilaments, microtubules, the microtrabecular lattice, and other structures characterized by a polymeric filamentous nature and…
GO:0043547	0	4	0.568998	1	1	BP	positive regulation of GTPase activity	Any process that activates or increases the activity of a GTPase.
GO:0017160	0	1	0.142249	1	1	MF	Ral GTPase binding	Interacting selectively and non-covalently with Ral protein, any member of the Ral subfamily of the Ras superfamily of monomeric GTPases.
GO:0030241	0	0	0	1	1	BP	skeletal muscle myosin thick filament assembly	The aggregation, arrangement and bonding together of proteins to form the myosin-based thick filaments of myofibrils in skeletal muscle.
GO:0005021	0	0	0	1	1	MF	vascular endothelial growth factor-activated receptor activity	Combining with a vascular endothelial growth factor (VEGF) and transmitting the signal across the plasma membrane to initiate a change in cell activity.
GO:0031430	0	0	0	1	1	CC	M band	The midline of aligned thick filaments in a sarcomere; location of specific proteins that link thick filaments. Depending on muscle type the M band consists of different numbers of M lines.
GO:0048010	0	0	0	1	1	BP	vascular endothelial growth factor receptor signaling pathway	Any series of molecular signals initiated by the binding of an extracellular ligand to a vascular endothelial growth factor receptor (VEGFR) located on the surface of the receiving cell, and ending with regulation of a downstream cellular process, e.g. transcription.
GO:0038084	0	0	0	1	1	BP	vascular endothelial growth factor signaling pathway	A series of molecular signals initiated by the binding of a vascular endothelial growth factor (VEGF) to a receptor on the surface of the target cell, and ending with regulation of a downstream cellular process, e.g. transcription.
GO:0005507	0	4	0.568998	1	1	MF	copper ion binding	Interacting selectively and non-covalently with copper (Cu) ions.
GO:0000042	0	5	0.711247	1	1	BP	protein targeting to Golgi	The process of directing proteins towards the Golgi; usually uses signals contained within the protein.
GO:0005121	0	1	0.142249	1	1	MF	Toll binding	Interacting selectively and non-covalently with the Toll protein, a transmembrane receptor.
GO:0008063	0	1	0.142249	1	1	BP	Toll signaling pathway	A series of molecular signals initiated by the binding of an extracellular ligand to the receptor Toll on the surface of a target cell, and ending with regulation of a downstream cellular process, e.g. transcription.
GO:0031134	0	0	0	1	1	BP	sister chromatid biorientation	The cell cycle process in which sister chromatids establish stable attachments to microtubules emanating from opposite spindle poles.
GO:0034501	0	1	0.142249	1	1	BP	protein localization to kinetochore	Any process in which a protein is transported to, or maintained at, the kinetochore.
GO:0035372	0	0	0	1	1	BP	protein localization to microtubule	A process in which a protein is transported to, or maintained at, a microtubule.
GO:0030288	0	1	0.142249	1	1	CC	outer membrane-bounded periplasmic space	The region between the inner (cytoplasmic or plasma) membrane and outer membrane of organisms with two membranes such as Gram negative bacteria. These periplasmic spaces are relatively thick and contain a thin cell wall.
GO:0072556	0	0	0	1	1	CC	other organism presynaptic membrane	A presynaptic membrane that is part of another organism, i.e. a secondary organism with which the first organism is interacting. A presynaptic membrane is specialized area of membrane of the axon terminal that faces the plasma membrane of the neuron or muscle fiber with which the axon terminal establishes a synaptic junction; many synaptic junctions exhibit structural presynaptic characteristics,…
GO:0008083	0	2	0.284499	1	1	MF	growth factor activity	The function that stimulates a cell to grow or proliferate. Most growth factors have other actions besides the induction of cell growth or proliferation.
GO:0060179	0	0	0	1	1	BP	male mating behavior	The specific behavior of a male organism that is associated with reproduction.
GO:0007566	0	1	0.142249	1	1	BP	embryo implantation	Attachment of the blastocyst to the uterine lining.
GO:0032355	0	3	0.426748	1	1	BP	response to estradiol stimulus	Any process that results in a change in state or activity of a cell or an organism (in terms of movement, secretion, enzyme production, gene expression, etc.) as a result of stimulus by estradiol, a C18 steroid hormone hydroxylated at C3 and C17 that acts as a potent estrogen.
GO:0043231	0	5	0.711247	1	1	CC	intracellular membrane-bounded organelle	Organized structure of distinctive morphology and function, bounded by a single or double lipid bilayer membrane and occurring within the cell. Includes the nucleus, mitochondria, plastids, vacuoles, and vesicles. Excludes the plasma membrane.
GO:0061351	0	0	0	1	1	BP	neural precursor cell proliferation	The multiplication or reproduction of neural precursor cells, resulting in the expansion of a cell population. A neural precursor cell is either a nervous system stem cell or a nervous system progenitor cell.
GO:0048488	0	1	0.142249	1	1	BP	synaptic vesicle endocytosis	An endocytosis process that results in the invagination of the axonal plasma membrane to create a membrane-bounded vesicle. This process takes up excess membrane that would otherwise accumulate at the presynaptic terminal due to fusion of vesicle membranes during neurotransmitter release. The vesicles created may subsequently be used for neurotransmitter storage and release.
GO:0001835	0	0	0	1	1	BP	blastocyst hatching	The hatching of the cellular blastocyst from the zona pellucida.
GO:0035988	0	0	0	1	1	BP	chondrocyte proliferation	The multiplication or reproduction of chondrocytes by cell division, resulting in the expansion of their population. A chondrocyte is a polymorphic cell that forms cartilage.
GO:0060999	0	0	0	1	1	BP	positive regulation of dendritic spine development	Any process that increases the rate, frequency, or extent of dendritic spine development, the process whose specific outcome is the progression of the dendritic spine over time, from its formation to the mature structure.
GO:0050679	0	0	0	1	1	BP	positive regulation of epithelial cell proliferation	Any process that activates or increases the rate or extent of epithelial cell proliferation.
GO:0004692	0	0	0	1	1	MF	cGMP-dependent protein kinase activity	Catalysis of the reaction: ATP + a protein = ADP + a phosphoprotein. This reaction requires the presence of cGMP.
GO:0004697	0	0	0	1	1	MF	protein kinase C activity	Catalysis of the reaction: ATP + a protein = ADP + a phosphoprotein. This reaction requires diacylglycerol.
GO:0030178	0	2	0.284499	1	1	BP	negative regulation of Wnt receptor signaling pathway	Any process that stops, prevents, or reduces the frequency, rate or extent of Wnt receptor signaling pathway activity.
GO:0042733	0	1	0.142249	1	1	BP	embryonic digit morphogenesis	The process, occurring in the embryo, by which the anatomical structures of the digit are generated and organized. A digit is one of the terminal divisions of an appendage, such as a finger or toe.
GO:0001932	0	3	0.426748	1	1	BP	regulation of protein phosphorylation	Any process that modulates the frequency, rate or extent of addition of phosphate groups into an amino acid in a protein.
GO:0090090	0	1	0.142249	1	1	BP	negative regulation of canonical Wnt receptor signaling pathway	Any process that decreases the rate, frequency, or extent of the Wnt receptor signaling pathway through beta-catenin, the series of molecular signals initiated by binding of a Wnt protein to a frizzled family receptor on the surface of the target cell, followed by propagation of the signal via beta-catenin, and ending with a change in transcription of target genes.
GO:0009953	0	0	0	1	1	BP	dorsal/ventral pattern formation	The regionalization process in which the areas along the dorsal/ventral axis are established that will lead to differences in cell differentiation. The dorsal/ventral axis is defined by a line that runs orthogonal to both the anterior/posterior and left/right axes. The dorsal end is defined by the upper or back side of an organism. The ventral end is defined by the lower or front side of an organ…
GO:0043113	0	0	0	1	1	BP	receptor clustering	The receptor metabolic process that results in grouping of a set of receptors at a cellular location, often to amplify the sensitivity of a signaling response.
GO:0042475	0	0	0	1	1	BP	odontogenesis of dentin-containing tooth	The process whose specific outcome is the progression of a dentin-containing tooth over time, from its formation to the mature structure. A dentin-containing tooth is a hard, bony organ borne on the jaw or other bone of a vertebrate, and is composed mainly of dentin, a dense calcified substance, covered by a layer of enamel.
GO:0030279	0	0	0	1	1	BP	negative regulation of ossification	Any process that stops, prevents, or reduces the frequency, rate or extent of bone formation.
GO:0009954	0	0	0	1	1	BP	proximal/distal pattern formation	The regionalization process in which specific areas of cell differentiation are determined along a proximal/distal axis. The proximal/distal axis is defined by a line that runs from main body (proximal end) of an organism outward (distal end).
GO:0016773	1	12	1.84924	1	1	MF	phosphotransferase activity, alcohol group as acceptor	Catalysis of the transfer of a phosphorus-containing group from one compound (donor) to an alcohol group (acceptor).
GO:0048015	0	4	0.568998	1	1	BP	phosphatidylinositol-mediated signaling	A series of molecular signals in which a cell uses a phosphatidylinositol-mediated signaling to convert a signal into a response. Phosphatidylinositols include phosphatidylinositol (PtdIns) and its phosphorylated derivatives.
GO:0004499	0	0	0	1	1	MF	N,N-dimethylaniline monooxygenase activity	Catalysis of the reaction: N,N-dimethylaniline + NADPH + H+ + O2 = N,N-dimethylaniline N-oxide + NADP+ + H2O.
GO:0031227	0	3	0.426748	1	1	CC	intrinsic to endoplasmic reticulum membrane	Located in the endoplasmic reticulum membrane such that some covalently attached portion of the gene product, for example part of a peptide sequence or some other covalently attached group such as a GPI anchor, spans or is embedded in one or both leaflets of the membrane.
GO:0000085	0	3	0.426748	1	1	BP	G2 phase of mitotic cell cycle	The cell cycle 'gap' phase which is the interval between the completion of DNA synthesis and the beginning of DNA segregation by mitosis.
GO:0010971	0	0	0	1	1	BP	positive regulation of G2/M transition of mitotic cell cycle	Any process that increases the rate or extent of progression from G2 phase to M phase of the mitotic cell cycle.
GO:0031404	0	0	0	1	1	MF	chloride ion binding	Interacting selectively and non-covalently with chloride ions (Cl-).
GO:0051259	0	1	0.142249	1	1	BP	protein oligomerization	The process of creating protein oligomers, compounds composed of a small number, usually between three and ten, of component monomers; protein oligomers may be composed of different or identical monomers. Oligomers may be formed by the polymerization of a number of monomers or the depolymerization of a large protein polymer.
GO:0004535	0	0	0	1	1	MF	poly(A)-specific ribonuclease activity	Catalysis of the exonucleolytic cleavage of poly(A) to 5'-AMP.
GO:0003990	0	0	0	1	1	MF	acetylcholinesterase activity	Catalysis of the reaction: acetylcholine + H2O = choline + acetate.
GO:0004180	0	2	0.284499	1	1	MF	carboxypeptidase activity	Catalysis of the hydrolysis of the terminal or penultimate peptide bond at the C-terminal end of a peptide or polypeptide.
GO:0048149	0	1	0.142249	1	1	BP	behavioral response to ethanol	Any process that results in a change in the behavior of an organism as a result of an ethanol stimulus.
GO:0007616	0	0	0	1	1	BP	long-term memory	The memory process that deals with the storage, retrieval and modification of information a long time (typically weeks, months or years) after receiving that information. This type of memory is typically dependent on gene transcription regulated by second messenger activation.
GO:0007465	0	0	0	1	1	BP	R7 cell fate commitment	The process in which the R7 photoreceptor commits to its cell fate. The R7 receptor contributes the central part of the rhabdomere in the apical parts of the ommatidium.
GO:0046580	0	1	0.142249	1	1	BP	negative regulation of Ras protein signal transduction	Any process that stops, prevents, or reduces the frequency, rate or extent of Ras protein signal transduction.
GO:0031235	0	0	0	1	1	CC	intrinsic to internal side of plasma membrane	Located in the plasma membrane such that some covalently attached portion of the gene product, for example part of a peptide sequence or some other covalently attached group such as a GPI anchor, spans or is embedded in one or both leaflets of the membrane, with the bulk of the gene product located on the side (leaflet) that faces the cytoplasm.
GO:0005099	0	0	0	1	1	MF	Ras GTPase activator activity	Increases the rate of GTP hydrolysis by a GTPase of the Ras superfamily.
GO:0007475	0	0	0	1	1	BP	apposition of dorsal and ventral imaginal disc-derived wing surfaces	The coming together of the dorsal and ventral surfaces of the imaginal disc-derived wing during the conversion of a folded single layered wing disc to a flat bilayered wing.
GO:0045177	0	3	0.426748	1	1	CC	apical part of cell	The region of a polarized cell that forms a tip or is distal to a base. For example, in a polarized epithelial cell, the apical region has an exposed surface and lies opposite to the basal lamina that separates the epithelium from other tissue.
GO:0040005	0	0	0	1	1	BP	chitin-based cuticle attachment to epithelium	Attaching of a chitin-containing cuticle to the epithelium underlying it. An example of this process is found in Drosophila melanogaster.
GO:0006084	0	0	0	1	1	BP	acetyl-CoA metabolic process	The chemical reactions and pathways involving acetyl-CoA, a derivative of coenzyme A in which the sulfhydryl group is acetylated; it is a metabolite derived from several pathways (e.g. glycolysis, fatty acid oxidation, amino-acid catabolism) and is further metabolized by the tricarboxylic acid cycle. It is a key intermediate in lipid and terpenoid biosynthesis.
GO:0016627	0	4	0.568998	1	1	MF	oxidoreductase activity, acting on the CH-CH group of donors	Catalysis of an oxidation-reduction (redox) reaction in which a CH-CH group acts as a hydrogen or electron donor and reduces a hydrogen or electron acceptor.
GO:0032266	0	1	0.142249	1	1	MF	phosphatidylinositol-3-phosphate binding	Interacting selectively and non-covalently with phosphatidylinositol-3-phosphate, a derivative of phosphatidylinositol in which the inositol ring is phosphorylated at the 3' position.
GO:0034968	0	1	0.142249	1	1	BP	histone lysine methylation	The modification of a histone by addition of a methyl group to a lysine residue.
GO:0004518	0	7	0.995746	1	1	MF	nuclease activity	Catalysis of the hydrolysis of ester linkages within nucleic acids.
GO:0005328	0	0	0	1	1	MF	neurotransmitter:sodium symporter activity	Catalysis of the transfer of a solute or solutes from one side of a membrane to the other according to the reaction: neurotransmitter(out) + Na+(out) = neurotransmitter(in) + Na+(in).
GO:2001294	0	2	0.284499	1	1	BP	malonyl-CoA catabolic process	The chemical reactions and pathways resulting in the breakdown of malonyl-CoA, the S-malonyl derivative of coenzyme A.
GO:0010906	0	2	0.284499	1	1	BP	regulation of glucose metabolic process	Any process that modulates the rate, frequency or extent of glucose metabolism. Glucose metabolic processes are the chemical reactions and pathways involving glucose, the aldohexose gluco-hexose.
GO:0050080	0	2	0.284499	1	1	MF	malonyl-CoA decarboxylase activity	Catalysis of the reaction: malonyl-CoA = acetyl-CoA + CO2.
GO:0046321	0	2	0.284499	1	1	BP	positive regulation of fatty acid oxidation	Any process that activates or increases the frequency, rate or extent of fatty acid oxidation.
GO:0016746	0	2	0.284499	1	1	MF	transferase activity, transferring acyl groups	Catalysis of the transfer of an acyl group from one compound (donor) to another (acceptor).
GO:0005741	0	6	0.853496	1	1	CC	mitochondrial outer membrane	The outer, i.e. cytoplasm-facing, lipid bilayer of the mitochondrial envelope.
GO:0003841	0	3	0.426748	1	1	MF	1-acylglycerol-3-phosphate O-acyltransferase activity	Catalysis of the reaction: acyl-CoA + 1-acyl-sn-glycerol-3-phosphate = CoA + 1,2-diacyl-sn-glycerol-3-phosphate.
GO:0016024	0	0	0	1	1	BP	CDP-diacylglycerol biosynthetic process	The chemical reactions and pathways resulting in the formation of CDP-diacylglycerol, CDP-1,2-diacylglycerol, a substance composed of diacylglycerol in glycosidic linkage with cytidine diphosphate.
GO:0006654	0	0	0	1	1	BP	phosphatidic acid biosynthetic process	The chemical reactions and pathways resulting in the formation of phosphatidic acid, any derivative of glycerol phosphate in which both the remaining hydroxyl groups of the glycerol moiety are esterified with fatty acids.
GO:0044281	1	14	2.13374	1	1	BP	small molecule metabolic process	The chemical reactions and pathways involving small molecules, any low molecular weight, monomeric, non-encoded molecule.
GO:0006639	0	0	0	1	1	BP	acylglycerol metabolic process	The chemical reactions and pathways involving acylglycerol, any mono-, di- or triester of glycerol with (one or more) fatty acids.
GO:0019432	0	1	0.142249	1	1	BP	triglyceride biosynthetic process	The chemical reactions and pathways resulting in the formation of a triglyceride, any triester of glycerol.
GO:0006744	0	6	0.853496	1	1	BP	ubiquinone biosynthetic process	The chemical reactions and pathways resulting in the formation of ubiquinone, a lipid-soluble electron-transporting coenzyme.
GO:0070403	0	4	0.568998	1	1	MF	NAD+ binding	Interacting selectively and non-covalently with the oxidized form, NAD, of nicotinamide adenine dinucleotide, a coenzyme involved in many redox and biosynthetic reactions.
GO:0034979	0	0	0	1	1	MF	NAD-dependent protein deacetylase activity	Catalysis of the removal of one or more acetyl groups from a protein, requiring NAD.
GO:0006471	0	1	0.142249	1	1	BP	protein ADP-ribosylation	The transfer, from NAD, of ADP-ribose to protein amino acids.
GO:0030514	0	1	0.142249	1	1	BP	negative regulation of BMP signaling pathway	Any process that stops, prevents, or reduces the frequency, rate or extent of the BMP signaling pathway.
GO:0019217	0	1	0.142249	1	1	BP	regulation of fatty acid metabolic process	Any process that modulates the frequency, rate or extent of the chemical reactions and pathways involving fatty acids.
GO:0007474	0	2	0.284499	1	1	BP	imaginal disc-derived wing vein specification	The regionalization process in which the area of a imaginal disc-derived wing that will form a wing vein is specified.
GO:0042594	0	1	0.142249	1	1	BP	response to starvation	Any process that results in a change in state or activity of a cell or an organism (in terms of movement, secretion, enzyme production, gene expression, etc.) as a result of a starvation stimulus, deprivation of nourishment.
GO:0055088	0	1	0.142249	1	1	BP	lipid homeostasis	Any process involved in the maintenance of an internal steady state of lipid within an organism or cell.
GO:0008195	0	1	0.142249	1	1	MF	phosphatidate phosphatase activity	Catalysis of the reaction: a 1,2-diacylglycerol 3-phosphate + H2O = a 1,2-diacyl-sn-glycerol + phosphate.
GO:0035183	0	1	0.142249	1	1	CC	female germline ring canal inner rim	A proteinaceous actin-rich layer of the insect ovarian ring canal that forms subcortically to the outer rim. The electron dense inner rim accumulates after the final mitotic division of each germline syncytia, and contains actin, a phosphotyrosine protein, and a number of cytoskeletal proteins.
GO:2001070	0	1	0.142249	1	1	MF	starch binding	Interacting selectively and non-covalently with starch.
GO:0006071	0	1	0.142249	1	1	BP	glycerol metabolic process	The chemical reactions and pathways involving glycerol, 1,2,3-propanetriol, a sweet, hygroscopic, viscous liquid, widely distributed in nature as a constituent of many lipids.
GO:0008889	0	1	0.142249	1	1	MF	glycerophosphodiester phosphodiesterase activity	Catalysis of the reaction: a glycerophosphodiester + H2O = an alcohol + sn-glycerol 3-phosphate.
GO:0009039	0	0	0	1	1	MF	urease activity	Catalysis of the reaction: urea + H2O = CO2 + 2 NH3.
GO:0043419	0	0	0	1	1	BP	urea catabolic process	The chemical reactions and pathways resulting in the breakdown of urea, the water soluble compound O=C-(NH2)2.
GO:0016151	0	1	0.142249	1	1	MF	nickel cation binding	Interacting selectively and non-covalently with nickel (Ni) cations.
GO:0046556	0	0	0	1	1	MF	alpha-N-arabinofuranosidase activity	Catalysis of the hydrolysis of terminal non-reducing alpha-L-arabinofuranoside residues in alpha-L-arabinosides.
GO:0046373	0	0	0	1	1	BP	L-arabinose metabolic process	The chemical reactions and pathways involving L-arabinose, the D-enantiomer of arabino-pentose. L-arabinose occurs free, e.g. in the heartwood of many conifers, and in the combined state, in both furanose and pyranose forms, as a constituent of various plant hemicelluloses, bacterial polysaccharides etc.
GO:0060539	0	0	0	1	1	BP	diaphragm development	The progression of the diaphragm over time from its initial formation to the mature structure. The diaphragm is a skeletal muscle that is responsible for contraction and expansion of the lungs.
GO:0060412	0	0	0	1	1	BP	ventricular septum morphogenesis	The developmental process in which a ventricular septum is generated and organized. A ventricular septum is an anatomical structure that separates the lower chambers (ventricles) of the heart from one another.
GO:0005007	0	0	0	1	1	MF	fibroblast growth factor-activated receptor activity	Combining with a fibroblast growth factor and transmitting the signal across the plasma membrane to initiate a change in cell activity.
GO:0003179	0	0	0	1	1	BP	heart valve morphogenesis	The process in which the structure of a heart valve is generated and organized.
GO:0008201	0	3	0.426748	1	1	MF	heparin binding	Interacting selectively and non-covalently with heparin, any member of a group of glycosaminoglycans found mainly as an intracellular component of mast cells and which consist predominantly of alternating alpha-(1->4)-linked D-galactose and N-acetyl-D-glucosamine-6-sulfate residues.
GO:0008543	0	2	0.284499	1	1	BP	fibroblast growth factor receptor signaling pathway	The series of molecular signals generated as a consequence of a fibroblast growth factor receptor binding to one of its physiological ligands.
GO:0001501	0	0	0	1	1	BP	skeletal system development	The process whose specific outcome is the progression of the skeleton over time, from its formation to the mature structure. The skeleton is the bony framework of the body in vertebrates (endoskeleton) or the hard outer envelope of insects (exoskeleton or dermoskeleton).
GO:0006363	0	2	0.284499	1	1	BP	termination of RNA polymerase I transcription	The process in which the synthesis of an RNA molecule by RNA polymerase I using a DNA template is completed. RNAP I termination requires binding of a terminator protein so specific sequences downstream of the transcription unit.
GO:0006338	0	6	0.853496	1	1	BP	chromatin remodeling	Dynamic structural changes to eukaryotic chromatin occurring throughout the cell division cycle. These changes range from the local changes necessary for transcriptional regulation to global changes necessary for chromosome segregation.
GO:0006361	0	2	0.284499	1	1	BP	transcription initiation from RNA polymerase I promoter	Any process involved in the assembly of the RNA polymerase I preinitiation complex (PIC) at an RNA polymerase I promoter region of a DNA template, resulting in the subsequent synthesis of RNA from that promoter. The initiation phase includes PIC assembly and the formation of the first few bonds in the RNA chain, including abortive initiation, which occurs when the first few nucleotides are repeat…
GO:0030141	0	6	0.853496	1	1	CC	secretory granule	A small subcellular vesicle, surrounded by a membrane, that is formed from the Golgi apparatus and contains a highly concentrated protein destined for secretion. Secretory granules move towards the periphery of the cell and upon stimulation, their membranes fuse with the cell membrane, and their protein load is exteriorized. Processing of the contained protein may take place in secretory granules.
GO:0051286	0	0	0	1	1	CC	cell tip	The region at either end of the longest axis of a cylindrical or elongated cell.
GO:0006184	0	5	0.711247	1	1	BP	GTP catabolic process	The chemical reactions and pathways resulting in the breakdown of GTP, guanosine triphosphate.
GO:0002181	0	6	0.853496	1	1	BP	cytoplasmic translation	The chemical reactions and pathways resulting in the formation of a protein in the cytoplasm. This is a ribosome-mediated process in which the information in messenger RNA (mRNA) is used to specify the sequence of amino acids in the protein.
GO:0030447	0	0	0	1	1	BP	filamentous growth	The process in which a multicellular organism, a unicellular organism or a group of unicellular organisms grow in a threadlike, filamentous shape.
GO:0008134	0	2	0.284499	1	1	MF	transcription factor binding	Interacting selectively and non-covalently with a transcription factor, any protein required to initiate or regulate transcription.
GO:0005844	0	0	0	1	1	CC	polysome	Several ribosomes bound to one mRNA.
GO:0031110	0	1	0.142249	1	1	BP	regulation of microtubule polymerization or depolymerization	Any process that modulates the frequency, rate or extent of microtubule polymerization or depolymerization by the addition or removal of tubulin heterodimers from a microtubule.
GO:0047756	0	0	0	1	1	MF	chondroitin 4-sulfotransferase activity	Catalysis of the reaction: 3'-phosphoadenosine 5'-phosphosulfate + chondroitin = adenosine 3',5'-bisphosphate + chondroitin 4'-sulfate.
GO:0016051	0	0	0	1	1	BP	carbohydrate biosynthetic process	The chemical reactions and pathways resulting in the formation of carbohydrates, any of a group of organic compounds based of the general formula Cx(H2O)y.
GO:0035612	0	0	0	1	1	MF	AP-2 adaptor complex binding	Interacting selectively and non-covalently with the AP-2 adaptor complex. The AP-2 adaptor complex is a heterotetrameric AP-type membrane coat adaptor complex that consists of alpha, beta2, mu2 and sigma2 subunits and links clathrin to the membrane surface of a vesicle. In at least humans, the AP-2 complex can be heterogeneric due to the existence of multiple subunit isoforms encoded by different…
GO:0090205	0	0	0	1	1	BP	positive regulation of cholesterol metabolic process	Any process that increases the rate, frequency, or extent of cholesterol metabolism, the chemical reactions and pathways involving cholesterol, cholest-5-en-3 beta-ol, the principal sterol of vertebrates and the precursor of many steroids, including bile acids and steroid hormones.
GO:0005102	0	3	0.426748	1	1	MF	receptor binding	Interacting selectively and non-covalently with one or more specific sites on a receptor molecule, a macromolecule that undergoes combination with a hormone, neurotransmitter, drug or intracellular messenger to initiate a change in cell function.
GO:0035615	0	0	0	1	1	MF	clathrin adaptor activity	The binding activity of a molecule that brings together clathrin and one or more other molecules, permitting them to function in a coordinated way.
GO:0090118	0	0	0	1	1	BP	receptor-mediated endocytosis of low-density lipoprotein particle involved in cholesterol transport	A receptor-mediated endocytosis process that results in the uptake of low-density lipoprotein by cells.
GO:0042982	0	0	0	1	1	BP	amyloid precursor protein metabolic process	The chemical reactions and pathways involving amyloid precursor protein (APP), the precursor of beta-amyloid, a glycoprotein associated with Alzheimer's disease.
GO:0009898	0	0	0	1	1	CC	internal side of plasma membrane	The side (leaflet) of the plasma membrane that faces the cytoplasm.
GO:0042632	0	3	0.426748	1	1	BP	cholesterol homeostasis	Any process involved in the maintenance of an internal steady state of cholesterol within an organism or cell.
GO:0030121	0	1	0.142249	1	1	CC	AP-1 adaptor complex	A heterotetrameric AP-type membrane coat adaptor complex that consists of beta1, gamma, mu1 and sigma1 subunits and links clathrin to the membrane surface of a vesicle; vesicles with AP-1-containing coats are normally found primarily in the trans-Golgi network. In at least humans, the AP-1 complex can be heterogeneric due to the existence of multiple subunit isoforms encoded by different genes (g…
GO:0001540	0	2	0.284499	1	1	MF	beta-amyloid binding	Interacting selectively and non-covalently with beta-amyloid peptide/protein and/or its precursor.
GO:0043393	0	0	0	1	1	BP	regulation of protein binding	Any process that modulates the frequency, rate or extent of protein binding.
GO:0030276	0	1	0.142249	1	1	MF	clathrin binding	Interacting selectively and non-covalently with a clathrin heavy or light chain, the main components of the coat of coated vesicles and coated pits, and which also occurs in synaptic vesicles.
GO:0030122	0	0	0	1	1	CC	AP-2 adaptor complex	A heterotetrameric AP-type membrane coat adaptor complex that consists of alpha, beta2, mu2 and sigma2 subunits, and links clathrin to the membrane surface of a vesicle; vesicles with AP-2-containing coats are normally found primarily near the plasma membrane, on endocytic vesicles. In at least humans, the AP-2 complex can be heterogeneric due to the existence of multiple subunit isoforms encoded…
GO:0035591	0	0	0	1	1	MF	signaling adaptor activity	The binding activity of a molecule that brings together two or more molecules in a signaling pathway, permitting those molecules to function in a coordinated way. Adaptor molecules themselves do not have catalytic activity.
GO:0005546	0	1	0.142249	1	1	MF	phosphatidylinositol-4,5-bisphosphate binding	Interacting selectively and non-covalently with phosphatidylinositol-4,5-bisphosphate, a derivative of phosphatidylinositol in which the inositol ring is phosphorylated at the 4' and 5' positions.
GO:0009925	0	1	0.142249	1	1	CC	basal plasma membrane	The region of the plasma membrane located at the basal end of the cell. Often used in reference to animal polarized epithelial membranes, where the basal membrane is the part attached to the extracellular matrix, or in plant cells, where the basal membrane is defined with respect to the zygotic axis.
GO:0030159	0	0	0	1	1	MF	receptor signaling complex scaffold activity	Functions to provide a physical support for the assembly of a multiprotein receptor signaling complex.
GO:0001784	0	0	0	1	1	MF	phosphotyrosine binding	Interacting selectively and non-covalently with a phosphorylated tyrosine residue within a protein.
GO:0005883	0	0	0	1	1	CC	neurofilament	A type of intermediate filament found in the core of neuronal axons. Neurofilaments are heteropolymers composed of three type IV polypeptides: NF-L, NF-M, and NF-H (for low, middle, and high molecular weight). Neurofilaments are responsible for the radial growth of an axon and determine axonal diameter.
GO:0090003	0	0	0	1	1	BP	regulation of establishment of protein localization to plasma membrane	Any process that modulates the frequency, rate or extent of the directed movement of a protein to a specific location in the plasma membrane.
GO:0048260	0	0	0	1	1	BP	positive regulation of receptor-mediated endocytosis	Any process that activates or increases the frequency, rate or extent of receptor mediated endocytosis, the uptake of external materials by cells, utilizing receptors to ensure specificity of transport.
GO:0006098	0	4	0.568998	1	1	BP	pentose-phosphate shunt	The process in which glucose is oxidized, coupled to NADPH synthesis. Glucose 6-P is oxidized with the formation of carbon dioxide (CO2), ribulose 5-phosphate and reduced NADP; ribulose 5-P then enters a series of reactions interconverting sugar phosphates. The pentose phosphate pathway is a major source of reducing equivalents for biosynthesis reactions and is also important for the conversion o…
GO:0004345	0	1	0.142249	1	1	MF	glucose-6-phosphate dehydrogenase activity	Catalysis of the reaction: D-glucose 6-phosphate + NADP+ = D-glucono-1,5-lactone 6-phosphate + NADPH + H+.
GO:0051602	0	3	0.426748	1	1	BP	response to electrical stimulus	Any process that results in a change in state or activity of a cell or an organism (in terms of movement, secretion, enzyme production, gene expression, etc.) as a result of an electrical stimulus.
GO:0044255	0	4	0.568998	1	1	BP	cellular lipid metabolic process	The chemical reactions and pathways involving lipids, as carried out by individual cells.
GO:0051593	0	3	0.426748	1	1	BP	response to folic acid	Any process that results in a change in state or activity of a cell or an organism (in terms of movement, secretion, enzyme production, gene expression, etc.) as a result of a folic acid stimulus.
GO:0009409	0	7	0.995746	1	1	BP	response to cold	Any process that results in a change in state or activity of a cell or an organism (in terms of movement, secretion, enzyme production, gene expression, etc.) as a result of a cold stimulus, a temperature stimulus below the optimal temperature for that organism.
GO:0006091	0	3	0.426748	1	1	BP	generation of precursor metabolites and energy	The chemical reactions and pathways resulting in the formation of precursor metabolites, substances from which energy is derived, and any process involved in the liberation of energy from these substances.
GO:0007005	0	5	0.711247	1	1	BP	mitochondrion organization	A process that is carried out at the cellular level which results in the assembly, arrangement of constituent parts, or disassembly of a mitochondrion; includes mitochondrial morphogenesis and distribution, and replication of the mitochondrial genome as well as synthesis of new mitochondrial components.
GO:0042995	0	1	0.142249	1	1	CC	cell projection	A prolongation or process extending from a cell, e.g. a flagellum or axon.
GO:0048210	0	0	0	1	1	BP	Golgi vesicle fusion to target membrane	The joining of the lipid bilayer membrane around a Golgi transport vesicle to the target lipid bilayer membrane.
GO:0006904	0	5	0.711247	1	1	BP	vesicle docking involved in exocytosis	The initial attachment of a vesicle membrane to a target membrane, mediated by proteins protruding from the membrane of the vesicle and the target membrane, that contributes to exocytosis.
GO:0043025	0	1	0.142249	1	1	CC	neuronal cell body	The portion of a neuron that includes the nucleus, but excludes cell projections such as axons and dendrites.
GO:0045335	0	3	0.426748	1	1	CC	phagocytic vesicle	A membrane-bounded intracellular vesicle that arises from the ingestion of particulate material by phagocytosis.
GO:0017137	0	0	0	1	1	MF	Rab GTPase binding	Interacting selectively and non-covalently with Rab protein, any member of the Rab subfamily of the Ras superfamily of monomeric GTPases.
GO:0030670	0	0	0	1	1	CC	phagocytic vesicle membrane	The lipid bilayer surrounding a phagocytic vesicle.
GO:0014069	0	0	0	1	1	CC	postsynaptic density	The postsynaptic density is a region that lies adjacent to the cytoplasmic face of the postsynaptic membrane at excitatory synapse. It forms a disc that consists of a range of proteins with different functions, some of which contact the cytoplasmic domains of ion channels in the postsynaptic membrane. The proteins making up the disc include receptors, and structural proteins linked to the actin c…
GO:0007409	0	1	0.142249	1	1	BP	axonogenesis	Generation of a long process of a neuron, that carries efferent (outgoing) action potentials from the cell body towards target cells.
GO:0051223	0	0	0	1	1	BP	regulation of protein transport	Any process that modulates the frequency, rate or extent of the directed movement of a protein into, out of or within a cell, or between cells, by means of some agent such as a transporter or pore.
GO:0032402	0	3	0.426748	1	1	BP	melanosome transport	The directed movement of melanosomes into, out of or within a cell, or between cells, by means of some agent such as a transporter or pore.
GO:0048169	0	0	0	1	1	BP	regulation of long-term neuronal synaptic plasticity	A process that modulates long-term neuronal synaptic plasticity, the ability of neuronal synapses to change long-term as circumstances require. Long-term neuronal synaptic plasticity generally involves increase or decrease in actual synapse numbers.
GO:0031513	0	1	0.142249	1	1	CC	nonmotile primary cilium	A primary cilium which contains a variable array of axonemal microtubules but does not contain molecular motors. Nonmotile primary cilia are found on many different cell types and function as sensory organelles that concentrate and organize sensory signaling molecules.
GO:0060170	0	1	0.142249	1	1	CC	cilium membrane	The portion of the plasma membrane surrounding a cilium.
GO:0021984	0	0	0	1	1	BP	adenohypophysis development	The progression of the adenohypophysis over time from its initial formation until its mature state. The adenohypophysis is the anterior part of the pituitary. It secretes a variety of hormones and its function is regulated by the hypothalamus.
GO:0001649	0	1	0.142249	1	1	BP	osteoblast differentiation	The process whereby a relatively unspecialized cell acquires the specialized features of an osteoblast, a mesodermal or neural crest cell that gives rise to bone.
GO:0030857	0	0	0	1	1	BP	negative regulation of epithelial cell differentiation	Any process that stops, prevents, or reduces the frequency, rate or extent of epithelial cell differentiation.
GO:0008406	0	1	0.142249	1	1	BP	gonad development	The process whose specific outcome is the progression of the gonad over time, from its formation to the mature structure. The gonad is an animal organ that produces gametes; in some species it also produces hormones.
GO:0051799	0	0	0	1	1	BP	negative regulation of hair follicle development	Any process that stops, prevents, or reduces the frequency, rate or extent of hair follicle development.
GO:0021794	0	0	0	1	1	BP	thalamus development	The process in which the thalamus changes over time, from its initial formation to its mature state.
GO:0021953	0	0	0	1	1	BP	central nervous system neuron differentiation	The process in which a relatively unspecialized cell acquires specialized features of a neuron whose cell body resides in the central nervous system.
GO:0048557	0	0	0	1	1	BP	embryonic digestive tract morphogenesis	The process in which the anatomical structures of the digestive tract are generated and organized during embryonic development. The digestive tract is the anatomical structure through which food passes and is processed.
GO:0002052	0	0	0	1	1	BP	positive regulation of neuroblast proliferation	Any process that activates or increases the rate of neuroblast proliferation.
GO:0001570	0	2	0.284499	1	1	BP	vasculogenesis	The differentiation of endothelial cells from progenitor cells during blood vessel development, and the de novo formation of blood vessels and tubes.
GO:0007368	0	4	0.568998	1	1	BP	determination of left/right symmetry	The establishment of an organism's body plan or part of an organism with respect to the left and right halves. The pattern can either be symmetric, such that the halves are mirror images, or asymmetric where the pattern deviates from this symmetry.
GO:0001755	0	0	0	1	1	BP	neural crest cell migration	The characteristic movement of cells from the dorsal ridge of the neural tube to a variety of locations in a vertebrate embryo.
GO:0021904	0	0	0	1	1	BP	dorsal/ventral neural tube patterning	The process in which the neural tube is regionalized in the dorsoventral axis.
GO:0048703	0	0	0	1	1	BP	embryonic viscerocranium morphogenesis	The process in which the anatomical structures of the viscerocranium are generated and organized during the embryonic phase. The viscerocranium is the part of the skull comprising the facial bones.
GO:0031076	0	0	0	1	1	BP	embryonic camera-type eye development	The process occurring during the embryonic phase whose specific outcome is the progression of the eye over time, from its formation to the mature structure.
GO:0002053	0	0	0	1	1	BP	positive regulation of mesenchymal cell proliferation	The process of activating or increasing the rate or extent of mesenchymal cell proliferation. Mesenchymal cells are loosely organized embryonic cells.
GO:0021508	0	0	0	1	1	BP	floor plate formation	The formation of a ventral region of glial cells in the neural tube that provides inductive signals for the specification of neuronal cell types. The floor plate is evident at the ventral midline by the neural fold stage.
GO:0035264	0	1	0.142249	1	1	BP	multicellular organism growth	The increase in size or mass of an entire multicellular organism, as opposed to cell growth.
GO:0021938	0	0	0	1	1	BP	smoothened signaling pathway involved in regulation of cerebellar granule cell precursor cell proliferation	The series of molecular signals generated as a consequence of activation of the transmembrane protein Smoothened in cerebellar granule cells that contributes to the regulation of proliferation of the cells.
GO:0031069	0	0	0	1	1	BP	hair follicle morphogenesis	The process in which the anatomical structures of the hair follicle are generated and organized.
GO:0043392	0	0	0	1	1	BP	negative regulation of DNA binding	Any process that stops or reduces the frequency, rate or extent of DNA binding. DNA binding is any process in which a gene product interacts selectively with DNA (deoxyribonucleic acid).
GO:0001708	0	0	0	1	1	BP	cell fate specification	The process involved in the specification of cell identity. Once specification has taken place, a cell will be committed to differentiate down a specific pathway if left in its normal environment.
GO:0060644	0	0	0	1	1	BP	mammary gland epithelial cell differentiation	The process in which a relatively unspecialized epithelial cell becomes a more specialized epithelial cell of the mammary gland.
GO:0042693	0	0	0	1	1	BP	muscle cell fate commitment	The process in which the cellular identity of muscle cells is acquired and determined.
GO:0048663	0	0	0	1	1	BP	neuron fate commitment	The process in which the developmental fate of a cell becomes restricted such that it will develop into a neuron.
GO:0045880	0	0	0	1	1	BP	positive regulation of smoothened signaling pathway	Any process that activates or increases the frequency, rate or extent of smoothened signaling.
GO:0010002	0	0	0	1	1	BP	cardioblast differentiation	The process in which a relatively unspecialized mesodermal cell acquires the specialized structural and/or functional features of a cardioblast. A cardioblast is a cardiac precursor cell. It is a cell that has been committed to a cardiac fate, but will undergo more cell division rather than terminally differentiating.
GO:0060684	0	0	0	1	1	BP	epithelial-mesenchymal cell signaling	Any process that results in the transfer of information from an epithelial cell to a mesenchymal cell where it is interpreted.
GO:0032474	0	0	0	1	1	BP	otolith morphogenesis	The process in which the anatomical structures of an otolith are generated and organized.
GO:0048752	0	0	0	1	1	BP	semicircular canal morphogenesis	The process in which the anatomical structures of the semicircular canals are generated and organized.
GO:0021910	0	0	0	1	1	BP	smoothened signaling pathway involved in ventral spinal cord patterning	The series of molecular signals generated as a consequence of activation of the transmembrane protein Smoothened that results in the spatial identity of regions along the dorsal-ventral axis of the spinal cord.
GO:0003007	0	1	0.142249	1	1	BP	heart morphogenesis	The developmental process in which the heart is generated and organized. The heart is a hollow, muscular organ, which, by contracting rhythmically, keeps up the circulation of the blood.
GO:0003323	0	0	0	1	1	BP	type B pancreatic cell development	The process whose specific outcome is the progression of a type B pancreatic cell over time, from its formation to the mature structure. A type B pancreatic cell is a cell located towards center of the islets of Langerhans that secretes insulin.
GO:0061113	0	0	0	1	1	BP	pancreas morphogenesis	Morphogenesis of the pancreas. Morphogenesis is the process in which anatomical structures are generated and organized.
GO:0021561	0	0	0	1	1	BP	facial nerve development	The process whose specific outcome is the progression of the facial nerve over time, from its formation to the mature structure. This sensory and motor nerve supplies the muscles of facial expression and the expression and taste at the anterior two-thirds of the tongue. The principal branches are the superficial opthalmic, buccal, palatine and hyomandibular. The main trunk synapses within pterygo…
GO:0031102	0	0	0	1	1	BP	neuron projection regeneration	The regrowth of neuronal processes such as axons or dendrites in response to their loss or damage.
GO:0030165	0	0	0	1	1	MF	PDZ domain binding	Interacting selectively and non-covalently with a PDZ domain of a protein, a domain found in diverse signaling proteins.
GO:0048846	0	0	0	1	1	BP	axon extension involved in axon guidance	The long distance growth of a single cell process, that is involved in the migration of an axon growth cone, where the migration is directed to a specific target site by a combination of attractive and repulsive cues.
GO:0048702	0	0	0	1	1	BP	embryonic neurocranium morphogenesis	The process in which the anatomical structures of the neurocranium are generated and organized during the embryonic phase. The neurocranium is the portion of the vertebrate skull surrounding the brain.
GO:0060830	0	0	0	1	1	BP	ciliary receptor clustering involved in smoothened signaling pathway	Grouping of smoothened or patched receptors in a cilium, contributing to the smoothened signaling pathway.
GO:0021696	0	0	0	1	1	BP	cerebellar cortex morphogenesis	The process in which the anatomical structure of the cranial nerves are generated and organized. The cerebellar cortex is a thin mantle of gray matter that covers the surface of each cerebral hemisphere. It has a characteristic morphology with convolutions (gyri) and crevices (sulci) that have specific functions. Six layers of nerve cells and the nerve pathways that connect them comprise the cere…
GO:0072372	0	1	0.142249	1	1	CC	primary cilium	A cilium found on many different cell types that is typically present in a single copy per cell. A primary cilium may have a variable array of axonemal microtubules and may or may not contain molecular motors.
GO:0050821	0	2	0.284499	1	1	BP	protein stabilization	Any process involved in maintaining the structure and integrity of a protein and preventing it from degradation or aggregation.
GO:0031017	0	0	0	1	1	BP	exocrine pancreas development	The process whose specific outcome is the progression of the exocrine pancreas over time, from its formation to the mature structure. The exocrine pancreas produces and store zymogens of digestive enzymes, such as chymotrypsinogen and trypsinogen in the acinar cells.
GO:0042307	0	0	0	1	1	BP	positive regulation of protein import into nucleus	Any process that activates or increases the frequency, rate or extent of movement of proteins from the cytoplasm into the nucleus.
GO:0004027	0	0	0	1	1	MF	alcohol sulfotransferase activity	Catalysis of the reaction: 3'-phosphoadenosine 5'-phosphosulfate + an alcohol = adenosine 3',5'-bisphosphate + an alkyl sulfate.
GO:0032981	0	2	0.284499	1	1	BP	mitochondrial respiratory chain complex I assembly	The aggregation, arrangement and bonding together of a set of components to form mitochondrial respiratory chain complex I.
GO:0004357	0	0	0	1	1	MF	glutamate-cysteine ligase activity	Catalysis of the reaction: L-cysteine + L-glutamate + ATP = L-gamma-glutamyl-L-cysteine + ADP + 2 H(+) + phosphate.
GO:0046982	0	4	0.568998	1	1	MF	protein heterodimerization activity	Interacting selectively and non-covalently with a nonidentical protein to form a heterodimer.
GO:0050880	0	0	0	1	1	BP	regulation of blood vessel size	Any process that modulates the size of blood vessels.
GO:0000096	0	0	0	1	1	BP	sulfur amino acid metabolic process	The chemical reactions and pathways involving amino acids containing sulfur, comprising cysteine, homocysteine, methionine and selenocysteine.
GO:0051900	0	0	0	1	1	BP	regulation of mitochondrial depolarization	Any process that modulates the frequency, rate or extent of the change in the membrane potential of the mitochondria from negative to positive.
GO:0051409	0	0	0	1	1	BP	response to nitrosative stress	Any process that results in a change in state or activity of a cell or an organism (in terms of movement, secretion, enzyme production, gene expression, etc.) as a result of a nitrosative stress stimulus. Nitrosative stress is a state often resulting from exposure to high levels of nitric oxide (NO) or the highly reactive oxidant peroxynitrite, which is produced following interaction of NO with s…
GO:0035226	0	0	0	1	1	MF	glutamate-cysteine ligase catalytic subunit binding	Interacting selectively and non-covalently with the catalytic subunit of glutamate-cysteine ligase.
GO:0006805	0	1	0.142249	1	1	BP	xenobiotic metabolic process	The chemical reactions and pathways involving a xenobiotic compound, a compound foreign to living organisms. Used of chemical compounds, e.g. a xenobiotic chemical, such as a pesticide.
GO:0043524	0	2	0.284499	1	1	BP	negative regulation of neuron apoptotic process	Any process that stops, prevents, or reduces the frequency, rate or extent of cell death by apoptotic process in neurons.
GO:0017109	0	0	0	1	1	CC	glutamate-cysteine ligase complex	An enzyme complex that catalyzes the ligation of glutamate to cysteine, forming glutamylcysteine.
GO:0006536	0	0	0	1	1	BP	glutamate metabolic process	The chemical reactions and pathways involving glutamate, the anion of 2-aminopentanedioic acid.
GO:0006534	0	0	0	1	1	BP	cysteine metabolic process	The chemical reactions and pathways involving cysteine, 2-amino-3-mercaptopropanoic acid.
GO:0035229	0	0	0	1	1	BP	positive regulation of glutamate-cysteine ligase activity	Any process that activates or increases the activity of glutamate-cysteine ligase, typically by lowering its sensitivity to inhibition by glutathione and by increasing its affinity for glutamate.
GO:0060857	0	0	0	1	1	BP	establishment of glial blood-brain barrier	Establishment of the glial barrier between the blood and the brain. The glial cells in the brain are packed tightly together preventing the passage of most molecules from the blood into the brain. Only lipid soluble molecules or those that are actively transported can pass through the blood-brain barrier.
GO:0019991	0	4	0.568998	1	1	BP	septate junction assembly	The assembly of a septate junction, an intercellular junction found in invertebrate epithelia that is characterized by a ladder like appearance in electron micrographs and thought to provide structural strength and to provide a barrier to diffusion of solutes through the intercellular space.
GO:0035159	0	2	0.284499	1	1	BP	regulation of tube length, open tracheal system	Ensuring that a tube in an open tracheal system is of the correct length.
GO:0005919	0	0	0	1	1	CC	pleated septate junction	A septate junction in which regular arrays of electron-dense septae span the intermembrane space.
GO:0004748	0	1	0.142249	1	1	MF	ribonucleoside-diphosphate reductase activity, thioredoxin disulfide as acceptor	Catalysis of the reaction: 2'-deoxyribonucleoside diphosphate + thioredoxin disulfide + H2O = ribonucleoside diphosphate + thioredoxin. Thioredoxin disulfide is the oxidized form of thioredoxin.
GO:0005971	0	1	0.142249	1	1	CC	ribonucleoside-diphosphate reductase complex	An enzyme complex composed of 2-4 or more subunits, which usually contains nonheme iron and requires ATP for catalysis. Catalyzes the formation of 2'-deoxyribonucleoside diphosphate from ribonucleoside diphosphate, using either thioredoxin disulfide or glutaredoxin disulfide as an acceptor.
GO:0031409	0	0	0	1	1	MF	pigment binding	Interacting selectively and non-covalently with a pigment, any general or particular coloring matter in living organisms, e.g. melanin.
GO:0035444	0	0	0	1	1	BP	nickel cation transmembrane transport	The directed movement of nickel (Ni) cations across a membrane by means of some agent such as a transporter or pore.
GO:0006829	0	1	0.142249	1	1	BP	zinc ion transport	The directed movement of zinc (Zn) ions into, out of or within a cell, or between cells, by means of some agent such as a transporter or pore.
GO:0031982	0	0	0	1	1	CC	vesicle	Any small, fluid-filled, spherical organelle enclosed by membrane or protein.
GO:0032119	0	0	0	1	1	BP	sequestering of zinc ion	The process of binding or confining zinc ions such that they are separated from other components of a biological system.
GO:0080130	0	0	0	1	1	MF	L-phenylalanine:2-oxoglutarate aminotransferase activity	Catalysis of the reaction: L-phenylalanine + 2-oxoglutarate = phenylpyruvate + L-glutamate.
GO:0004838	0	0	0	1	1	MF	L-tyrosine:2-oxoglutarate aminotransferase activity	Catalysis of the reaction: L-tyrosine + 2-oxoglutarate = 4-hydroxyphenylpyruvate + L-glutamate.
GO:0016310	0	4	0.568998	1	1	BP	phosphorylation	The process of introducing a phosphate group into a molecule, usually with the formation of a phosphoric ester, a phosphoric anhydride or a phosphoric amide.
GO:0004022	0	0	0	1	1	MF	alcohol dehydrogenase (NAD) activity	Catalysis of the reaction: an alcohol + NAD+ = an aldehyde or ketone + NADH + H+.
GO:0048268	0	0	0	1	1	BP	clathrin coat assembly	The process that results in the assembly of clathrin triskelia into the ordered structure known as a clathrin cage.
GO:0030118	0	0	0	1	1	CC	clathrin coat	A membrane coat found on coated pits and some coated vesicles; consists of polymerized clathrin triskelions, each comprising three clathrin heavy chains and three clathrin light chains, linked to the membrane via one of the AP adaptor complexes.
GO:0004064	0	1	0.142249	1	1	MF	arylesterase activity	Catalysis of the reaction: a phenyl acetate + H2O = a phenol + acetate.
GO:0005788	0	5	0.711247	1	1	CC	endoplasmic reticulum lumen	The volume enclosed by the membranes of the endoplasmic reticulum.
GO:0070626	0	1	0.142249	1	1	MF	(S)-2-(5-amino-1-(5-phospho-D-ribosyl)imidazole-4-carboxamido)succinate AMP-lyase (fumarate-forming) activity	Catalysis of the reaction: (S)-2-(5-amino-1-(5-phospho-D-ribosyl)imidazole-4-carboxamido)succinate = fumarate + 5-amino-1-(5-phospho-D-ribosyl)imidazole-4-carboxamide.
GO:0004018	0	1	0.142249	1	1	MF	N6-(1,2-dicarboxyethyl)AMP AMP-lyase (fumarate-forming) activity	Catalysis of the reaction: N6-(1,2-dicarboxyethyl)AMP = fumarate + AMP.
GO:0009152	0	1	0.142249	1	1	BP	purine ribonucleotide biosynthetic process	The chemical reactions and pathways resulting in the formation of a purine ribonucleotide, a compound consisting of ribonucleoside (a purine base linked to a ribose sugar) esterified with a phosphate group at either the 3' or 5'-hydroxyl group of the sugar.
GO:0004586	0	0	0	1	1	MF	ornithine decarboxylase activity	Catalysis of the reaction: L-ornithine + H(+) = CO(2) + putrescine.
GO:0006596	0	0	0	1	1	BP	polyamine biosynthetic process	The chemical reactions and pathways resulting in the formation of polyamines, any organic compound containing two or more amino groups.
GO:0005581	0	0	0	1	1	CC	collagen	Any of the various assemblies in which collagen chains form a left-handed triple helix; may assemble into higher order structures.
GO:0006811	0	0	0	1	1	BP	ion transport	The directed movement of charged atoms or small charged molecules into, out of or within a cell, or between cells, by means of some agent such as a transporter or pore.
GO:0000128	0	0	0	1	1	BP	flocculation	The reversible, calcium-dependent non-sexual aggregation of single-celled organisms.
GO:0004861	0	3	0.426748	1	1	MF	cyclin-dependent protein serine/threonine kinase inhibitor activity	Stops, prevents or reduces the activity of a cyclin-dependent protein serine/threonine kinase.
GO:0005685	0	0	0	1	1	CC	U1 snRNP	A ribonucleoprotein complex that contains small nuclear RNA U1.
GO:0000398	2	15	2.41824	1	1	BP	mRNA splicing, via spliceosome	The joining together of exons from one or more primary transcripts of messenger RNA (mRNA) and the excision of intron sequences, via a spliceosomal mechanism, so that mRNA consisting only of the joined exons is produced.
GO:0000381	0	0	0	1	1	BP	regulation of alternative mRNA splicing, via spliceosome	Any process that modulates the frequency, rate or extent of alternative splicing of nuclear mRNAs.
GO:0007052	0	5	0.711247	1	1	BP	mitotic spindle organization	A process that is carried out at the cellular level which results in the assembly, arrangement of constituent parts, or disassembly of the microtubule spindle during a mitotic cell cycle.
GO:0000387	0	5	0.711247	1	1	BP	spliceosomal snRNP assembly	The aggregation, arrangement and bonding together of one or more snRNA and multiple protein components to form a ribonucleoprotein complex that is involved in formation of the spliceosome.
GO:0018279	1	8	1.28024	1	1	BP	protein N-linked glycosylation via asparagine	The glycosylation of protein via the N4 atom of peptidyl-asparagine forming N4-glycosyl-L-asparagine; the most common form is N-acetylglucosaminyl asparagine; N-acetylgalactosaminyl asparagine and N4 glucosyl asparagine also occur. This modification typically occurs in extracellular peptides with an N-X-(ST) motif. Partial modification has been observed to occur with cysteine, rather than serine …
GO:0008081	0	7	0.995746	1	1	MF	phosphoric diester hydrolase activity	Catalysis of the hydrolysis of a phosphodiester to give a phosphomonoester and a free hydroxyl group.
GO:0004364	0	1	0.142249	1	1	MF	glutathione transferase activity	Catalysis of the reaction: R-X + glutathione = H-X + R-S-glutathione. R may be an aliphatic, aromatic or heterocyclic group; X may be a sulfate, nitrile or halide group.
GO:0006625	0	0	0	1	1	BP	protein targeting to peroxisome	The process of directing proteins towards the peroxisome, usually using signals contained within the protein.
GO:0042623	0	1	0.142249	1	1	MF	ATPase activity, coupled	Catalysis of the reaction: ATP + H2O = ADP + phosphate; this reaction directly drives some other reaction, for example ion transport across a membrane.
GO:0019427	0	1	0.142249	1	1	BP	acetyl-CoA biosynthetic process from acetate	The chemical reactions and pathways resulting in the formation of acetyl-CoA from acetate, either directly or via acetylphosphate.
GO:0006085	0	0	0	1	1	BP	acetyl-CoA biosynthetic process	The chemical reactions and pathways resulting in the formation of acetyl-CoA, a derivative of coenzyme A in which the sulfhydryl group is acetylated.
GO:0003987	0	1	0.142249	1	1	MF	acetate-CoA ligase activity	Catalysis of the reaction: ATP + acetate + CoA = AMP + diphosphate + acetyl-CoA.
GO:0006069	0	0	0	1	1	BP	ethanol oxidation	An ethanol metabolic process in which ethanol is converted to acetyl-CoA via acetaldehyde and acetate.
GO:0019413	0	0	0	1	1	BP	acetate biosynthetic process	The chemical reactions and pathways resulting in the formation of acetate, the anion of acetic acid.
GO:0016208	0	1	0.142249	1	1	MF	AMP binding	Interacting selectively and non-covalently with AMP, adenosine monophosphate.
GO:0019542	0	0	0	1	1	BP	propionate biosynthetic process	The chemical reactions and pathways resulting in the formation of propionate, the anion derived from propionic acid.
GO:0008610	0	1	0.142249	1	1	BP	lipid biosynthetic process	The chemical reactions and pathways resulting in the formation of lipids, compounds soluble in an organic solvent but not, or sparingly, in an aqueous solvent.
GO:0004889	0	0	0	1	1	MF	acetylcholine-activated cation-selective channel activity	Catalysis of the transmembrane transfer of a cation by a channel that opens upon binding acetylcholine.
GO:0007548	0	2	0.284499	1	1	BP	sex differentiation	The establishment of the sex of an organism by physical differentiation.
GO:0000151	0	1	0.142249	1	1	CC	ubiquitin ligase complex	A protein complex that includes a ubiquitin-protein ligase and other proteins that may confer substrate specificity on the complex.
GO:0050290	0	1	0.142249	1	1	MF	sphingomyelin phosphodiesterase D activity	Catalysis of the reaction: H(2)O + sphingomyelin = ceramide 1-phosphate + choline + H(+).
GO:0006644	0	0	0	1	1	BP	phospholipid metabolic process	The chemical reactions and pathways involving phospholipids, any lipid containing phosphoric acid as a mono- or diester.
GO:0044179	0	0	0	1	1	BP	hemolysis in other organism	The cytolytic destruction of red blood cells, with the release of intracellular hemoglobin, in one organism by another.
GO:0019008	0	2	0.284499	1	1	CC	molybdopterin synthase complex	A protein complex that possesses molybdopterin synthase activity. In E. coli, the complex is a heterotetramer consisting of two MoaD and two MoaE subunits.
GO:0045475	0	1	0.142249	1	1	BP	locomotor rhythm	The rhythm of the locomotor activity of an organism during its 24 hour activity cycle.
GO:0048699	0	0	0	1	1	BP	generation of neurons	The process in which nerve cells are generated. This includes the production of neuroblasts and their differentiation into neurons.
GO:0010628	0	0	0	1	1	BP	positive regulation of gene expression	Any process that increases the frequency, rate or extent of gene expression. Gene expression is the process in which a gene's coding sequence is converted into a mature gene product or products (proteins or RNA). This includes the production of an RNA transcript as well as any processing to produce a mature RNA product or an mRNA (for protein-coding genes) and the translation of that mRNA into pr…
GO:0045666	0	1	0.142249	1	1	BP	positive regulation of neuron differentiation	Any process that activates or increases the frequency, rate or extent of neuron differentiation.
GO:0005834	0	2	0.284499	1	1	CC	heterotrimeric G-protein complex	Any of a family of heterotrimeric GTP-binding and hydrolyzing proteins; they belong to a superfamily of GTPases that includes monomeric proteins such as EF-Tu and RAS. Heterotrimeric G-proteins consist of three subunits; the alpha subunit contains the guanine nucleotide binding site and possesses GTPase activity; the beta and gamma subunits are tightly associated and function as a beta-gamma hete…
GO:0008277	0	2	0.284499	1	1	BP	regulation of G-protein coupled receptor protein signaling pathway	Any process that modulates the frequency, rate or extent of G-protein coupled receptor protein signaling pathway activity.
GO:0043234	1	11	1.70699	1	1	CC	protein complex	Any macromolecular complex composed of two or more polypeptide subunits, which may or may not be identical. Protein complexes may have other associated non-protein prosthetic groups, such as nucleotides, metal ions or other small molecules.
GO:0034450	0	0	0	1	1	MF	ubiquitin-ubiquitin ligase activity	Catalysis of the reaction: ATP + ubiquitin + protein N-ubiquityl(n)lysine = AMP + diphosphate + protein N-ubiquityl(n+1)lysine. This reaction is the ligation of ubiquitin groups, via isopeptide bonds, to extend the length of the multiubiquitin chain attached to a substrate protein.
GO:0006903	0	1	0.142249	1	1	BP	vesicle targeting	The process in which vesicles are directed to specific destination membranes. Targeting involves coordinated interactions among cytoskeletal elements (microtubules or actin filaments), motor proteins, molecules at the vesicle membrane and target membrane surfaces, and vesicle cargo.
GO:0030176	0	5	0.711247	1	1	CC	integral to endoplasmic reticulum membrane	Penetrating at least one phospholipid bilayer of an endoplasmic reticulum membrane. May also refer to the state of being buried in the bilayer with no exposure outside the bilayer.
GO:0015450	0	2	0.284499	1	1	MF	P-P-bond-hydrolysis-driven protein transmembrane transporter activity	Primary active carrier-mediated transport of a protein across a membrane, driven by the hydrolysis of the diphosphate bond of inorganic pyrophosphate, ATP, or another nucleoside triphosphate. The transport protein may or may not be transiently phosphorylated, but the substrate is not phosphorylated.
GO:0004715	0	0	0	1	1	MF	non-membrane spanning protein tyrosine kinase activity	Catalysis of the reaction: ATP + a non-membrane spanning protein L-tyrosine = ADP + a non-membrane spanning protein L-tyrosine phosphate.
GO:0042157	0	3	0.426748	1	1	BP	lipoprotein metabolic process	The chemical reactions and pathways involving any conjugated, water-soluble protein in which the nonprotein group consists of a lipid or lipids.
GO:0008193	0	0	0	1	1	MF	tRNA guanylyltransferase activity	Catalysis of the posttranscriptional addition of a guanyl residue to the 5' end of a tRNA molecule; observed for His tRNAs.
GO:0000049	0	5	0.711247	1	1	MF	tRNA binding	Interacting selectively and non-covalently with transfer RNA.
GO:0005861	0	3	0.426748	1	1	CC	troponin complex	A complex of accessory proteins (typically troponin T, troponin I and troponin C) found associated with actin in muscle thin filaments; involved in calcium regulation of muscle contraction.
GO:0004435	0	2	0.284499	1	1	MF	phosphatidylinositol phospholipase C activity	Catalysis of the reaction: 1-phosphatidyl-1D-myo-inositol 4,5-bisphosphate + H(2)O = 1,2-diacylglycerol + 1D-myo-inositol 1,4,5-trisphosphate + H(+).
GO:0004177	0	4	0.568998	1	1	MF	aminopeptidase activity	Catalysis of the hydrolysis of N-terminal amino acid residues from in a polypeptide chain.
GO:0009703	0	0	0	1	1	MF	nitrate reductase (NADH) activity	Catalysis of the reaction: nitrite + NAD+ + H2O = nitrate + NADH + H+.
GO:0006354	0	3	0.426748	1	1	BP	DNA-dependent transcription, elongation	The extension of an RNA molecule after transcription initiation and promoter clearance at a DNA-dependent RNA polymerase promoter by the addition of ribonucleotides catalyzed by an RNA polymerase.
GO:0030015	0	3	0.426748	1	1	CC	CCR4-NOT core complex	The core of the CCR4-NOT complex. In Saccharomyces the CCR4-NOT core complex comprises Ccr4p, Caf1p, Caf40p, Caf130p, Not1p, Not2p, Not3p, Not4p, and Not5p.
GO:0070330	0	0	0	1	1	MF	aromatase activity	Catalysis of the reduction of an aliphatic ring to yield an aromatic ring.
GO:0003870	0	0	0	1	1	MF	5-aminolevulinate synthase activity	Catalysis of the reaction: glycine + H(+) + succinyl-CoA = 5-aminolevulinate + CO(2) + CoA.
GO:0006782	0	1	0.142249	1	1	BP	protoporphyrinogen IX biosynthetic process	The chemical reactions and pathways resulting in the formation of protoporphyrinogen IX.
GO:0033014	0	1	0.142249	1	1	BP	tetrapyrrole biosynthetic process	The chemical reactions and pathways leading to the formation of tetrapyrroles, natural pigments containing four pyrrole rings joined by one-carbon units linking position 2 of one pyrrole ring to position 5 of the next.
GO:0016747	0	1	0.142249	1	1	MF	transferase activity, transferring acyl groups other than amino-acyl groups	Catalysis of the transfer of an acyl group, other than amino-acyl, from one compound (donor) to another (acceptor).
GO:0005267	0	0	0	1	1	MF	potassium channel activity	Catalysis of facilitated diffusion of a potassium ion (by an energy-independent process) involving passage through a transmembrane aqueous pore or channel without evidence for a carrier-mediated mechanism.
GO:0009186	0	2	0.284499	1	1	BP	deoxyribonucleoside diphosphate metabolic process	The chemical reactions and pathways involving a deoxyribonucleoside diphosphate, a compound consisting of a nucleobase linked to a deoxyribose sugar esterified with diphosphate on the sugar.
GO:0008200	0	1	0.142249	1	1	MF	ion channel inhibitor activity	Stops, prevents, or reduces the activity of an ion channel.
GO:0001642	0	0	0	1	1	MF	group III metabotropic glutamate receptor activity	A G-protein coupled receptor that is activated by L-AP-4 and inhibits adenylate cyclase activity.
GO:0035841	0	0	0	1	1	CC	new growing cell tip	A cell tip that was newly formed at the last cell division, and that has started to grow after the cell has activated bipolar cell growth (i.e. in which new end take-off, NETO, has taken place). New end take-off is when monopolar cells initiate bipolar growth.
GO:0001640	0	0	0	1	1	MF	adenylate cyclase inhibiting G-protein coupled glutamate receptor activity	Combining with glutamate and transmitting the signal across the membrane by activating the alpha-subunit of an associated heterotrimeric G-protein complex to inhibit downstream adenylate cyclase activity.
GO:0050953	0	0	0	1	1	BP	sensory perception of light stimulus	The series of events required for an organism to receive a sensory light stimulus, convert it to a molecular signal, and recognize and characterize the signal. This is a neurological process.
GO:0007268	0	0	0	1	1	BP	synaptic transmission	The process of communication from a neuron to a target (neuron, muscle, or secretory cell) across a synapse.
GO:0010165	0	5	0.711247	1	1	BP	response to X-ray	Any process that results in a change in state or activity of a cell or an organism (in terms of movement, secretion, enzyme production, gene expression, etc.) as a result of X-ray radiation. An X-ray is a form of electromagnetic radiation with a wavelength in the range of 10 nanometers to 100 picometers (corresponding to frequencies in the range 30 PHz to 3 EHz).
GO:0006974	0	6	0.853496	1	1	BP	response to DNA damage stimulus	Any process that results in a change in state or activity of a cell (in terms of movement, secretion, enzyme production, gene expression, etc.) as a result of a stimulus indicating damage to its DNA from environmental insults or errors during metabolism.
GO:0007171	0	0	0	1	1	BP	activation of transmembrane receptor protein tyrosine kinase activity	Any process that initiates the activity of the inactive transmembrane receptor protein tyrosine kinase activity.
GO:0035095	0	0	0	1	1	BP	behavioral response to nicotine	Any process that results in a change in the behavior of an organism as a result of a nicotine stimulus.
GO:0035094	0	0	0	1	1	BP	response to nicotine	Any process that results in a change in state or activity of a cell or an organism (in terms of movement, secretion, enzyme production, gene expression, etc.) as a result of a nicotine stimulus.
GO:0014056	0	0	0	1	1	BP	regulation of acetylcholine secretion, neurotransmission	Any process that modulates the frequency, rate or extent of the regulated release of acetylcholine.
GO:0014059	0	0	0	1	1	BP	regulation of dopamine secretion	Any process that modulates the frequency, rate or extent of the regulated release of dopamine.
GO:0008144	0	3	0.426748	1	1	MF	drug binding	Interacting selectively and non-covalently with a drug, any naturally occurring or synthetic substance, other than a nutrient, that, when administered or applied to an organism, affects the structure or functioning of the organism; in particular, any such substance used in the diagnosis, prevention, or treatment of disease.
GO:0048814	0	0	0	1	1	BP	regulation of dendrite morphogenesis	Any process that modulates the frequency, rate or extent of dendrite morphogenesis.
GO:0060079	0	0	0	1	1	BP	regulation of excitatory postsynaptic membrane potential	Any process that modulates the establishment or extent of the excitatory postsynaptic potential (EPSP) which is a temporary increase in postsynaptic potential due to the flow of positively charged ions into the postsynaptic cell. The flow of ions that causes an EPSP is an excitatory postsynaptic current (EPSC) and makes it easier for the neuron to fire an action potential.
GO:0051291	0	3	0.426748	1	1	BP	protein heterooligomerization	The process of creating protein oligomers, compounds composed of a small number, usually between three and ten, of component monomers that are not all identical. Oligomers may be formed by the polymerization of a number of monomers or the depolymerization of a large protein polymer.
GO:0005892	0	0	0	1	1	CC	acetylcholine-gated channel complex	A homo- or hetero-pentameric protein complex that forms a transmembrane channel through which ions may pass in response to acetylcholine binding.
GO:0006940	0	0	0	1	1	BP	regulation of smooth muscle contraction	Any process that modulates the frequency, rate or extent of smooth muscle contraction.
GO:0015464	0	0	0	1	1	MF	acetylcholine receptor activity	Combining with acetylcholine and transmitting the signal from one side of the membrane to the other to initiate a change in cell activity.
GO:0042166	0	0	0	1	1	MF	acetylcholine binding	Interacting selectively and non-covalently with acetylcholine, an acetic acid ester of the organic base choline that functions as a neurotransmitter, released at the synapses of parasympathetic nerves and at neuromuscular junctions.
GO:0007271	0	0	0	1	1	BP	synaptic transmission, cholinergic	The process of communication from a neuron to a target (neuron, muscle, or secretory cell) across a synapse using the neurotransmitter acetylcholine.
GO:0010035	0	0	0	1	1	BP	response to inorganic substance	Any process that results in a change in state or activity of a cell or an organism (in terms of movement, secretion, enzyme production, gene expression, etc.) as a result of an inorganic substance stimulus.
GO:0051899	0	4	0.568998	1	1	BP	membrane depolarization	The process in which membrane potential changes in the depolarizing direction from the resting potential, usually from negative to positive. For example, the initial depolarization during the rising phase of an action potential is in the direction from the negative resting potential towards the positive membrane potential that will be the peak of the action potential.
GO:0060084	0	0	0	1	1	BP	synaptic transmission involved in micturition	The process of communication from a neuron to a smooth muscle in the bladder that contributes to the expulsion of urine from the body.
GO:0060271	0	5	0.711247	1	1	BP	cilium morphogenesis	A process that is carried out at the cellular level and in which the structure of a cilium is organized.
GO:0031514	0	2	0.284499	1	1	CC	motile cilium	A cilium which has a variable arrangement of axonemal microtubules, contains molecular motors, and beats with a characteristic whip-like pattern that promotes cell motility or transport of fluids and other cells across a cell surface. Motile cilia are typically found in multiple copies on epithelial cells that line the lumenal ducts of various tissues. Motile cilia may also function as sensory or…
GO:0008286	0	2	0.284499	1	1	BP	insulin receptor signaling pathway	The series of molecular signals generated as a consequence of the insulin receptor binding to insulin.
GO:0031090	0	0	0	1	1	CC	organelle membrane	The lipid bilayer surrounding an organelle.
GO:0042574	0	0	0	1	1	BP	retinal metabolic process	The chemical reactions and pathways involving retinal, a compound that plays an important role in the visual process in most vertebrates. In the retina, retinal combines with opsins to form visual pigments. Retinal is one of the forms of vitamin A.
GO:0060042	0	0	0	1	1	BP	retina morphogenesis in camera-type eye	The process in which the anatomical structure of the retina is generated and organized.
GO:0004744	0	0	0	1	1	MF	retinal isomerase activity	Catalysis of the reaction: all-trans-retinal = 11-cis-retinal.
GO:0050251	0	0	0	1	1	MF	retinol isomerase activity	Catalysis of the reaction: all-trans-retinol = 11-cis-retinol.
GO:0050896	0	5	0.711247	1	1	BP	response to stimulus	Any process that results in a change in state or activity of a cell or an organism (in terms of movement, secretion, enzyme production, gene expression, etc.) as a result of a stimulus. The process begins with detection of the stimulus and ends with a change in state or activity or the cell or organism.
GO:0006776	0	0	0	1	1	BP	vitamin A metabolic process	The chemical reactions and pathways involving any of the vitamin A compounds, retinol, retinal (retinaldehyde) and retinoic acid, all of which are derivatives of beta-carotene.
GO:0052884	0	0	0	1	1	MF	all-trans-retinyl-palmitate hydrolase, 11-cis retinol forming activity	Catalysis of the reaction: H(2)O + all-trans-retinyl palmitate = 11-cis-retinol + H(+) + palmitate.
GO:0071257	0	0	0	1	1	BP	cellular response to electrical stimulus	Any process that results in a change in state or activity of a cell (in terms of movement, secretion, enzyme production, gene expression, etc.) as a result of an electrical stimulus.
GO:0001654	0	0	0	1	1	BP	eye development	The process whose specific outcome is the progression of the eye over time, from its formation to the mature structure. The eye is the organ of sight.
GO:0016853	0	2	0.284499	1	1	MF	isomerase activity	Catalysis of the geometric or structural changes within one molecule. Isomerase is the systematic name for any enzyme of EC class 5.
GO:0052885	0	0	0	1	1	MF	all-trans-retinyl-ester hydrolase, 11-cis retinol forming activity	Catalysis of the reaction: H(2)O + all-trans-retinyl ester = 11-cis-retinol + fatty acid.
GO:0044297	0	2	0.284499	1	1	CC	cell body	The portion of a cell bearing surface projections such as axons, dendrites, cilia, or flagella that includes the nucleus, but excludes all cell projections.
GO:0007603	0	0	0	1	1	BP	phototransduction, visible light	The sequence of reactions within a cell required to convert absorbed photons from visible light into a molecular signal. A visible light stimulus is electromagnetic radiation that can be perceived visually by an organism; for organisms lacking a visual system, this can be defined as light with a wavelength within the range 380 to 780 nm.
GO:0007468	0	0	0	1	1	BP	regulation of rhodopsin gene expression	Any process that modulates the frequency, rate or extent of rhodopsin gene expression. This includes transcriptional, translational, or posttranslational regulation.
GO:0006784	0	1	0.142249	1	1	BP	heme a biosynthetic process	The chemical reactions and pathways resulting in the formation of heme a, a derivative of heme found in cytochrome aa3.
GO:0048864	0	0	0	1	1	BP	stem cell development	The process whose specific outcome is the progression of the stem cell over time, from its formation to the mature structure. Cell development does not include the steps involved in committing a cell to its specific fate.
GO:0008266	0	0	0	1	1	MF	poly(U) RNA binding	Interacting selectively and non-covalently with a sequence of uracil residues in an RNA molecule.
GO:0042147	0	4	0.568998	1	1	BP	retrograde transport, endosome to Golgi	The directed movement of membrane-bounded vesicles from endosomes back to the trans-Golgi network where they are recycled for further rounds of transport.
GO:0008117	0	1	0.142249	1	1	MF	sphinganine-1-phosphate aldolase activity	Catalysis of the reaction: sphinganine 1-phosphate = phosphoethanolamine + palmitaldehyde.
GO:0004040	0	0	0	1	1	MF	amidase activity	Catalysis of the reaction: a monocarboxylic acid amide + H2O = a monocarboxylate + NH3.
GO:0008138	0	3	0.426748	1	1	MF	protein tyrosine/serine/threonine phosphatase activity	Catalysis of the reactions: protein serine + H2O = protein serine + phosphate; protein threonine phosphate + H2O = protein threonine + phosphate; and protein tyrosine phosphate + H2O = protein tyrosine + phosphate.
GO:0006048	0	1	0.142249	1	1	BP	UDP-N-acetylglucosamine biosynthetic process	The chemical reactions and pathways resulting in the formation of UDP-N-acetylglucosamine, a substance composed of N-acetylglucosamine, a common structural unit of oligosaccharides, in glycosidic linkage with uridine diphosphate.
GO:0004343	0	1	0.142249	1	1	MF	glucosamine 6-phosphate N-acetyltransferase activity	Catalysis of the reaction: D-glucosamine 6-phosphate + acetyl-CoA = N-acetyl-D-glucosamine 6-phosphate + CoA + H(+).
GO:0033961	0	0	0	1	1	MF	cis-stilbene-oxide hydrolase activity	Catalysis of the reaction: cis-stilbene oxide + H2O = (+)-(1R,2R)-1,2-diphenylethane-1,2-diol.
GO:0006986	0	3	0.426748	1	1	BP	response to unfolded protein	Any process that results in a change in state or activity of a cell or an organism (in terms of movement, secretion, enzyme production, gene expression, etc.) as a result of an unfolded protein stimulus.
GO:0005793	0	3	0.426748	1	1	CC	endoplasmic reticulum-Golgi intermediate compartment	A complex system of membrane-bounded compartments located between endoplasmic reticulum (ER) and the Golgi complex, with a distinctive membrane protein composition; involved in ER-to-Golgi transport.
GO:0009100	0	0	0	1	1	BP	glycoprotein metabolic process	The chemical reactions and pathways involving glycoproteins, any protein that contains covalently bound glycose (i.e. monosaccharide) residues; the glycose occurs most commonly as oligosaccharide or fairly small polysaccharide but occasionally as monosaccharide.
GO:0003756	0	2	0.284499	1	1	MF	protein disulfide isomerase activity	Catalysis of the rearrangement of both intrachain and interchain disulfide bonds in proteins.
GO:0005744	0	3	0.426748	1	1	CC	mitochondrial inner membrane presequence translocase complex	The protein transport machinery of the mitochondrial inner membrane that contains three essential Tim proteins: Tim17 and Tim23 are thought to build a preprotein translocation channel while Tim44 interacts transiently with the matrix heat-shock protein Hsp70 to form an ATP-driven import motor.
GO:0030150	0	2	0.284499	1	1	BP	protein import into mitochondrial matrix	The import of proteins across the outer and inner mitochondrial membranes into the matrix. Unfolded proteins enter the mitochondrial matrix with a chaperone protein; the information required to target the precursor protein from the cytosol to the mitochondrial matrix is contained within its N-terminal matrix-targeting sequence. Translocation of precursors to the matrix occurs at the rare sites wh…
GO:0010466	0	0	0	1	1	BP	negative regulation of peptidase activity	Any process that stops or reduces the rate of peptidase activity, the hydrolysis of peptide bonds within proteins.
GO:0042393	0	0	0	1	1	MF	histone binding	Interacting selectively and non-covalently with a histone, any of a group of water-soluble proteins found in association with the DNA of plant and animal chromosomes. They are involved in the condensation and coiling of chromosomes during cell division and have also been implicated in nonspecific suppression of gene activity.
GO:0005087	0	0	0	1	1	MF	Ran guanyl-nucleotide exchange factor activity	Stimulates the exchange of guanyl nucleotides associated with a GTPase of the Ran family. Under normal cellular physiological conditions, the concentration of GTP is higher than that of GDP, favoring the replacement of GDP by GTP in association with the GTPase.
GO:0051225	0	6	0.853496	1	1	BP	spindle assembly	The aggregation, arrangement and bonding together of a set of components to form the spindle, the array of microtubules and associated molecules that serves to move duplicated chromosomes apart.
GO:0000790	0	1	0.142249	1	1	CC	nuclear chromatin	The ordered and organized complex of DNA, protein, and sometimes RNA, that forms the chromosome in the nucleus.
GO:0007090	0	0	0	1	1	NA	NA	NA
GO:0000794	0	2	0.284499	1	1	CC	condensed nuclear chromosome	A highly compacted molecule of DNA and associated proteins resulting in a cytologically distinct structure that remains in the nucleus.
GO:0031492	0	0	0	1	1	MF	nucleosomal DNA binding	Interacting selectively and non-covalently with the DNA portion of a nucleosome.
GO:0008352	0	0	0	1	1	CC	katanin complex	A complex possessing an activity that couples ATP hydrolysis to the severing of microtubules; usually a heterodimer comprising a catalytic subunit (often 60kDa) and a regulatory subunit (often 80 kDa).
GO:0051013	0	0	0	1	1	BP	microtubule severing	The process in which a microtubule is broken down into smaller segments.
GO:0006121	0	1	0.142249	1	1	BP	mitochondrial electron transport, succinate to ubiquinone	The transfer of electrons from succinate to ubiquinone that occurs during oxidative phosphorylation, mediated by the multisubunit enzyme known as complex II.
GO:0008977	0	1	0.142249	1	1	MF	prephenate dehydrogenase activity	Catalysis of the reaction: NAD(+) + prephenate = (4-hydroxyphenyl)pyruvate + CO(2) + NADH.
GO:0005749	0	1	0.142249	1	1	CC	mitochondrial respiratory chain complex II	A protein complex located in the mitochondrial inner membrane that forms part of the mitochondrial respiratory chain. Contains the four polypeptide subunits of succinate dehydrogenase, flavin-adenine dinucleotide and iron-sulfur. Catalyzes the oxidation of succinate by ubiquinone. Connects the TCA cycle with the respiratory chain.
GO:0000104	0	2	0.284499	1	1	MF	succinate dehydrogenase activity	Catalysis of the reaction: succinate + acceptor = fumarate + reduced acceptor.
GO:0051538	0	1	0.142249	1	1	MF	3 iron, 4 sulfur cluster binding	Interacting selectively and non-covalently with a 3 iron, 4 sulfur (3Fe-4S) cluster; this cluster consists of three iron atoms, with the inorganic sulfur atoms found between the irons and acting as bridging ligands. It is essentially a 4Fe-4S cluster with one iron missing.
GO:0008177	0	1	0.142249	1	1	MF	succinate dehydrogenase (ubiquinone) activity	Catalysis of the reaction: succinate + ubiquinone = fumarate + ubiquinol.
GO:0044732	0	1	0.142249	1	1	CC	mitotic spindle pole body	The microtubule organizing center on a spindle that forms as part of mitosis; functionally homologous to the animal cell centrosome.
GO:0034080	0	0	0	1	1	BP	CENP-A containing nucleosome assembly at centromere	The formation of nucleosomes containing the histone H3 variant CenH3 (also called CENP-A) to form centromeric chromatin; occurs outside the context of DNA replication.
GO:0030131	0	2	0.284499	1	1	CC	clathrin adaptor complex	A membrane coat adaptor complex that links clathrin to a membrane.
GO:0007413	0	0	0	1	1	BP	axonal fasciculation	The collection of axons into a bundle of rods, known as a fascicle.
GO:0051635	0	0	0	1	1	NA	NA	NA
GO:0008046	0	0	0	1	1	MF	axon guidance receptor activity	Combining with an extracellular messenger and transmitting the signal from one side of the membrane to the other to results in a change in cellular activity involved in axon guidance.
GO:0007422	0	0	0	1	1	BP	peripheral nervous system development	The process whose specific outcome is the progression of the peripheral nervous system over time, from its formation to the mature structure. The peripheral nervous system is one of the two major divisions of the nervous system. Nerves in the PNS connect the central nervous system (CNS) with sensory organs, other organs, muscles, blood vessels and glands.
GO:0021551	0	0	0	1	1	BP	central nervous system morphogenesis	The process in which the anatomical structure of the central nervous system is generated and organized. The central nervous system is the core nervous system that serves an integrating and coordinating function. In vertebrates it consists of the brain, spinal cord and spinal nerves. In those invertebrates with a central nervous system it typically consists of a brain, cerebral ganglia and a nerve…
GO:0006909	0	1	0.142249	1	1	BP	phagocytosis	An endocytosis process that results in the engulfment of external particulate material by phagocytes. The particles are initially contained within phagocytic vacuoles (phagosomes), which then fuse with primary lysosomes to effect digestion of the particles.
GO:0043179	0	0	0	1	1	BP	rhythmic excitation	Any process involved in the generation of rhythmic, synchronous excitatory synaptic inputs in a neural circuit.
GO:0008328	0	0	0	1	1	CC	ionotropic glutamate receptor complex	A multimeric assembly of four or five subunits which form a structure with an extracellular N-terminus and a large loop that together form the ligand binding domain. The C-terminus is intracellular. The ionotropic glutamate receptor complex itself acts as a ligand-gated ion channel; on binding glutamate, charged ions pass through a channel in the center of the receptor complex.
GO:0031594	0	0	0	1	1	CC	neuromuscular junction	The junction between the axon of a motor neuron and a muscle fiber. In response to the arrival of action potentials, the presynaptic button releases molecules of neurotransmitters into the synaptic cleft. These diffuse across the cleft and transmit the signal to the postsynaptic membrane of the muscle fiber, leading to a post-synaptic potential responsible of the muscle contraction.
GO:0007274	0	0	0	1	1	BP	neuromuscular synaptic transmission	The process of communication from a neuron to a muscle, across a synapse.
GO:0015277	0	0	0	1	1	MF	kainate selective glutamate receptor activity	An ionotropic glutamate receptor activity that exhibits fast gating by glutamate, acts by opening a cation channel permeable to sodium and potassium, and for which kainate is an agonist.
GO:1900073	0	0	0	1	1	BP	regulation of neuromuscular synaptic transmission	Any process that modulates the frequency, rate or extent of neuromuscular synaptic transmission.
GO:0043618	0	0	0	1	1	BP	regulation of transcription from RNA polymerase II promoter in response to stress	Any process that modulates the frequency, rate or extent of transcription from an RNA polymerase II promoter as a result of a stimulus indicating the organism is under stress. The stress is usually, but not necessarily, exogenous (e.g. temperature, humidity, ionizing radiation).
GO:0001607	0	0	0	1	1	MF	neuromedin U receptor activity	Combining with neuromedin U to initiate a change in cell activity.
GO:0005094	0	2	0.284499	1	1	MF	Rho GDP-dissociation inhibitor activity	Prevents the dissociation of GDP from the small GTPase Rho, thereby preventing GTP from binding.
GO:0019789	0	0	0	1	1	MF	SUMO ligase activity	Catalysis of ATP-dependent isopeptide bond formation between the carboxy-terminal glycine residues of the small ubiquitin-related modifier SUMO and a substrate lysine residue, leading to the formation of predominately monosumoylated proteins with modified function.
GO:0016857	0	2	0.284499	1	1	MF	racemase and epimerase activity, acting on carbohydrates and derivatives	Catalysis of a reaction that alters the configuration of one or more chiral centers in a carbohydrate molecule.
GO:0006024	0	2	0.284499	1	1	BP	glycosaminoglycan biosynthetic process	The chemical reactions and pathways resulting in the formation of glycosaminoglycans, any of a group of polysaccharides that contain amino sugars.
GO:0005801	0	3	0.426748	1	1	CC	cis-Golgi network	The network of interconnected tubular and cisternal structures located at the convex side of the Golgi apparatus, which abuts the endoplasmic reticulum.
GO:0006891	0	4	0.568998	1	1	BP	intra-Golgi vesicle-mediated transport	The directed movement of substances within the Golgi, mediated by small transport vesicles. These either fuse with the cis-Golgi or with each other to form the membrane stacks known as the cis-Golgi reticulum (network).
GO:0017119	0	4	0.568998	1	1	CC	Golgi transport complex	A complex of proteins that, in vitro, stimulates intra-Golgi transport; a 13S complex, about 800 kDa in size and consists of at least five polypeptides. In yeast, this complex is called the Sec34/35 complex and is composed of eight subunits (Sec34p, Sec35p, Dor1p, Cod1p, Cod2p, Cod3p, Cod4p, and Cod5p).
GO:0033365	0	1	0.142249	1	1	BP	protein localization to organelle	A process in which a protein is transported to, or maintained in, a location within an organelle.
GO:0006888	1	7	1.138	1	1	BP	ER to Golgi vesicle-mediated transport	The directed movement of substances from the endoplasmic reticulum (ER) to the Golgi, mediated by COP II vesicles. Small COP II coated vesicles form from the ER and then fuse directly with the cis-Golgi. Larger structures are transported along microtubules to the cis-Golgi.
GO:0072499	0	1	0.142249	1	1	BP	photoreceptor cell axon guidance	The chemotaxis process that directs the migration of a photoreceptor cell axon growth cone to its target in the optic lobe in response to a combination of attractive and repulsive cues.
GO:0032414	0	0	0	1	1	BP	positive regulation of ion transmembrane transporter activity	Any process that activates or increases the activity of an ion transporter.
GO:0042052	0	1	0.142249	1	1	BP	rhabdomere development	The assembly and arrangement of a rhabdomere within a cell. The rhabdomere is the organelle on the apical surface of a photoreceptor cell that contains the visual pigments.
GO:0046716	0	1	0.142249	1	1	BP	muscle cell cellular homeostasis	The cellular homeostatic process that preserves a muscle cell in a stable functional or structural state.
GO:0004114	0	2	0.284499	1	1	MF	3',5'-cyclic-nucleotide phosphodiesterase activity	Catalysis of the reaction: nucleoside 3',5'-cyclic phosphate + H2O = nucleoside 5'-phosphate.
GO:0047555	0	1	0.142249	1	1	MF	3',5'-cyclic-GMP phosphodiesterase activity	Catalysis of the reaction: guanosine 3',5'-cyclic phosphate + H2O = guanosine 5'-phosphate.
GO:0006520	0	2	0.284499	1	1	BP	cellular amino acid metabolic process	The chemical reactions and pathways involving amino acids, carboxylic acids containing one or more amino groups, as carried out by individual cells.
GO:0004067	0	1	0.142249	1	1	MF	asparaginase activity	Catalysis of the reaction: L-asparagine + H2O = L-aspartate + NH3.
GO:0004198	0	0	0	1	1	MF	calcium-dependent cysteine-type endopeptidase activity	Catalysis of the hydrolysis of nonterminal peptide bonds in a polypeptide chain by a mechanism using a cysteine residue at the enzyme active center, and requiring the presence of calcium.
GO:0016780	0	3	0.426748	1	1	MF	phosphotransferase activity, for other substituted phosphate groups	Catalysis of the transfer of a substituted phosphate group, other than diphosphate or nucleotidyl residues, from one compound (donor) to a another (acceptor).
GO:0015889	0	0	0	1	1	BP	cobalamin transport	The directed movement of cobalamin (vitamin B12), a water-soluble vitamin characterized by possession of a corrin nucleus containing a cobalt atom, into, out of or within a cell, or between cells, by means of some agent such as a transporter or pore.
GO:0031419	0	2	0.284499	1	1	MF	cobalamin binding	Interacting selectively and non-covalently with cobalamin (vitamin B12), a water-soluble vitamin characterized by possession of a corrin nucleus containing a cobalt atom.
GO:0017183	0	4	0.568998	1	1	BP	peptidyl-diphthamide biosynthetic process from peptidyl-histidine	The modification of peptidyl-histidine to 2'-(3-carboxamido-3-(trimethylammonio)propyl)-L-histidine, known as diphthamide, found in translation elongation factor eEF-2.
GO:0045493	0	1	0.142249	1	1	BP	xylan catabolic process	The chemical reactions and pathways resulting in the breakdown of xylan, a polymer containing a beta-1,4-linked D-xylose backbone.
GO:0002102	0	0	0	1	1	CC	podosome	An actin-rich adhesion structure characterized by formation upon cell substrate contact and localization at the substrate-attached part of the cell, contain an F-actin-rich core surrounded by a ring structure containing proteins such as vinculin and talin, and have a diameter of 0.5 mm.
GO:0001733	0	0	0	1	1	MF	galactosylceramide sulfotransferase activity	Catalysis of the reaction: 3'-phosphoadenosine 5'-phosphosulfate + a galactosylceramide = adenosine 3',5'-bisphosphate + a galactosylceramidesulfate.
GO:0008378	0	0	0	1	1	MF	galactosyltransferase activity	Catalysis of the transfer of a galactosyl group to an acceptor molecule, typically another carbohydrate or a lipid.
GO:0046330	0	1	0.142249	1	1	BP	positive regulation of JNK cascade	Any process that activates or increases the frequency, rate or extent of signal transduction mediated by the JNK cascade.
GO:0008432	0	1	0.142249	1	1	MF	JUN kinase binding	Interacting selectively and non-covalently with JUN kinase, an enzyme that catalyzes the phosphorylation and activation of members of the JUN family.
GO:0031662	0	1	0.142249	1	1	BP	positive regulation of cyclin-dependent protein serine/threonine kinase activity involved in G2/M transition of mitotic cell cycle	Any process that activates or increases the frequency, rate or extent of cyclin-dependent protein serine/threonine kinase activity involved in the G2/M transition of the cell cycle.
GO:0005882	0	3	0.426748	1	1	CC	intermediate filament	A cytoskeletal structure that forms a distinct elongated structure, characteristically 10 nm in diameter, that occurs in the cytoplasm of eukaryotic cells. Intermediate filaments form a fibrous system, composed of chemically heterogeneous subunits and involved in mechanically integrating the various components of the cytoplasmic space. Intermediate filaments may be divided into five chemically di…
GO:0016363	0	2	0.284499	1	1	CC	nuclear matrix	The dense fibrillar network lying on the inner side of the nuclear membrane.
GO:0005638	0	3	0.426748	1	1	CC	lamin filament	Any of a group of intermediate-filament proteins that form the fibrous matrix on the inner surface of the nuclear envelope. They are classified as lamins A, B and C.
GO:0006921	0	1	0.142249	1	1	BP	cellular component disassembly involved in execution phase of apoptosis	The breakdown of structures such as organelles, proteins, or other macromolecular structures during apoptosis.
GO:0005637	0	3	0.426748	1	1	CC	nuclear inner membrane	The inner, i.e. lumen-facing, lipid bilayer of the nuclear envelope.
GO:0004014	0	1	0.142249	1	1	MF	adenosylmethionine decarboxylase activity	Catalysis of the reaction: S-adenosyl-L-methionine + H(+) = S-adenosylmethioninamine + CO(2).
GO:0006557	0	1	0.142249	1	1	BP	S-adenosylmethioninamine biosynthetic process	The chemical reactions and pathways resulting in the formation of S-adenosylmethioninamine, (5-deoxy-5-adenosyl)(3-aminopropyl) methylsulfonium salt.
GO:0006597	0	2	0.284499	1	1	BP	spermine biosynthetic process	The chemical reactions and pathways resulting in the formation of spermine, a polybasic amine found in human sperm, in ribosomes and in some viruses and involved in nucleic acid packaging.
GO:0008295	0	4	0.568998	1	1	BP	spermidine biosynthetic process	The chemical reactions and pathways resulting in the formation of spermidine, N-(3-aminopropyl)-1,4-diaminobutane.
GO:0030888	0	1	0.142249	1	1	BP	regulation of B cell proliferation	Any process that modulates the frequency, rate or extent of B cell proliferation.
GO:0002642	0	1	0.142249	1	1	BP	positive regulation of immunoglobulin biosynthetic process	Any process that activates or increases the frequency, rate, or extent of immunoglobulin biosynthesis.
GO:0033622	0	1	0.142249	1	1	BP	integrin activation	The aggregation, arrangement and bonding together of an integrin, a heterodimeric adhesion receptor formed by the non-covalent association of particular alpha and beta subunits, that lead to the increased affinity of the integrin for its extracellular ligands.
GO:0034663	0	1	0.142249	1	1	CC	endoplasmic reticulum chaperone complex	A protein complex that is located in the endoplasmic reticulum and is composed of chaperone proteins, including BiP, GRP94; CaBP1, protein disulfide isomerase (PDI), ERdj3, cyclophilin B, ERp72, GRP170, UDP-glucosyltransferase, and SDF2-L1.
GO:2001274	0	1	0.142249	1	1	BP	negative regulation of glucose import in response to insulin stimulus	Any process that stops, prevents or reduces the frequency, rate or extent of glucose import in response to insulin stimulus.
GO:0009279	0	0	0	1	1	CC	cell outer membrane	A lipid bilayer that forms the outermost membrane of the cell envelope; enriched in polysaccharide and protein; the outer leaflet of the membrane contains specific lipopolysaccharide structures.
GO:0038170	0	0	0	1	1	BP	somatostatin signaling pathway	The series of molecular signals generated as a consequence of the peptide somatostatin (SST) binding to a somatostatin receptor (SSTR). The pathway proceeds with the receptor transmitting the signal to a heterotrimeric G-protein complex and ends with regulation of a downstream cellular process, e.g. transcription.
GO:0004994	0	0	0	1	1	MF	somatostatin receptor activity	Combining with somatostatin to initiate a change in cell activity. Somatostatin is a peptide hormone that regulates the endocrine system by signaling via G-protein coupled somatostatin receptors. Somatostatin has two active forms produced by proteolytic cleavage: a 14 amino acid peptide (SST-14) and a 28 amino acid peptide (SST-28).
GO:0010494	0	0	0	1	1	CC	cytoplasmic stress granule	A dense aggregation in the cytosol composed of proteins and RNAs that appear when the cell is under stress.
GO:0050775	0	0	0	1	1	BP	positive regulation of dendrite morphogenesis	Any process that activates or increases the frequency, rate or extent of dendrite morphogenesis.
GO:0017148	0	1	0.142249	1	1	BP	negative regulation of translation	Any process that stops, prevents, or reduces the frequency, rate or extent of the chemical reactions and pathways resulting in the formation of proteins by the translation of mRNA.
GO:0061003	0	0	0	1	1	BP	positive regulation of dendritic spine morphogenesis	Any process that modulates the rate, frequency, or extent of dendritic spine morphogenesis, the process in which the anatomical structures of a dendritic spine are generated and organized. A dendritic spine is a protrusion from a dendrite and a specialized subcellular compartment involved in synaptic transmission.
GO:0035370	0	0	0	1	1	CC	UBC13-UEV1A complex	A heterodimeric ubiquitin conjugating enzyme complex that catalyzes assembly of K63-linked polyubiquitin chains and is involved in NF-kappaB activation. In humans at least, the complex comprises the ubiquitin-conjugating enzyme UBC13 and ubiquitin-conjugating enzyme variant 1A (UEV1A).
GO:0070534	0	0	0	1	1	BP	protein K63-linked ubiquitination	A protein ubiquitination process in which a polymer of ubiquitin, formed by linkages between lysine residues at position 63 of the ubiquitin monomers, is added to a protein. K63-linked ubiquitination does not target the substrate protein for degradation, but is involved in several pathways, notably as a signal to promote error-free DNA postreplication repair.
GO:0042275	0	0	0	1	1	BP	error-free postreplication DNA repair	The conversion of DNA-damage induced single-stranded gaps into large molecular weight DNA via processes such as template switching, which does not remove the replication-blocking lesions and but does not increase the endogenous mutation rate.
GO:0032436	0	1	0.142249	1	1	BP	positive regulation of proteasomal ubiquitin-dependent protein catabolic process	Any process that activates or increases the frequency, rate or extent of the breakdown of a protein or peptide by hydrolysis of its peptide bonds, initiated by the covalent attachment of ubiquitin, and mediated by the proteasome.
GO:0051965	0	0	0	1	1	BP	positive regulation of synapse assembly	Any process that activates, maintains or increases the frequency, rate or extent of synapse assembly, the aggregation, arrangement and bonding together of a set of components to form a synapse.
[truncated: 5,713 more rows]

## Sheet: Middle DuplicationGO Slim Terms
GO Term ID	Middle Duplication Count	Non-Middle Duplication Count	Expected Middle Duplication Count	Fisher's Exact Test P-Value	FDR	GO Ontology	Definition	Description
[truncated: 95 more rows]

[truncated: 6 more sheets: Older Duplication Full GO Terms, Older Duplication GO Slim Terms, Young Duplication Full GO Terms, Young Duplication GO Slim Terms, Dispersed Node Full GO Terms, Dispersed Node Slim GO Terms]
