# Supplementary material for: The house spider genome reveals an ancient whole-genome duplication during arachnid evolution
Source: BMC Biol. 2017 Jul 31;15:62. doi: 10.1186/s12915-017-0399-x (PMC5535294; doi:10.1186/s12915-017-0399-x)
Supplement: Supplementary file 24 — Gene IDs of duplicated P. tepidariorum and C. sculpturatus genes compared to other arthropods. (XLSX 86 kb) [file 12915_2017_399_MOESM24_ESM.xlsx]

## Sheet: Sheet1
	Full genomes			BUSCO-Ar subset				Full genomes			BUSCO-Ar subset
PARASTEATODA	Duplicated wrt Tribolium	Duplicated wrt Daphnia	Duplicated wrt Strigamia	Duplicated wrt Tribolium	Duplicated wrt Daphnia	Duplicated wrt Strigamia	CENTRUROIDES	Duplicated wrt Tribolium	Duplicated wrt Daphnia	Duplicated wrt Strigamia	Duplicated wrt Tribolium	Duplicated wrt Daphnia	Duplicated wrt Strigamia
	Ptep_gene13.t1	Ptep_gene10.t1	Ptep_gene10014.t1	Ptep_gene1099.t1	Ptep_gene1099.t1	Ptep_gene1099.t1		CSCU000089-PA	CSCU000037-PA	CSCU000075-PA	CSCU000089-PA	CSCU000292-PA	CSCU000089-PA
	Ptep_gene53.t1	Ptep_gene13.t1	Ptep_gene10045.t1	Ptep_gene10223.t1	Ptep_gene1000.t1	Ptep_gene1000.t1		CSCU000156-PA	CSCU000146-PA	CSCU000089-PA	CSCU000199-PA	CSCU000414-PA	CSCU000270-PA
	Ptep_gene135.t1	Ptep_gene53.t1	Ptep_gene10072.t1	Ptep_gene10224.t1	Ptep_gene10313.t1	Ptep_gene10181.t1		CSCU000170-PA	CSCU000280-PA	CSCU000124-PA	CSCU000270-PA	CSCU000588-PA	CSCU000414-PA
	Ptep_gene142.t1	Ptep_gene66.t1	Ptep_gene101.t1	Ptep_gene10313.t1	Ptep_gene1039.t1	Ptep_gene10223.t1		CSCU000199-PA	CSCU000292-PA	CSCU000197-PA	CSCU000281-PA	CSCU000737-PA	CSCU000448-PA
	Ptep_gene157.t1	Ptep_gene86.t1	Ptep_gene10100.t1	Ptep_gene10417.t1	Ptep_gene10444.t1	Ptep_gene10224.t1		CSCU000270-PA	CSCU000381-PA	CSCU000270-PA	CSCU000414-PA	CSCU000827-PA	CSCU000454-PA
	Ptep_gene204.t1	Ptep_gene94.t1	Ptep_gene10176.t1	Ptep_gene10421.t1	Ptep_gene10448.t1	Ptep_gene10230.t1		CSCU000304-PA	CSCU000414-PA	CSCU000304-PA	CSCU000588-PA	CSCU000998-PA	CSCU000588-PA
	Ptep_gene210.t1	Ptep_gene135.t1	Ptep_gene10181.t1	Ptep_gene10422.t1	Ptep_gene10506.t1	Ptep_gene10367.t1		CSCU000341-PA	CSCU000537-PA	CSCU000352-PA	CSCU000591-PA	CSCU001031-PA	CSCU000591-PA
	Ptep_gene212.t1	Ptep_gene158.t1	Ptep_gene10182.t1	Ptep_gene10433.t1	Ptep_gene10530.t1	Ptep_gene10506.t1		CSCU000362-PA	CSCU000550-PA	CSCU000383-PA	CSCU000978-PA	CSCU001047-PA	CSCU000726-PA
	Ptep_gene276.t1	Ptep_gene162.t1	Ptep_gene10218.t1	Ptep_gene10443.t1	Ptep_gene10547.t1	Ptep_gene10530.t1		CSCU000381-PA	CSCU000588-PA	CSCU000479-PA	CSCU000998-PA	CSCU001099-PA	CSCU000998-PA
	Ptep_gene343.t1	Ptep_gene184.t1	Ptep_gene10223.t1	Ptep_gene10444.t1	Ptep_gene10746.t1	Ptep_gene10547.t1		CSCU000383-PA	CSCU000599-PA	CSCU000537-PA	CSCU001099-PA	CSCU001100-PA	CSCU001047-PA
	Ptep_gene349.t1	Ptep_gene186.t1	Ptep_gene10224.t1	Ptep_gene10448.t1	Ptep_gene10800.t1	Ptep_gene10746.t1		CSCU000414-PA	CSCU000600-PA	CSCU000588-PA	CSCU001100-PA	CSCU001251-PA	CSCU001171-PA
	Ptep_gene434.t1	Ptep_gene204.t1	Ptep_gene1023.t1	Ptep_gene10506.t1	Ptep_gene10880.t1	Ptep_gene10784.t1		CSCU000454-PA	CSCU000614-PA	CSCU000591-PA	CSCU001251-PA	CSCU001257-PA	CSCU001251-PA
	Ptep_gene436.t1	Ptep_gene276.t1	Ptep_gene10243.t1	Ptep_gene10547.t1	Ptep_gene1109.t1	Ptep_gene10800.t1		CSCU000462-PA	CSCU000679-PA	CSCU000608-PA	CSCU001257-PA	CSCU001325-PA	CSCU001257-PA
	Ptep_gene487.t1	Ptep_gene312.t1	Ptep_gene10244.t1	Ptep_gene10648.t1	Ptep_gene1116.t1	Ptep_gene10871.t1		CSCU000467-PA	CSCU000710-PA	CSCU000713-PA	CSCU001325-PA	CSCU001347-PA	CSCU001347-PA
	Ptep_gene488.t1	Ptep_gene343.t1	Ptep_gene10246.t1	Ptep_gene10746.t1	Ptep_gene1131.t1	Ptep_gene10952.t1		CSCU000479-PA	CSCU000713-PA	CSCU000726-PA	CSCU001347-PA	CSCU001446-PA	CSCU001386-PA
	Ptep_gene495.t1	Ptep_gene349.t1	Ptep_gene10247.t1	Ptep_gene11021.t1	Ptep_gene11400.t1	Ptep_gene11123.t1		CSCU000510-PA	CSCU000763-PA	CSCU000763-PA	CSCU001386-PA	CSCU001977-PA	CSCU001529-PA
	Ptep_gene510.t1	Ptep_gene423.t1	Ptep_gene10259.t1	Ptep_gene1109.t1	Ptep_gene11416.t1	Ptep_gene1116.t1		CSCU000547-PA	CSCU000824-PA	CSCU000784-PA	CSCU001446-PA	CSCU002006-PA	CSCU001778-PA
	Ptep_gene587.t1	Ptep_gene531.t1	Ptep_gene10271.t1	Ptep_gene11308.t1	Ptep_gene1144.t1	Ptep_gene11308.t1		CSCU000588-PA	CSCU000827-PA	CSCU000817-PA	CSCU001529-PA	CSCU002079-PA	CSCU001803-PA
	Ptep_gene681.t1	Ptep_gene532.t1	Ptep_gene1030.t1	Ptep_gene11377.t1	Ptep_gene11553.t1	Ptep_gene1131.t1		CSCU000591-PA	CSCU000929-PA	CSCU000928-PA	CSCU001803-PA	CSCU002150-PA	CSCU001820-PA
	Ptep_gene699.t1	Ptep_gene671.t1	Ptep_gene10367.t1	Ptep_gene11416.t1	Ptep_gene11556.t1	Ptep_gene11416.t1		CSCU000600-PA	CSCU000978-PA	CSCU000978-PA	CSCU001810-PA	CSCU002643-PA	CSCU001977-PA
	Ptep_gene704.t1	Ptep_gene704.t1	Ptep_gene10379.t1	Ptep_gene11553.t1	Ptep_gene11624.t1	Ptep_gene11553.t1		CSCU000719-PA	CSCU000983-PA	CSCU000998-PA	CSCU001935-PA	CSCU002890-PA	CSCU002006-PA
	Ptep_gene756.t1	Ptep_gene724.t1	Ptep_gene1039.t1	Ptep_gene11601.t1	Ptep_gene11707.t1	Ptep_gene11556.t1		CSCU000739-PA	CSCU000985-PA	CSCU001017-PA	CSCU001977-PA	CSCU002935-PA	CSCU002079-PA
	Ptep_gene784.t1	Ptep_gene732.t1	Ptep_gene10404.t1	Ptep_gene11624.t1	Ptep_gene11708.t1	Ptep_gene11595.t1		CSCU000763-PA	CSCU000998-PA	CSCU001030-PA	CSCU002006-PA	CSCU003004-PA	CSCU002890-PA
	Ptep_gene885.t1	Ptep_gene775.t1	Ptep_gene10461.t1	Ptep_gene11631.t1	Ptep_gene11793.t1	Ptep_gene11624.t1		CSCU000784-PA	CSCU001047-PA	CSCU001047-PA	CSCU002079-PA	CSCU003470-PA	CSCU002935-PA
	Ptep_gene891.t1	Ptep_gene806.t1	Ptep_gene10506.t1	Ptep_gene1165.t1	Ptep_gene11805.t1	Ptep_gene1170.t1		CSCU000824-PA	CSCU001099-PA	CSCU001081-PA	CSCU002538-PA	CSCU003598-PA	CSCU003016-PA
	Ptep_gene973.t1	Ptep_gene857.t1	Ptep_gene10524.t1	Ptep_gene1170.t1	Ptep_gene11822.t1	Ptep_gene11707.t1		CSCU000978-PA	CSCU001100-PA	CSCU001082-PA	CSCU002643-PA	CSCU003778-PA	CSCU003445-PA
	Ptep_gene1015.t1	Ptep_gene880.t1	Ptep_gene10526.t1	Ptep_gene11737.t1	Ptep_gene11824.t1	Ptep_gene11805.t1		CSCU000983-PA	CSCU001210-PA	CSCU001087-PA	CSCU002890-PA	CSCU003849-PA	CSCU003470-PA
	Ptep_gene1030.t1	Ptep_gene891.t1	Ptep_gene10527.t1	Ptep_gene11822.t1	Ptep_gene1190.t1	Ptep_gene1182.t1		CSCU000998-PA	CSCU001242-PA	CSCU001171-PA	CSCU002935-PA	CSCU004019-PA	CSCU003581-PA
	Ptep_gene1032.t1	Ptep_gene910.t1	Ptep_gene10530.t1	Ptep_gene11824.t1	Ptep_gene11996.t1	Ptep_gene1190.t1		CSCU001030-PA	CSCU001251-PA	CSCU001242-PA	CSCU003016-PA	CSCU004035-PA	CSCU003700-PA
	Ptep_gene1099.t1	Ptep_gene973.t1	Ptep_gene10540.t1	Ptep_gene1190.t1	Ptep_gene12000.t1	Ptep_gene12050.t1		CSCU001046-PA	CSCU001257-PA	CSCU001251-PA	CSCU003262-PA	CSCU004084-PA	CSCU003706-PA
	Ptep_gene1102.t1	Ptep_gene1000.t1	Ptep_gene10547.t1	Ptep_gene12050.t1	Ptep_gene12050.t1	Ptep_gene12051.t1		CSCU001099-PA	CSCU001263-PA	CSCU001257-PA	CSCU003598-PA	CSCU004128-PA	CSCU004019-PA
	Ptep_gene1109.t1	Ptep_gene1030.t1	Ptep_gene10599.t1	Ptep_gene12051.t1	Ptep_gene12051.t1	Ptep_gene12192.t1		CSCU001100-PA	CSCU001273-PA	CSCU001351-PA	CSCU003700-PA	CSCU004193-PA	CSCU004035-PA
	Ptep_gene1110.t1	Ptep_gene1039.t1	Ptep_gene10604.t1	Ptep_gene12052.t1	Ptep_gene1212.t1	Ptep_gene12350.t1		CSCU001106-PA	CSCU001325-PA	CSCU001381-PA	CSCU003706-PA	CSCU004198-PA	CSCU004349-PA
	Ptep_gene1149.t1	Ptep_gene1068.t1	Ptep_gene10640.t1	Ptep_gene1216.t1	Ptep_gene12192.t1	Ptep_gene12402.t1		CSCU001251-PA	CSCU001413-PA	CSCU001386-PA	CSCU004019-PA	CSCU004349-PA	CSCU004572-PA
	Ptep_gene1150.t1	Ptep_gene1082.t1	Ptep_gene1068.t1	Ptep_gene12192.t1	Ptep_gene12218.t1	Ptep_gene12403.t1		CSCU001257-PA	CSCU001432-PA	CSCU001393-PA	CSCU004035-PA	CSCU004644-PA	CSCU004750-PA
	Ptep_gene1155.t1	Ptep_gene1099.t1	Ptep_gene10728.t1	Ptep_gene12400.t1	Ptep_gene12319.t1	Ptep_gene12405.t1		CSCU001325-PA	CSCU001446-PA	CSCU001413-PA	CSCU004084-PA	CSCU004656-PA	CSCU004935-PA
	Ptep_gene1157.t1	Ptep_gene1102.t1	Ptep_gene10738.t1	Ptep_gene12404.t1	Ptep_gene12465.t1	Ptep_gene12407.t1		CSCU001386-PA	CSCU001744-PA	CSCU001425-PA	CSCU004128-PA	CSCU004658-PA	CSCU005351-PA
	Ptep_gene1165.t1	Ptep_gene1109.t1	Ptep_gene10746.t1	Ptep_gene12405.t1	Ptep_gene12512.t1	Ptep_gene12805.t1		CSCU001392-PA	CSCU001948-PA	CSCU001529-PA	CSCU004193-PA	CSCU004792-PA	CSCU005446-PA
	Ptep_gene1170.t1	Ptep_gene1110.t1	Ptep_gene10756.t1	Ptep_gene12407.t1	Ptep_gene12552.t1	Ptep_gene12819.t1		CSCU001393-PA	CSCU001973-PA	CSCU001647-PA	CSCU004251-PA	CSCU004938-PA	CSCU005895-PA
	Ptep_gene1182.t1	Ptep_gene1116.t1	Ptep_gene10758.t1	Ptep_gene12412.t1	Ptep_gene1262.t1	Ptep_gene12882.t1		CSCU001425-PA	CSCU001977-PA	CSCU001746-PA	CSCU004450-PA	CSCU005351-PA	CSCU006169-PA
	Ptep_gene1187.t1	Ptep_gene1131.t1	Ptep_gene10759.t1	Ptep_gene12465.t1	Ptep_gene12687.t1	Ptep_gene12883.t1		CSCU001446-PA	CSCU002006-PA	CSCU001778-PA	CSCU004556-PA	CSCU005446-PA	CSCU006365-PA
	Ptep_gene1190.t1	Ptep_gene1162.t1	Ptep_gene10762.t1	Ptep_gene12540.t1	Ptep_gene12805.t1	Ptep_gene12976.t1		CSCU001636-PA	CSCU002079-PA	CSCU001787-PA	CSCU004578-PA	CSCU006385-PA	CSCU006467-PA
	Ptep_gene1203.t1	Ptep_gene1190.t1	Ptep_gene10774.t1	Ptep_gene12646.t1	Ptep_gene12819.t1	Ptep_gene13011.t1		CSCU001647-PA	CSCU002249-PA	CSCU001792-PA	CSCU004656-PA	CSCU006780-PA	CSCU006470-PA
	Ptep_gene1216.t1	Ptep_gene1212.t1	Ptep_gene10804.t1	Ptep_gene12805.t1	Ptep_gene12880.t1	Ptep_gene13012.t1		CSCU001746-PA	CSCU002267-PA	CSCU001803-PA	CSCU004792-PA	CSCU006845-PA	CSCU006530-PA
	Ptep_gene1262.t1	Ptep_gene1236.t1	Ptep_gene1081.t1	Ptep_gene12819.t1	Ptep_gene12882.t1	Ptep_gene13127.t1		CSCU001792-PA	CSCU002306-PA	CSCU001895-PA	CSCU004818-PA	CSCU006923-PA	CSCU006599-PA
	Ptep_gene1272.t1	Ptep_gene1258.t1	Ptep_gene10841.t1	Ptep_gene12880.t1	Ptep_gene12883.t1	Ptep_gene13212.t1		CSCU001795-PA	CSCU002330-PA	CSCU001973-PA	CSCU004877-PA	CSCU007010-PA	CSCU006923-PA
	Ptep_gene1350.t1	Ptep_gene1345.t1	Ptep_gene10842.t1	Ptep_gene12976.t1	Ptep_gene12976.t1	Ptep_gene13213.t1		CSCU001803-PA	CSCU002420-PA	CSCU002006-PA	CSCU004938-PA	CSCU007011-PA	CSCU007065-PA
	Ptep_gene1358.t1	Ptep_gene1407.t1	Ptep_gene1089.t1	Ptep_gene13011.t1	Ptep_gene13011.t1	Ptep_gene13255.t1		CSCU001810-PA	CSCU002538-PA	CSCU002018-PA	CSCU005029-PA	CSCU007016-PA	CSCU007372-PA
	Ptep_gene1413.t1	Ptep_gene1417.t1	Ptep_gene10952.t1	Ptep_gene13012.t1	Ptep_gene13012.t1	Ptep_gene13256.t1		CSCU001834-PA	CSCU002605-PA	CSCU002019-PA	CSCU005103-PA	CSCU007065-PA	CSCU007557-PA
	Ptep_gene1472.t1	Ptep_gene1434.t1	Ptep_gene10976.t1	Ptep_gene13225.t1	Ptep_gene13255.t1	Ptep_gene13340.t1		CSCU001907-PA	CSCU002616-PA	CSCU002027-PA	CSCU005523-PA	CSCU007372-PA	CSCU008234-PA
	Ptep_gene1483.t1	Ptep_gene1469.t1	Ptep_gene1099.t1	Ptep_gene13255.t1	Ptep_gene13256.t1	Ptep_gene13430.t1		CSCU001921-PA	CSCU002623-PA	CSCU002079-PA	CSCU006169-PA	CSCU007557-PA	CSCU008727-PA
	Ptep_gene1493.t1	Ptep_gene1483.t1	Ptep_gene11003.t1	Ptep_gene13256.t1	Ptep_gene13302.t1	Ptep_gene1345.t1		CSCU001935-PA	CSCU002635-PA	CSCU002139-PA	CSCU006507-PA	CSCU008652-PA	CSCU009075-PA
	Ptep_gene1550.t1	Ptep_gene1493.t1	Ptep_gene1110.t1	Ptep_gene13340.t1	Ptep_gene13305.t1	Ptep_gene13482.t1		CSCU001973-PA	CSCU002647-PA	CSCU002145-PA	CSCU006599-PA	CSCU008658-PA	CSCU009076-PA
	Ptep_gene1617.t1	Ptep_gene1550.t1	Ptep_gene11123.t1	Ptep_gene13432.t1	Ptep_gene13340.t1	Ptep_gene13490.t1		CSCU001977-PA	CSCU002754-PA	CSCU002211-PA	CSCU006780-PA	CSCU008727-PA	CSCU009232-PA
	Ptep_gene1628.t1	Ptep_gene1598.t1	Ptep_gene1116.t1	Ptep_gene13482.t1	Ptep_gene13440.t1	Ptep_gene135.t1		CSCU002006-PA	CSCU002803-PA	CSCU002213-PA	CSCU006845-PA	CSCU009048-PA	CSCU009236-PA
	Ptep_gene1650.t1	Ptep_gene1599.t1	Ptep_gene11272.t1	Ptep_gene135.t1	Ptep_gene135.t1	Ptep_gene13523.t1		CSCU002079-PA	CSCU002815-PA	CSCU002249-PA	CSCU006923-PA	CSCU009116-PA	CSCU009499-PA
	Ptep_gene1657.t1	Ptep_gene1613.t1	Ptep_gene11284.t1	Ptep_gene13523.t1	Ptep_gene13523.t1	Ptep_gene13543.t1		CSCU002139-PA	CSCU002871-PA	CSCU002323-PA	CSCU007010-PA	CSCU009236-PA	CSCU010354-PA
	Ptep_gene1669.t1	Ptep_gene1617.t1	Ptep_gene11296.t1	Ptep_gene13543.t1	Ptep_gene13543.t1	Ptep_gene13687.t1		CSCU002249-PA	CSCU002875-PA	CSCU002330-PA	CSCU007012-PA	CSCU009499-PA	CSCU010688-PA
	Ptep_gene1685.t1	Ptep_gene1628.t1	Ptep_gene11307.t1	Ptep_gene13781.t1	Ptep_gene13781.t1	Ptep_gene13781.t1		CSCU002323-PA	CSCU002890-PA	CSCU002420-PA	CSCU007013-PA	CSCU010117-PA	CSCU010715-PA
	Ptep_gene1711.t1	Ptep_gene1657.t1	Ptep_gene1131.t1	Ptep_gene13811.t1	Ptep_gene13811.t1	Ptep_gene13811.t1		CSCU002342-PA	CSCU002921-PA	CSCU002445-PA	CSCU007016-PA	CSCU010209-PA	CSCU010806-PA
	Ptep_gene1714.t1	Ptep_gene1675.t1	Ptep_gene11346.t1	Ptep_gene13843.t1	Ptep_gene13957.t1	Ptep_gene1400.t1		CSCU002472-PA	CSCU002986-PA	CSCU002449-PA	CSCU007065-PA	CSCU010211-PA	CSCU011023-PA
	Ptep_gene1718.t1	Ptep_gene1678.t1	Ptep_gene11356.t1	Ptep_gene13874.t1	Ptep_gene14009.t1	Ptep_gene14048.t1		CSCU002611-PA	CSCU002989-PA	CSCU002560-PA	CSCU007372-PA	CSCU010354-PA	CSCU011123-PA
	Ptep_gene1811.t1	Ptep_gene1689.t1	Ptep_gene11370.t1	Ptep_gene14009.t1	Ptep_gene14048.t1	Ptep_gene14063.t1		CSCU002616-PA	CSCU003004-PA	CSCU002596-PA	CSCU007452-PA	CSCU010484-PA	CSCU011160-PA
	Ptep_gene1812.t1	Ptep_gene1714.t1	Ptep_gene11416.t1	Ptep_gene14048.t1	Ptep_gene14063.t1	Ptep_gene1407.t1		CSCU002666-PA	CSCU003016-PA	CSCU002605-PA	CSCU007557-PA	CSCU010688-PA	CSCU011203-PA
	Ptep_gene1813.t1	Ptep_gene1718.t1	Ptep_gene11438.t1	Ptep_gene14063.t1	Ptep_gene14194.t1	Ptep_gene14102.t1		CSCU002681-PA	CSCU003017-PA	CSCU002612-PA	CSCU007558-PA	CSCU010719-PA	CSCU011205-PA
	Ptep_gene1831.t1	Ptep_gene1767.t1	Ptep_gene11530.t1	Ptep_gene14210.t1	Ptep_gene14471.t1	Ptep_gene14471.t1		CSCU002700-PA	CSCU003097-PA	CSCU002616-PA	CSCU008415-PA	CSCU010806-PA	CSCU011281-PA
	Ptep_gene1841.t1	Ptep_gene1811.t1	Ptep_gene11546.t1	Ptep_gene14244.t1	Ptep_gene14473.t1	Ptep_gene14930.t1		CSCU002703-PA	CSCU003104-PA	CSCU002744-PA	CSCU008416-PA	CSCU011149-PA	CSCU011346-PA
	Ptep_gene1842.t1	Ptep_gene1813.t1	Ptep_gene11553.t1	Ptep_gene14471.t1	Ptep_gene14474.t1	Ptep_gene15327.t1		CSCU002890-PA	CSCU003176-PA	CSCU002797-PA	CSCU008418-PA	CSCU011160-PA	CSCU011353-PA
	Ptep_gene1857.t1	Ptep_gene1824.t1	Ptep_gene11556.t1	Ptep_gene14512.t1	Ptep_gene14512.t1	Ptep_gene15339.t1		CSCU002932-PA	CSCU003256-PA	CSCU002890-PA	CSCU008420-PA	CSCU011203-PA	CSCU011398-PA
	Ptep_gene1915.t1	Ptep_gene1841.t1	Ptep_gene1157.t1	Ptep_gene14846.t1	Ptep_gene1459.t1	Ptep_gene15357.t1		CSCU002933-PA	CSCU003436-PA	CSCU002908-PA	CSCU009236-PA	CSCU011281-PA	CSCU011452-PA
	Ptep_gene1955.t1	Ptep_gene1857.t1	Ptep_gene11595.t1	Ptep_gene14882.t1	Ptep_gene14686.t1	Ptep_gene15380.t1		CSCU002935-PA	CSCU003470-PA	CSCU002935-PA	CSCU009322-PA	CSCU011353-PA	CSCU011464-PA
	Ptep_gene1975.t1	Ptep_gene1902.t1	Ptep_gene11624.t1	Ptep_gene14902.t1	Ptep_gene14882.t1	Ptep_gene1605.t1		CSCU002946-PA	CSCU003598-PA	CSCU002986-PA	CSCU009499-PA	CSCU011398-PA	CSCU011629-PA
	Ptep_gene1988.t1	Ptep_gene1915.t1	Ptep_gene11706.t1	Ptep_gene14930.t1	Ptep_gene14930.t1	Ptep_gene1606.t1		CSCU002965-PA	CSCU003699-PA	CSCU002989-PA	CSCU009863-PA	CSCU011452-PA	CSCU011630-PA
	Ptep_gene2057.t1	Ptep_gene1955.t1	Ptep_gene11765.t1	Ptep_gene15218.t1	Ptep_gene15217.t1	Ptep_gene1617.t1		CSCU003126-PA	CSCU003700-PA	CSCU003016-PA	CSCU010117-PA	CSCU011464-PA	CSCU011980-PA
	Ptep_gene2110.t1	Ptep_gene1975.t1	Ptep_gene11776.t1	Ptep_gene15280.t1	Ptep_gene15218.t1	Ptep_gene1628.t1		CSCU003262-PA	CSCU003706-PA	CSCU003017-PA	CSCU010354-PA	CSCU011980-PA	CSCU012141-PA
	Ptep_gene2112.t1	Ptep_gene1981.t1	Ptep_gene11797.t1	Ptep_gene1605.t1	Ptep_gene15270.t1	Ptep_gene1718.t1		CSCU003363-PA	CSCU003794-PA	CSCU003091-PA	CSCU010719-PA	CSCU012133-PA	CSCU012219-PA
	Ptep_gene2147.t1	Ptep_gene2093.t1	Ptep_gene11817.t1	Ptep_gene1606.t1	Ptep_gene15327.t1	Ptep_gene1811.t1		CSCU003391-PA	CSCU003840-PA	CSCU003129-PA	CSCU010831-PA	CSCU012139-PA	CSCU012294-PA
	Ptep_gene2153.t1	Ptep_gene2101.t1	Ptep_gene11828.t1	Ptep_gene1617.t1	Ptep_gene15357.t1	Ptep_gene1812.t1		CSCU003436-PA	CSCU003842-PA	CSCU003148-PA	CSCU011160-PA	CSCU012141-PA	CSCU012583-PA
	Ptep_gene2154.t1	Ptep_gene2104.t1	Ptep_gene11830.t1	Ptep_gene1628.t1	Ptep_gene1605.t1	Ptep_gene1841.t1		CSCU003461-PA	CSCU003849-PA	CSCU003154-PA	CSCU011346-PA	CSCU012219-PA	CSCU012593-PA
	Ptep_gene2161.t1	Ptep_gene2130.t1	Ptep_gene11833.t1	Ptep_gene1669.t1	Ptep_gene1606.t1	Ptep_gene1882.t1		CSCU003477-PA	CSCU004019-PA	CSCU003251-PA	CSCU011353-PA	CSCU012270-PA	CSCU012772-PA
	Ptep_gene2224.t1	Ptep_gene2134.t1	Ptep_gene1190.t1	Ptep_gene1718.t1	Ptep_gene1617.t1	Ptep_gene1902.t1		CSCU003522-PA	CSCU004033-PA	CSCU003323-PA	CSCU011398-PA	CSCU012294-PA	CSCU012911-PA
	Ptep_gene2228.t1	Ptep_gene2147.t1	Ptep_gene11959.t1	Ptep_gene1752.t1	Ptep_gene1628.t1	Ptep_gene204.t1		CSCU003546-PA	CSCU004035-PA	CSCU003363-PA	CSCU011452-PA	CSCU012390-PA	CSCU012927-PA
	Ptep_gene2243.t1	Ptep_gene2153.t1	Ptep_gene11996.t1	Ptep_gene1811.t1	Ptep_gene167.t1	Ptep_gene217.t1		CSCU003598-PA	CSCU004058-PA	CSCU003436-PA	CSCU011464-PA	CSCU012593-PA	CSCU013129-PA
	Ptep_gene2302.t1	Ptep_gene2154.t1	Ptep_gene12000.t1	Ptep_gene1812.t1	Ptep_gene1718.t1	Ptep_gene2228.t1		CSCU003700-PA	CSCU004128-PA	CSCU003445-PA	CSCU011913-PA	CSCU012827-PA	CSCU013420-PA
	Ptep_gene2332.t1	Ptep_gene2161.t1	Ptep_gene12050.t1	Ptep_gene1841.t1	Ptep_gene1811.t1	Ptep_gene2231.t1		CSCU003706-PA	CSCU004148-PA	CSCU003470-PA	CSCU011980-PA	CSCU012922-PA	CSCU013590-PA
	Ptep_gene2410.t1	Ptep_gene2192.t1	Ptep_gene12051.t1	Ptep_gene1857.t1	Ptep_gene1841.t1	Ptep_gene2255.t1		CSCU003707-PA	CSCU004168-PA	CSCU003477-PA	CSCU012141-PA	CSCU013141-PA	CSCU014018-PA
	Ptep_gene2421.t1	Ptep_gene2224.t1	Ptep_gene12063.t1	Ptep_gene1882.t1	Ptep_gene1857.t1	Ptep_gene2262.t1		CSCU003708-PA	CSCU004180-PA	CSCU003491-PA	CSCU012219-PA	CSCU013179-PA	CSCU014499-PA
	Ptep_gene2439.t1	Ptep_gene2243.t1	Ptep_gene12122.t1	Ptep_gene1988.t1	Ptep_gene1882.t1	Ptep_gene2386.t1		CSCU003836-PA	CSCU004184-PA	CSCU003511-PA	CSCU012294-PA	CSCU013215-PA	CSCU014710-PA
	Ptep_gene2457.t1	Ptep_gene2253.t1	Ptep_gene12127.t1	Ptep_gene204.t1	Ptep_gene1902.t1	Ptep_gene2439.t1		CSCU003843-PA	CSCU004193-PA	CSCU003523-PA	CSCU012305-PA	CSCU013314-PA	CSCU014825-PA
	Ptep_gene2461.t1	Ptep_gene2262.t1	Ptep_gene12139.t1	Ptep_gene212.t1	Ptep_gene204.t1	Ptep_gene2525.t1		CSCU003903-PA	CSCU004198-PA	CSCU003528-PA	CSCU012540-PA	CSCU013420-PA	CSCU014905-PA
	Ptep_gene2512.t1	Ptep_gene2265.t1	Ptep_gene12174.t1	Ptep_gene2147.t1	Ptep_gene2055.t1	Ptep_gene2571.t1		CSCU004019-PA	CSCU004232-PA	CSCU003529-PA	CSCU012583-PA	CSCU013487-PA	CSCU014963-PA
	Ptep_gene2513.t1	Ptep_gene2283.t1	Ptep_gene1219.t1	Ptep_gene2228.t1	Ptep_gene2134.t1	Ptep_gene2597.t1		CSCU004035-PA	CSCU004233-PA	CSCU003581-PA	CSCU012764-PA	CSCU014018-PA	CSCU015263-PA
	Ptep_gene2541.t1	Ptep_gene2296.t1	Ptep_gene12254.t1	Ptep_gene2439.t1	Ptep_gene2139.t1	Ptep_gene2599.t1		CSCU004128-PA	CSCU004251-PA	CSCU003582-PA	CSCU013141-PA	CSCU014231-PA	CSCU015491-PA
	Ptep_gene2556.t1	Ptep_gene2349.t1	Ptep_gene12295.t1	Ptep_gene2525.t1	Ptep_gene2147.t1	Ptep_gene2637.t1		CSCU004148-PA	CSCU004276-PA	CSCU003583-PA	CSCU013179-PA	CSCU014499-PA	CSCU015676-PA
	Ptep_gene2567.t1	Ptep_gene2366.t1	Ptep_gene12296.t1	Ptep_gene2637.t1	Ptep_gene2262.t1	Ptep_gene2656.t1		CSCU004168-PA	CSCU004285-PA	CSCU003615-PA	CSCU013314-PA	CSCU014710-PA	CSCU015678-PA
	Ptep_gene2572.t1	Ptep_gene2368.t1	Ptep_gene1236.t1	Ptep_gene2656.t1	Ptep_gene2386.t1	Ptep_gene2756.t1		CSCU004180-PA	CSCU004349-PA	CSCU003677-PA	CSCU013320-PA	CSCU014825-PA	CSCU016265-PA
	Ptep_gene2598.t1	Ptep_gene2386.t1	Ptep_gene12364.t1	Ptep_gene2756.t1	Ptep_gene2439.t1	Ptep_gene276.t1		CSCU004181-PA	CSCU004504-PA	CSCU003701-PA	CSCU013420-PA	CSCU014843-PA	CSCU016266-PA
	Ptep_gene2637.t1	Ptep_gene2426.t1	Ptep_gene12365.t1	Ptep_gene276.t1	Ptep_gene2505.t1	Ptep_gene2915.t1		CSCU004184-PA	CSCU004547-PA	CSCU003705-PA	CSCU013487-PA	CSCU014874-PA	CSCU016329-PA
	Ptep_gene2656.t1	Ptep_gene2439.t1	Ptep_gene12373.t1	Ptep_gene2910.t1	Ptep_gene2525.t1	Ptep_gene2959.t1		CSCU004193-PA	CSCU004656-PA	CSCU003831-PA	CSCU013980-PA	CSCU014888-PA	CSCU016355-PA
	Ptep_gene2725.t1	Ptep_gene2453.t1	Ptep_gene12415.t1	Ptep_gene2915.t1	Ptep_gene2571.t1	Ptep_gene2991.t1		CSCU004232-PA	CSCU004658-PA	CSCU003844-PA	CSCU014196-PA	CSCU014905-PA	CSCU016545-PA
	Ptep_gene2730.t1	Ptep_gene2461.t1	Ptep_gene12416.t1	Ptep_gene2979.t1	Ptep_gene2637.t1	Ptep_gene2993.t1		CSCU004243-PA	CSCU004659-PA	CSCU003982-PA	CSCU014645-PA	CSCU015031-PA	CSCU016695-PA
	Ptep_gene2756.t1	Ptep_gene2493.t1	Ptep_gene12421.t1	Ptep_gene2991.t1	Ptep_gene2656.t1	Ptep_gene3045.t1		CSCU004251-PA	CSCU004756-PA	CSCU004019-PA	CSCU014825-PA	CSCU015263-PA	CSCU016859-PA
	Ptep_gene2864.t1	Ptep_gene2505.t1	Ptep_gene12453.t1	Ptep_gene3153.t1	Ptep_gene276.t1	Ptep_gene3153.t1		CSCU004276-PA	CSCU004769-PA	CSCU004058-PA	CSCU014905-PA	CSCU015561-PA	CSCU016937-PA
	Ptep_gene2865.t1	Ptep_gene2507.t1	Ptep_gene12455.t1	Ptep_gene3169.t1	Ptep_gene2991.t1	Ptep_gene324.t1		CSCU004285-PA	CSCU004774-PA	CSCU004181-PA	CSCU015263-PA	CSCU015676-PA	CSCU017137-PA
	Ptep_gene2883.t1	Ptep_gene2567.t1	Ptep_gene12464.t1	Ptep_gene3231.t1	Ptep_gene3153.t1	Ptep_gene3287.t1		CSCU004286-PA	CSCU004792-PA	CSCU004219-PA	CSCU015561-PA	CSCU015678-PA	CSCU017167-PA
	Ptep_gene2895.t1	Ptep_gene2571.t1	Ptep_gene12465.t1	Ptep_gene343.t1	Ptep_gene324.t1	Ptep_gene3288.t1		CSCU004334-PA	CSCU004793-PA	CSCU004232-PA	CSCU015676-PA	CSCU015833-PA	CSCU017249-PA
	Ptep_gene2910.t1	Ptep_gene2595.t1	Ptep_gene12522.t1	Ptep_gene349.t1	Ptep_gene3317.t1	Ptep_gene330.t1		CSCU004501-PA	CSCU004848-PA	CSCU004233-PA	CSCU015678-PA	CSCU015978-PA	CSCU017439-PA
	Ptep_gene2997.t1	Ptep_gene2637.t1	Ptep_gene12561.t1	Ptep_gene3565.t1	Ptep_gene3375.t1	Ptep_gene3383.t1		CSCU004504-PA	CSCU004871-PA	CSCU004237-PA	CSCU016222-PA	CSCU016249-PA	CSCU017781-PA
	Ptep_gene2998.t1	Ptep_gene2641.t1	Ptep_gene12585.t1	Ptep_gene3602.t1	Ptep_gene343.t1	Ptep_gene343.t1		CSCU004556-PA	CSCU004918-PA	CSCU004276-PA	CSCU016475-PA	CSCU016475-PA	CSCU017991-PA
	Ptep_gene3008.t1	Ptep_gene2649.t1	Ptep_gene12637.t1	Ptep_gene3657.t1	Ptep_gene349.t1	Ptep_gene349.t1		CSCU004578-PA	CSCU005044-PA	CSCU004349-PA	CSCU016644-PA	CSCU016625-PA	CSCU018249-PA
	Ptep_gene3011.t1	Ptep_gene2651.t1	Ptep_gene12667.t1	Ptep_gene3675.t1	Ptep_gene3517.t1	Ptep_gene3565.t1		CSCU004656-PA	CSCU005045-PA	CSCU004499-PA	CSCU017137-PA	CSCU016644-PA	CSCU018263-PA
	Ptep_gene3027.t1	Ptep_gene2656.t1	Ptep_gene12700.t1	Ptep_gene3709.t1	Ptep_gene3532.t1	Ptep_gene3602.t1		CSCU004717-PA	CSCU005048-PA	CSCU004572-PA	CSCU017167-PA	CSCU016695-PA	CSCU018613-PA
	Ptep_gene3049.t1	Ptep_gene2730.t1	Ptep_gene1271.t1	Ptep_gene3720.t1	Ptep_gene3602.t1	Ptep_gene3657.t1		CSCU004718-PA	CSCU005059-PA	CSCU004616-PA	CSCU017237-PA	CSCU016859-PA	CSCU018747-PA
	Ptep_gene3053.t1	Ptep_gene2851.t1	Ptep_gene12710.t1	Ptep_gene3966.t1	Ptep_gene3709.t1	Ptep_gene3721.t1		CSCU004740-PA	CSCU005133-PA	CSCU004620-PA	CSCU017248-PA	CSCU016937-PA	CSCU018753-PA
	Ptep_gene3153.t1	Ptep_gene2862.t1	Ptep_gene1272.t1	Ptep_gene4006.t1	Ptep_gene3720.t1	Ptep_gene3887.t1		CSCU004756-PA	CSCU005192-PA	CSCU004675-PA	CSCU017250-PA	CSCU017137-PA	CSCU018766-PA
	Ptep_gene3169.t1	Ptep_gene2883.t1	Ptep_gene12805.t1	Ptep_gene4126.t1	Ptep_gene3887.t1	Ptep_gene3966.t1		CSCU004769-PA	CSCU005202-PA	CSCU004730-PA	CSCU017292-PA	CSCU017167-PA	CSCU018845-PA
	Ptep_gene3232.t1	Ptep_gene2938.t1	Ptep_gene12819.t1	Ptep_gene4274.t1	Ptep_gene3939.t1	Ptep_gene4006.t1		CSCU004774-PA	CSCU005206-PA	CSCU004782-PA	CSCU017407-PA	CSCU017237-PA	CSCU018961-PA
	Ptep_gene3242.t1	Ptep_gene2982.t1	Ptep_gene12884.t1	Ptep_gene4309.t1	Ptep_gene3966.t1	Ptep_gene4274.t1		CSCU004792-PA	CSCU005287-PA	CSCU004796-PA	CSCU017781-PA	CSCU017249-PA	CSCU019110-PA
	Ptep_gene3248.t1	Ptep_gene2994.t1	Ptep_gene12892.t1	Ptep_gene434.t1	Ptep_gene4053.t1	Ptep_gene43.t1		CSCU004811-PA	CSCU005351-PA	CSCU004811-PA	CSCU017888-PA	CSCU017250-PA	CSCU019270-PA
	Ptep_gene3253.t1	Ptep_gene3013.t1	Ptep_gene12894.t1	Ptep_gene4482.t1	Ptep_gene4126.t1	Ptep_gene4334.t1		CSCU004877-PA	CSCU005409-PA	CSCU004817-PA	CSCU017930-PA	CSCU017292-PA	CSCU019495-PA
	Ptep_gene3262.t1	Ptep_gene3094.t1	Ptep_gene12940.t1	Ptep_gene4516.t1	Ptep_gene4274.t1	Ptep_gene434.t1		CSCU004896-PA	CSCU005412-PA	CSCU004838-PA	CSCU018263-PA	CSCU017507-PA	CSCU019908-PA
	Ptep_gene3265.t1	Ptep_gene3153.t1	Ptep_gene12941.t1	Ptep_gene4574.t1	Ptep_gene4309.t1	Ptep_gene4418.t1		CSCU004898-PA	CSCU005438-PA	CSCU004891-PA	CSCU018753-PA	CSCU017781-PA	CSCU019974-PA
	Ptep_gene3267.t1	Ptep_gene3233.t1	Ptep_gene12966.t1	Ptep_gene4694.t1	Ptep_gene4411.t1	Ptep_gene4482.t1		CSCU004918-PA	CSCU005446-PA	CSCU004898-PA	CSCU018807-PA	CSCU017792-PA	CSCU020062-PA
	Ptep_gene3269.t1	Ptep_gene3239.t1	Ptep_gene12968.t1	Ptep_gene4938.t1	Ptep_gene4482.t1	Ptep_gene4555.t1		CSCU005029-PA	CSCU005523-PA	CSCU004909-PA	CSCU018809-PA	CSCU017819-PA	CSCU020416-PA
	Ptep_gene3271.t1	Ptep_gene3249.t1	Ptep_gene13011.t1	Ptep_gene5056.t1	Ptep_gene4555.t1	Ptep_gene4574.t1		CSCU005038-PA	CSCU005648-PA	CSCU004917-PA	CSCU019052-PA	CSCU018040-PA	CSCU020667-PA
	Ptep_gene3331.t1	Ptep_gene3262.t1	Ptep_gene13012.t1	Ptep_gene5057.t1	Ptep_gene4574.t1	Ptep_gene4604.t1		CSCU005068-PA	CSCU005675-PA	CSCU004918-PA	CSCU019110-PA	CSCU018438-PA	CSCU020782-PA
	Ptep_gene3408.t1	Ptep_gene3265.t1	Ptep_gene13013.t1	Ptep_gene5101.t1	Ptep_gene4604.t1	Ptep_gene4696.t1		CSCU005192-PA	CSCU005707-PA	CSCU004935-PA	CSCU019185-PA	CSCU018512-PA	CSCU020816-PA
	Ptep_gene3461.t1	Ptep_gene3266.t1	Ptep_gene13014.t1	Ptep_gene5127.t1	Ptep_gene4670.t1	Ptep_gene4728.t1		CSCU005256-PA	CSCU005709-PA	CSCU004993-PA	CSCU019398-PA	CSCU018516-PA	CSCU021228-PA
	Ptep_gene3467.t1	Ptep_gene3273.t1	Ptep_gene13074.t1	Ptep_gene5185.t1	Ptep_gene4694.t1	Ptep_gene4938.t1		CSCU005286-PA	CSCU005718-PA	CSCU005133-PA	CSCU019415-PA	CSCU018613-PA	CSCU021727-PA
	Ptep_gene3502.t1	Ptep_gene3277.t1	Ptep_gene13076.t1	Ptep_gene5322.t1	Ptep_gene4728.t1	Ptep_gene5101.t1		CSCU005324-PA	CSCU005723-PA	CSCU005192-PA	CSCU019763-PA	CSCU018646-PA	CSCU022210-PA
	Ptep_gene3511.t1	Ptep_gene3286.t1	Ptep_gene13114.t1	Ptep_gene5411.t1	Ptep_gene532.t1	Ptep_gene531.t1		CSCU005438-PA	CSCU005744-PA	CSCU005265-PA	CSCU019899-PA	CSCU018807-PA	CSCU022474-PA
	Ptep_gene3524.t1	Ptep_gene3375.t1	Ptep_gene13117.t1	Ptep_gene5522.t1	Ptep_gene5322.t1	Ptep_gene532.t1		CSCU005675-PA	CSCU005852-PA	CSCU005286-PA	CSCU020008-PA	CSCU018809-PA	CSCU022501-PA
	Ptep_gene3532.t1	Ptep_gene3441.t1	Ptep_gene13127.t1	Ptep_gene5556.t1	Ptep_gene5330.t1	Ptep_gene5322.t1		CSCU005710-PA	CSCU006158-PA	CSCU005324-PA	CSCU020191-PA	CSCU018905-PA	CSCU022555-PA
	Ptep_gene3538.t1	Ptep_gene3517.t1	Ptep_gene13156.t1	Ptep_gene5665.t1	Ptep_gene5399.t1	Ptep_gene5399.t1		CSCU005711-PA	CSCU006169-PA	CSCU005351-PA	CSCU020274-PA	CSCU019110-PA	CSCU022593-PA
	Ptep_gene3602.t1	Ptep_gene3532.t1	Ptep_gene13162.t1	Ptep_gene5666.t1	Ptep_gene5406.t1	Ptep_gene5411.t1		CSCU005900-PA	CSCU006181-PA	CSCU005381-PA	CSCU020416-PA	CSCU019270-PA	CSCU022810-PA
	Ptep_gene3613.t1	Ptep_gene3575.t1	Ptep_gene13212.t1	Ptep_gene5771.t1	Ptep_gene5771.t1	Ptep_gene5445.t1		CSCU005956-PA	CSCU006305-PA	CSCU005411-PA	CSCU020667-PA	CSCU019448-PA	CSCU023032-PA
	Ptep_gene3614.t1	Ptep_gene3602.t1	Ptep_gene13213.t1	Ptep_gene6007.t1	Ptep_gene5841.t1	Ptep_gene5508.t1		CSCU005962-PA	CSCU006340-PA	CSCU005429-PA	CSCU020782-PA	CSCU019567-PA	CSCU023036-PA
	Ptep_gene3639.t1	Ptep_gene3617.t1	Ptep_gene13227.t1	Ptep_gene6017.t1	Ptep_gene5933.t1	Ptep_gene5666.t1		CSCU006181-PA	CSCU006365-PA	CSCU005438-PA	CSCU020816-PA	CSCU019627-PA	CSCU023104-PA
	Ptep_gene3641.t1	Ptep_gene3661.t1	Ptep_gene13255.t1	Ptep_gene6038.t1	Ptep_gene6007.t1	Ptep_gene5771.t1		CSCU006365-PA	CSCU006408-PA	CSCU005446-PA	CSCU020995-PA	CSCU019845-PA	CSCU023280-PA
	Ptep_gene3657.t1	Ptep_gene3709.t1	Ptep_gene13256.t1	Ptep_gene6098.t1	Ptep_gene6017.t1	Ptep_gene6007.t1		CSCU006388-PA	CSCU006420-PA	CSCU005482-PA	CSCU021228-PA	CSCU019891-PA	CSCU023338-PA
	Ptep_gene3675.t1	Ptep_gene3721.t1	Ptep_gene13296.t1	Ptep_gene6105.t1	Ptep_gene6038.t1	Ptep_gene6017.t1		CSCU006390-PA	CSCU006528-PA	CSCU005485-PA	CSCU021262-PA	CSCU019899-PA	CSCU023378-PA
	Ptep_gene3695.t1	Ptep_gene3726.t1	Ptep_gene13329.t1	Ptep_gene6231.t1	Ptep_gene6098.t1	Ptep_gene6098.t1		CSCU006392-PA	CSCU006590-PA	CSCU005490-PA	CSCU021307-PA	CSCU020062-PA	CSCU023917-PA
	Ptep_gene3696.t1	Ptep_gene3769.t1	Ptep_gene13340.t1	Ptep_gene6247.t1	Ptep_gene6105.t1	Ptep_gene6105.t1		CSCU006420-PA	CSCU006592-PA	CSCU005520-PA	CSCU021636-PA	CSCU020268-PA	CSCU024073-PA
	Ptep_gene3709.t1	Ptep_gene3887.t1	Ptep_gene13370.t1	Ptep_gene6325.t1	Ptep_gene6111.t1	Ptep_gene6111.t1		CSCU006507-PA	CSCU006730-PA	CSCU005623-PA	CSCU021727-PA	CSCU020274-PA	CSCU024253-PA
	Ptep_gene3721.t1	Ptep_gene3966.t1	Ptep_gene13396.t1	Ptep_gene6341.t1	Ptep_gene6231.t1	Ptep_gene6139.t1		CSCU006524-PA	CSCU006756-PA	CSCU005687-PA	CSCU021744-PA	CSCU020275-PA	CSCU024678-PA
	Ptep_gene3726.t1	Ptep_gene3979.t1	Ptep_gene13429.t1	Ptep_gene6432.t1	Ptep_gene6247.t1	Ptep_gene6231.t1		CSCU006525-PA	CSCU006763-PA	CSCU005709-PA	CSCU021822-PA	CSCU020416-PA	CSCU024683-PA
	Ptep_gene3837.t1	Ptep_gene4042.t1	Ptep_gene135.t1	Ptep_gene6474.t1	Ptep_gene6291.t1	Ptep_gene6325.t1		CSCU006592-PA	CSCU006780-PA	CSCU005718-PA	CSCU022210-PA	CSCU020667-PA	CSCU024766-PA
	Ptep_gene3849.t1	Ptep_gene4062.t1	Ptep_gene1350.t1	Ptep_gene6652.t1	Ptep_gene6341.t1	Ptep_gene6417.t1		CSCU006599-PA	CSCU006800-PA	CSCU005724-PA	CSCU022474-PA	CSCU020782-PA	CSCU024819-PA
	Ptep_gene3928.t1	Ptep_gene4107.t1	Ptep_gene13504.t1	Ptep_gene6658.t1	Ptep_gene6441.t1	Ptep_gene6418.t1		CSCU006669-PA	CSCU006845-PA	CSCU005852-PA	CSCU022593-PA	CSCU020816-PA	CSCU024897-PA
	Ptep_gene3948.t1	Ptep_gene4126.t1	Ptep_gene13513.t1	Ptep_gene6813.t1	Ptep_gene6474.t1	Ptep_gene6474.t1		CSCU006674-PA	CSCU006923-PA	CSCU005969-PA	CSCU022810-PA	CSCU020995-PA	CSCU025061-PA
	Ptep_gene3966.t1	Ptep_gene4193.t1	Ptep_gene13523.t1	Ptep_gene6877.t1	Ptep_gene66.t1	Ptep_gene66.t1		CSCU006730-PA	CSCU006936-PA	CSCU005995-PA	CSCU023032-PA	CSCU021029-PA	CSCU025573-PA
	Ptep_gene3968.t1	Ptep_gene4194.t1	Ptep_gene13543.t1	Ptep_gene6955.t1	Ptep_gene6735.t1	Ptep_gene6633.t1		CSCU006756-PA	CSCU006952-PA	CSCU006004-PA	CSCU023338-PA	CSCU021228-PA	CSCU025594-PA
	Ptep_gene4015.t1	Ptep_gene4196.t1	Ptep_gene13570.t1	Ptep_gene6956.t1	Ptep_gene6955.t1	Ptep_gene67.t1		CSCU006780-PA	CSCU006972-PA	CSCU006083-PA	CSCU023342-PA	CSCU021300-PA	CSCU025944-PA
	Ptep_gene4066.t1	Ptep_gene4214.t1	Ptep_gene13589.t1	Ptep_gene6977.t1	Ptep_gene6956.t1	Ptep_gene6735.t1		CSCU006815-PA	CSCU006991-PA	CSCU006169-PA	CSCU023378-PA	CSCU021727-PA	CSCU025997-PA
	Ptep_gene4070.t1	Ptep_gene4274.t1	Ptep_gene13624.t1	Ptep_gene704.t1	Ptep_gene6977.t1	Ptep_gene6813.t1		CSCU006845-PA	CSCU007023-PA	CSCU006181-PA	CSCU023419-PA	CSCU022286-PA	CSCU026109-PA
	Ptep_gene4108.t1	Ptep_gene4309.t1	Ptep_gene13683.t1	Ptep_gene7063.t1	Ptep_gene704.t1	Ptep_gene6977.t1		CSCU006923-PA	CSCU007065-PA	CSCU006365-PA	CSCU023421-PA	CSCU022349-PA	CSCU026133-PA
	Ptep_gene4126.t1	Ptep_gene4377.t1	Ptep_gene13686.t1	Ptep_gene7376.t1	Ptep_gene7063.t1	Ptep_gene704.t1		CSCU006952-PA	CSCU007201-PA	CSCU006420-PA	CSCU023789-PA	CSCU022474-PA	CSCU026401-PA
	Ptep_gene4143.t1	Ptep_gene4410.t1	Ptep_gene13687.t1	Ptep_gene7377.t1	Ptep_gene7306.t1	Ptep_gene7063.t1		CSCU006972-PA	CSCU007220-PA	CSCU006524-PA	CSCU023917-PA	CSCU022501-PA	CSCU026411-PA
	Ptep_gene4145.t1	Ptep_gene4411.t1	Ptep_gene13737.t1	Ptep_gene7378.t1	Ptep_gene7332.t1	Ptep_gene7426.t1		CSCU007023-PA	CSCU007372-PA	CSCU006525-PA	CSCU024037-PA	CSCU022593-PA	CSCU026804-PA
	Ptep_gene4208.t1	Ptep_gene4414.t1	Ptep_gene13738.t1	Ptep_gene7426.t1	Ptep_gene7376.t1	Ptep_gene7428.t1		CSCU007024-PA	CSCU007499-PA	CSCU006591-PA	CSCU024073-PA	CSCU022864-PA	CSCU027020-PA
	Ptep_gene4215.t1	Ptep_gene4457.t1	Ptep_gene13741.t1	Ptep_gene7514.t1	Ptep_gene7377.t1	Ptep_gene7429.t1		CSCU007030-PA	CSCU007557-PA	CSCU006599-PA	CSCU024096-PA	CSCU023000-PA	CSCU027417-PA
	Ptep_gene4224.t1	Ptep_gene4468.t1	Ptep_gene13742.t1	Ptep_gene7744.t1	Ptep_gene7378.t1	Ptep_gene7568.t1		CSCU007065-PA	CSCU007558-PA	CSCU006601-PA	CSCU024253-PA	CSCU023047-PA	CSCU027527-PA
	Ptep_gene4236.t1	Ptep_gene4482.t1	Ptep_gene13781.t1	Ptep_gene7880.t1	Ptep_gene7426.t1	Ptep_gene759.t1		CSCU007069-PA	CSCU007641-PA	CSCU006756-PA	CSCU024546-PA	CSCU023141-PA	CSCU027530-PA
	Ptep_gene4239.t1	Ptep_gene4555.t1	Ptep_gene13791.t1	Ptep_gene794.t1	Ptep_gene7469.t1	Ptep_gene760.t1		CSCU007165-PA	CSCU007659-PA	CSCU006868-PA	CSCU024678-PA	CSCU023338-PA	CSCU027586-PA
	Ptep_gene4274.t1	Ptep_gene4574.t1	Ptep_gene13798.t1	Ptep_gene8004.t1	Ptep_gene7477.t1	Ptep_gene7603.t1		CSCU007201-PA	CSCU007674-PA	CSCU006923-PA	CSCU024683-PA	CSCU023378-PA	CSCU027877-PA
	Ptep_gene4285.t1	Ptep_gene4583.t1	Ptep_gene13811.t1	Ptep_gene8005.t1	Ptep_gene7603.t1	Ptep_gene7652.t1		CSCU007301-PA	CSCU007697-PA	CSCU006936-PA	CSCU024766-PA	CSCU023917-PA	CSCU027898-PA
	Ptep_gene4309.t1	Ptep_gene4592.t1	Ptep_gene13814.t1	Ptep_gene8028.t1	Ptep_gene7620.t1	Ptep_gene7744.t1		CSCU007372-PA	CSCU007722-PA	CSCU006952-PA	CSCU024852-PA	CSCU024037-PA	CSCU028127-PA
	Ptep_gene4334.t1	Ptep_gene4694.t1	Ptep_gene13822.t1	Ptep_gene8106.t1	Ptep_gene7652.t1	Ptep_gene8004.t1		CSCU007557-PA	CSCU007726-PA	CSCU007016-PA	CSCU024897-PA	CSCU024678-PA	CSCU028215-PA
	Ptep_gene4356.t1	Ptep_gene4699.t1	Ptep_gene13824.t1	Ptep_gene8127.t1	Ptep_gene7669.t1	Ptep_gene8005.t1		CSCU007558-PA	CSCU007733-PA	CSCU007023-PA	CSCU025251-PA	CSCU024683-PA	CSCU028434-PA
	Ptep_gene4377.t1	Ptep_gene4728.t1	Ptep_gene13863.t1	Ptep_gene8197.t1	Ptep_gene7744.t1	Ptep_gene8062.t1		CSCU007733-PA	CSCU007735-PA	CSCU007065-PA	CSCU025594-PA	CSCU024852-PA	CSCU029168-PA
	Ptep_gene4410.t1	Ptep_gene4881.t1	Ptep_gene13883.t1	Ptep_gene8249.t1	Ptep_gene8004.t1	Ptep_gene8065.t1		CSCU007829-PA	CSCU007818-PA	CSCU007069-PA	CSCU025972-PA	CSCU024897-PA	CSCU029967-PA
	Ptep_gene4447.t1	Ptep_gene4923.t1	Ptep_gene1391.t1	Ptep_gene8302.t1	Ptep_gene8005.t1	Ptep_gene8106.t1		CSCU007848-PA	CSCU007849-PA	CSCU007088-PA	CSCU025997-PA	CSCU025251-PA	CSCU030341-PA
	Ptep_gene4482.t1	Ptep_gene4998.t1	Ptep_gene1392.t1	Ptep_gene8660.t1	Ptep_gene8028.t1	Ptep_gene8162.t1		CSCU007912-PA	CSCU007910-PA	CSCU007165-PA	CSCU026109-PA	CSCU025423-PA
	Ptep_gene4488.t1	Ptep_gene5165.t1	Ptep_gene13929.t1	Ptep_gene867.t1	Ptep_gene8063.t1	Ptep_gene8228.t1		CSCU007913-PA	CSCU007912-PA	CSCU007167-PA	CSCU026133-PA	CSCU025594-PA
	Ptep_gene4516.t1	Ptep_gene5247.t1	Ptep_gene13983.t1	Ptep_gene8889.t1	Ptep_gene8106.t1	Ptep_gene8366.t1		CSCU008067-PA	CSCU007913-PA	CSCU007180-PA	CSCU026401-PA	CSCU025867-PA
	Ptep_gene4553.t1	Ptep_gene5263.t1	Ptep_gene14001.t1	Ptep_gene8947.t1	Ptep_gene8162.t1	Ptep_gene8583.t1		CSCU008413-PA	CSCU008053-PA	CSCU007228-PA	CSCU026450-PA	CSCU025919-PA
	Ptep_gene4564.t1	Ptep_gene5281.t1	Ptep_gene14017.t1	Ptep_gene9137.t1	Ptep_gene8486.t1	Ptep_gene8722.t1		CSCU008434-PA	CSCU008060-PA	CSCU007293-PA	CSCU026971-PA	CSCU026109-PA
	Ptep_gene4574.t1	Ptep_gene5322.t1	Ptep_gene14036.t1	Ptep_gene9150.t1	Ptep_gene8491.t1	Ptep_gene8822.t1		CSCU008488-PA	CSCU008138-PA	CSCU007318-PA	CSCU027020-PA	CSCU026133-PA
	Ptep_gene4630.t1	Ptep_gene5399.t1	Ptep_gene14038.t1	Ptep_gene9368.t1	Ptep_gene8586.t1	Ptep_gene8947.t1		CSCU008587-PA	CSCU008417-PA	CSCU007338-PA	CSCU027612-PA	CSCU026401-PA
	Ptep_gene4660.t1	Ptep_gene5416.t1	Ptep_gene14048.t1	Ptep_gene9395.t1	Ptep_gene8660.t1	Ptep_gene8949.t1		CSCU008589-PA	CSCU008418-PA	CSCU007372-PA	CSCU027877-PA	CSCU026458-PA
	Ptep_gene4662.t1	Ptep_gene5417.t1	Ptep_gene14063.t1	Ptep_gene9466.t1	Ptep_gene8722.t1	Ptep_gene9019.t1		CSCU008633-PA	CSCU008580-PA	CSCU007431-PA	CSCU027925-PA	CSCU026564-PA
	Ptep_gene4665.t1	Ptep_gene5428.t1	Ptep_gene14092.t1	Ptep_gene9472.t1	Ptep_gene8889.t1	Ptep_gene9150.t1		CSCU008638-PA	CSCU008587-PA	CSCU007521-PA	CSCU028127-PA	CSCU026897-PA
	Ptep_gene4694.t1	Ptep_gene5562.t1	Ptep_gene14140.t1	Ptep_gene9477.t1	Ptep_gene8947.t1	Ptep_gene9368.t1		CSCU008681-PA	CSCU008625-PA	CSCU007522-PA	CSCU028215-PA	CSCU027020-PA
	Ptep_gene4699.t1	Ptep_gene5565.t1	Ptep_gene14158.t1	Ptep_gene9526.t1	Ptep_gene9053.t1	Ptep_gene9395.t1		CSCU008699-PA	CSCU008652-PA	CSCU007557-PA	CSCU028932-PA	CSCU027530-PA
	Ptep_gene4938.t1	Ptep_gene5588.t1	Ptep_gene14168.t1	Ptep_gene9619.t1	Ptep_gene9056.t1	Ptep_gene9472.t1		CSCU008896-PA	CSCU008658-PA	CSCU007659-PA	CSCU029967-PA	CSCU027612-PA
	Ptep_gene4975.t1	Ptep_gene5619.t1	Ptep_gene14252.t1	Ptep_gene9792.t1	Ptep_gene9162.t1	Ptep_gene9477.t1		CSCU008930-PA	CSCU008709-PA	CSCU007733-PA	CSCU030284-PA	CSCU028215-PA
	Ptep_gene4985.t1	Ptep_gene5637.t1	Ptep_gene14281.t1	Ptep_gene9806.t1	Ptep_gene9368.t1	Ptep_gene9526.t1		CSCU008933-PA	CSCU008727-PA	CSCU007735-PA	CSCU030345-PA	CSCU028932-PA
	Ptep_gene4998.t1	Ptep_gene5767.t1	Ptep_gene14351.t1	Ptep_gene9810.t1	Ptep_gene9390.t1	Ptep_gene9550.t1		CSCU008982-PA	CSCU008738-PA	CSCU007761-PA		CSCU029008-PA
	Ptep_gene5050.t1	Ptep_gene5771.t1	Ptep_gene14453.t1	Ptep_gene9811.t1	Ptep_gene9392.t1	Ptep_gene9653.t1		CSCU009043-PA	CSCU008794-PA	CSCU007770-PA		CSCU029168-PA
	Ptep_gene5056.t1	Ptep_gene5826.t1	Ptep_gene14471.t1	Ptep_gene9815.t1	Ptep_gene9466.t1	Ptep_gene9748.t1		CSCU009091-PA	CSCU008801-PA	CSCU007810-PA		CSCU029364-PA
	Ptep_gene5057.t1	Ptep_gene5862.t1	Ptep_gene14473.t1	Ptep_gene9945.t1	Ptep_gene9477.t1	Ptep_gene9785.t1		CSCU009189-PA	CSCU008900-PA	CSCU007913-PA		CSCU029715-PA
	Ptep_gene5101.t1	Ptep_gene5876.t1	Ptep_gene14474.t1		Ptep_gene9550.t1	Ptep_gene9792.t1		CSCU009236-PA	CSCU008908-PA	CSCU007934-PA		CSCU029827-PA
	Ptep_gene5127.t1	Ptep_gene5883.t1	Ptep_gene14516.t1		Ptep_gene9619.t1	Ptep_gene9806.t1		CSCU009274-PA	CSCU008965-PA	CSCU007966-PA		CSCU030284-PA
	Ptep_gene5185.t1	Ptep_gene5933.t1	Ptep_gene1459.t1		Ptep_gene9621.t1	Ptep_gene9945.t1		CSCU009438-PA	CSCU008993-PA	CSCU008234-PA
	Ptep_gene5245.t1	Ptep_gene5979.t1	Ptep_gene14600.t1		Ptep_gene9702.t1			CSCU009493-PA	CSCU009163-PA	CSCU008427-PA
	Ptep_gene5322.t1	Ptep_gene5980.t1	Ptep_gene14601.t1		Ptep_gene9748.t1			CSCU009499-PA	CSCU009189-PA	CSCU008428-PA
	Ptep_gene5328.t1	Ptep_gene6007.t1	Ptep_gene1472.t1		Ptep_gene9792.t1			CSCU009731-PA	CSCU009209-PA	CSCU008470-PA
	Ptep_gene5339.t1	Ptep_gene6017.t1	Ptep_gene14721.t1		Ptep_gene9806.t1			CSCU009767-PA	CSCU009236-PA	CSCU008485-PA
	Ptep_gene5402.t1	Ptep_gene6038.t1	Ptep_gene14726.t1		Ptep_gene9824.t1			CSCU009789-PA	CSCU009261-PA	CSCU008580-PA
	Ptep_gene5404.t1	Ptep_gene6105.t1	Ptep_gene14775.t1					CSCU009863-PA	CSCU009301-PA	CSCU008633-PA
	Ptep_gene5406.t1	Ptep_gene6111.t1	Ptep_gene1483.t1					CSCU009892-PA	CSCU009407-PA	CSCU008727-PA
	Ptep_gene5408.t1	Ptep_gene6118.t1	Ptep_gene14864.t1					CSCU009958-PA	CSCU009438-PA	CSCU008870-PA
	Ptep_gene5475.t1	Ptep_gene6121.t1	Ptep_gene14893.t1					CSCU010031-PA	CSCU009493-PA	CSCU008896-PA
	Ptep_gene5506.t1	Ptep_gene6134.t1	Ptep_gene1493.t1					CSCU010059-PA	CSCU009499-PA	CSCU008900-PA
	Ptep_gene5507.t1	Ptep_gene6178.t1	Ptep_gene14930.t1					CSCU010117-PA	CSCU009731-PA	CSCU008911-PA
	Ptep_gene5522.t1	Ptep_gene6198.t1	Ptep_gene14944.t1					CSCU010123-PA	CSCU009767-PA	CSCU009043-PA
	Ptep_gene5571.t1	Ptep_gene6291.t1	Ptep_gene15004.t1					CSCU010237-PA	CSCU009783-PA	CSCU009075-PA
	Ptep_gene5612.t1	Ptep_gene6341.t1	Ptep_gene15065.t1					CSCU010283-PA	CSCU009792-PA	CSCU009076-PA
	Ptep_gene5624.t1	Ptep_gene6402.t1	Ptep_gene15089.t1					CSCU010354-PA	CSCU010111-PA	CSCU009209-PA
	Ptep_gene5665.t1	Ptep_gene6441.t1	Ptep_gene15090.t1					CSCU010365-PA	CSCU010117-PA	CSCU009232-PA
	Ptep_gene5666.t1	Ptep_gene6474.t1	Ptep_gene15172.t1					CSCU010511-PA	CSCU010209-PA	CSCU009236-PA
	Ptep_gene5704.t1	Ptep_gene6558.t1	Ptep_gene15211.t1					CSCU010529-PA	CSCU010211-PA	CSCU009373-PA
	Ptep_gene5731.t1	Ptep_gene6569.t1	Ptep_gene15238.t1					CSCU010648-PA	CSCU010224-PA	CSCU009374-PA
	Ptep_gene5734.t1	Ptep_gene6604.t1	Ptep_gene1532.t1					CSCU010717-PA	CSCU010346-PA	CSCU009380-PA
	Ptep_gene5771.t1	Ptep_gene6646.t1	Ptep_gene15320.t1					CSCU010719-PA	CSCU010354-PA	CSCU009438-PA
	Ptep_gene5775.t1	Ptep_gene6676.t1	Ptep_gene15327.t1					CSCU010724-PA	CSCU010365-PA	CSCU009446-PA
	Ptep_gene5856.t1	Ptep_gene6680.t1	Ptep_gene15332.t1					CSCU010725-PA	CSCU010366-PA	CSCU009449-PA
	Ptep_gene5876.t1	Ptep_gene6700.t1	Ptep_gene15339.t1					CSCU010727-PA	CSCU010438-PA	CSCU009493-PA
	Ptep_gene5901.t1	Ptep_gene6782.t1	Ptep_gene15364.t1					CSCU010728-PA	CSCU010440-PA	CSCU009499-PA
	Ptep_gene5950.t1	Ptep_gene6783.t1	Ptep_gene15370.t1					CSCU010762-PA	CSCU010511-PA	CSCU009617-PA
	Ptep_gene5951.t1	Ptep_gene6789.t1	Ptep_gene1550.t1					CSCU010831-PA	CSCU010688-PA	CSCU009653-PA
	Ptep_gene6007.t1	Ptep_gene6807.t1	Ptep_gene156.t1					CSCU010860-PA	CSCU010704-PA	CSCU009731-PA
	Ptep_gene6017.t1	Ptep_gene6819.t1	Ptep_gene1560.t1					CSCU011010-PA	CSCU010717-PA	CSCU009767-PA
	Ptep_gene6038.t1	Ptep_gene6876.t1	Ptep_gene157.t1					CSCU011040-PA	CSCU010719-PA	CSCU009789-PA
	Ptep_gene6105.t1	Ptep_gene6955.t1	Ptep_gene1617.t1					CSCU011070-PA	CSCU010742-PA	CSCU009863-PA
	Ptep_gene6118.t1	Ptep_gene6956.t1	Ptep_gene1628.t1					CSCU011101-PA	CSCU010768-PA	CSCU009924-PA
	Ptep_gene6179.t1	Ptep_gene6977.t1	Ptep_gene166.t1					CSCU011111-PA	CSCU010806-PA	CSCU010081-PA
	Ptep_gene6198.t1	Ptep_gene7053.t1	Ptep_gene1675.t1					CSCU011149-PA	CSCU010860-PA	CSCU010082-PA
	Ptep_gene6247.t1	Ptep_gene7063.t1	Ptep_gene1683.t1					CSCU011153-PA	CSCU010999-PA	CSCU010123-PA
	Ptep_gene6255.t1	Ptep_gene7108.t1	Ptep_gene1685.t1					CSCU011160-PA	CSCU011003-PA	CSCU010124-PA
	Ptep_gene6277.t1	Ptep_gene7185.t1	Ptep_gene1689.t1					CSCU011256-PA	CSCU011008-PA	CSCU010254-PA
	Ptep_gene6279.t1	Ptep_gene7231.t1	Ptep_gene1718.t1					CSCU011272-PA	CSCU011009-PA	CSCU010283-PA
	Ptep_gene6303.t1	Ptep_gene7234.t1	Ptep_gene1811.t1					CSCU011346-PA	CSCU011011-PA	CSCU010312-PA
	Ptep_gene6341.t1	Ptep_gene7235.t1	Ptep_gene1812.t1					CSCU011353-PA	CSCU011174-PA	CSCU010363-PA
	Ptep_gene6379.t1	Ptep_gene7236.t1	Ptep_gene1813.t1					CSCU011398-PA	CSCU011203-PA	CSCU010365-PA
	Ptep_gene6414.t1	Ptep_gene7237.t1	Ptep_gene1820.t1					CSCU011452-PA	CSCU011251-PA	CSCU010366-PA
	Ptep_gene6436.t1	Ptep_gene7267.t1	Ptep_gene1841.t1					CSCU011456-PA	CSCU011252-PA	CSCU010407-PA
	Ptep_gene6474.t1	Ptep_gene7306.t1	Ptep_gene1902.t1					CSCU011464-PA	CSCU011281-PA	CSCU010430-PA
	Ptep_gene6542.t1	Ptep_gene7332.t1	Ptep_gene1922.t1					CSCU011509-PA	CSCU011353-PA	CSCU010454-PA
	Ptep_gene6569.t1	Ptep_gene7426.t1	Ptep_gene1955.t1					CSCU011590-PA	CSCU011359-PA	CSCU010511-PA
	Ptep_gene6650.t1	Ptep_gene7429.t1	Ptep_gene204.t1					CSCU011764-PA	CSCU011360-PA	CSCU010593-PA
	Ptep_gene6652.t1	Ptep_gene7469.t1	Ptep_gene210.t1					CSCU011768-PA	CSCU011392-PA	CSCU010637-PA
	Ptep_gene6658.t1	Ptep_gene7477.t1	Ptep_gene2101.t1					CSCU011790-PA	CSCU011398-PA	CSCU010645-PA
	Ptep_gene6669.t1	Ptep_gene7493.t1	Ptep_gene2104.t1					CSCU011859-PA	CSCU011452-PA	CSCU010648-PA
	Ptep_gene6671.t1	Ptep_gene7494.t1	Ptep_gene2106.t1					CSCU011937-PA	CSCU011456-PA	CSCU010649-PA
	Ptep_gene6676.t1	Ptep_gene7568.t1	Ptep_gene2126.t1					CSCU011979-PA	CSCU011464-PA	CSCU010688-PA
	Ptep_gene6679.t1	Ptep_gene7579.t1	Ptep_gene2161.t1					CSCU011980-PA	CSCU011486-PA	CSCU010704-PA
	Ptep_gene6680.t1	Ptep_gene7581.t1	Ptep_gene2224.t1					CSCU012141-PA	CSCU011509-PA	CSCU010728-PA
	Ptep_gene6690.t1	Ptep_gene7599.t1	Ptep_gene2228.t1					CSCU012203-PA	CSCU011581-PA	CSCU010793-PA
	Ptep_gene6700.t1	Ptep_gene7603.t1	Ptep_gene2262.t1					CSCU012204-PA	CSCU011764-PA	CSCU010806-PA
	Ptep_gene6720.t1	Ptep_gene7652.t1	Ptep_gene2269.t1					CSCU012211-PA	CSCU011768-PA	CSCU010923-PA
	Ptep_gene6738.t1	Ptep_gene7736.t1	Ptep_gene2283.t1					CSCU012213-PA	CSCU011778-PA	CSCU010948-PA
	Ptep_gene6760.t1	Ptep_gene7737.t1	Ptep_gene2311.t1					CSCU012219-PA	CSCU011780-PA	CSCU010959-PA
	Ptep_gene6783.t1	Ptep_gene7744.t1	Ptep_gene2335.t1					CSCU012294-PA	CSCU011842-PA	CSCU010970-PA
	Ptep_gene6789.t1	Ptep_gene7745.t1	Ptep_gene2364.t1					CSCU012363-PA	CSCU011857-PA	CSCU011003-PA
	Ptep_gene6800.t1	Ptep_gene7749.t1	Ptep_gene2386.t1					CSCU012438-PA	CSCU011858-PA	CSCU011017-PA
	Ptep_gene6813.t1	Ptep_gene7779.t1	Ptep_gene2409.t1					CSCU012540-PA	CSCU011861-PA	CSCU011023-PA
	Ptep_gene6828.t1	Ptep_gene7837.t1	Ptep_gene2410.t1					CSCU012568-PA	CSCU011937-PA	CSCU011129-PA
	Ptep_gene6842.t1	Ptep_gene7922.t1	Ptep_gene2426.t1					CSCU012583-PA	CSCU011942-PA	CSCU011132-PA
	Ptep_gene6955.t1	Ptep_gene7952.t1	Ptep_gene2439.t1					CSCU012691-PA	CSCU011979-PA	CSCU011146-PA
	Ptep_gene6956.t1	Ptep_gene8000.t1	Ptep_gene2457.t1					CSCU012764-PA	CSCU011980-PA	CSCU011160-PA
	Ptep_gene6972.t1	Ptep_gene8016.t1	Ptep_gene2468.t1					CSCU013046-PA	CSCU012077-PA	CSCU011203-PA
	Ptep_gene6977.t1	Ptep_gene8028.t1	Ptep_gene247.t1					CSCU013129-PA	CSCU012141-PA	CSCU011205-PA
	Ptep_gene6989.t1	Ptep_gene8071.t1	Ptep_gene2567.t1					CSCU013169-PA	CSCU012211-PA	CSCU011253-PA
	Ptep_gene7063.t1	Ptep_gene8106.t1	Ptep_gene2571.t1					CSCU013174-PA	CSCU012260-PA	CSCU011256-PA
	Ptep_gene7147.t1	Ptep_gene8162.t1	Ptep_gene2597.t1					CSCU013194-PA	CSCU012294-PA	CSCU011281-PA
	Ptep_gene7245.t1	Ptep_gene8165.t1	Ptep_gene2598.t1					CSCU013195-PA	CSCU012390-PA	CSCU011286-PA
	Ptep_gene7249.t1	Ptep_gene8202.t1	Ptep_gene2599.t1					CSCU013314-PA	CSCU012399-PA	CSCU011288-PA
	Ptep_gene7260.t1	Ptep_gene8205.t1	Ptep_gene2606.t1					CSCU013320-PA	CSCU012438-PA	CSCU011322-PA
	Ptep_gene7263.t1	Ptep_gene8215.t1	Ptep_gene2637.t1					CSCU013420-PA	CSCU012556-PA	CSCU011346-PA
	Ptep_gene7304.t1	Ptep_gene8231.t1	Ptep_gene2649.t1					CSCU013487-PA	CSCU012593-PA	CSCU011353-PA
	Ptep_gene7374.t1	Ptep_gene8298.t1	Ptep_gene2651.t1					CSCU013634-PA	CSCU012622-PA	CSCU011392-PA
	Ptep_gene7377.t1	Ptep_gene8322.t1	Ptep_gene2656.t1					CSCU013691-PA	CSCU012827-PA	CSCU011398-PA
	Ptep_gene7390.t1	Ptep_gene8354.t1	Ptep_gene2708.t1					CSCU013694-PA	CSCU012922-PA	CSCU011452-PA
	Ptep_gene7423.t1	Ptep_gene8381.t1	Ptep_gene2730.t1					CSCU013854-PA	CSCU012938-PA	CSCU011464-PA
	Ptep_gene7424.t1	Ptep_gene8441.t1	Ptep_gene2743.t1					CSCU013926-PA	CSCU012974-PA	CSCU011509-PA
	Ptep_gene7426.t1	Ptep_gene8486.t1	Ptep_gene2756.t1					CSCU013933-PA	CSCU012983-PA	CSCU011537-PA
	Ptep_gene7469.t1	Ptep_gene8586.t1	Ptep_gene2759.t1					CSCU013978-PA	CSCU012995-PA	CSCU011630-PA
	Ptep_gene7477.t1	Ptep_gene8691.t1	Ptep_gene276.t1					CSCU013980-PA	CSCU013046-PA	CSCU011717-PA
	Ptep_gene7478.t1	Ptep_gene8716.t1	Ptep_gene2851.t1					CSCU014090-PA	CSCU013099-PA	CSCU011768-PA
	Ptep_gene7479.t1	Ptep_gene8722.t1	Ptep_gene2862.t1					CSCU014143-PA	CSCU013120-PA	CSCU011903-PA
	Ptep_gene7514.t1	Ptep_gene8750.t1	Ptep_gene2915.t1					CSCU014162-PA	CSCU013174-PA	CSCU011904-PA
	Ptep_gene7542.t1	Ptep_gene8755.t1	Ptep_gene2926.t1					CSCU014196-PA	CSCU013201-PA	CSCU011937-PA
	Ptep_gene7543.t1	Ptep_gene8822.t1	Ptep_gene2944.t1					CSCU014366-PA	CSCU013318-PA	CSCU011942-PA
	Ptep_gene7567.t1	Ptep_gene8850.t1	Ptep_gene2948.t1					CSCU014370-PA	CSCU013320-PA	CSCU011980-PA
	Ptep_gene7568.t1	Ptep_gene8852.t1	Ptep_gene2949.t1					CSCU014380-PA	CSCU013420-PA	CSCU012141-PA
	Ptep_gene7583.t1	Ptep_gene8866.t1	Ptep_gene2950.t1					CSCU014478-PA	CSCU013439-PA	CSCU012186-PA
	Ptep_gene7683.t1	Ptep_gene8868.t1	Ptep_gene2991.t1					CSCU014519-PA	CSCU013484-PA	CSCU012215-PA
	Ptep_gene7736.t1	Ptep_gene8889.t1	Ptep_gene2992.t1					CSCU014523-PA	CSCU013487-PA	CSCU012219-PA
	Ptep_gene7744.t1	Ptep_gene8902.t1	Ptep_gene3013.t1					CSCU014548-PA	CSCU013584-PA	CSCU012294-PA
	Ptep_gene7831.t1	Ptep_gene8964.t1	Ptep_gene3045.t1					CSCU014587-PA	CSCU013610-PA	CSCU012438-PA
	Ptep_gene7837.t1	Ptep_gene8987.t1	Ptep_gene3053.t1					CSCU014600-PA	CSCU013639-PA	CSCU012539-PA
	Ptep_gene7880.t1	Ptep_gene9030.t1	Ptep_gene3105.t1					CSCU014645-PA	CSCU013759-PA	CSCU012556-PA
	Ptep_gene7922.t1	Ptep_gene9053.t1	Ptep_gene3108.t1					CSCU014646-PA	CSCU013882-PA	CSCU012568-PA
	Ptep_gene8028.t1	Ptep_gene9076.t1	Ptep_gene3119.t1					CSCU014747-PA	CSCU014018-PA	CSCU012583-PA
	Ptep_gene8060.t1	Ptep_gene9077.t1	Ptep_gene3153.t1					CSCU014803-PA	CSCU014041-PA	CSCU012593-PA
	Ptep_gene8063.t1	Ptep_gene9078.t1	Ptep_gene3233.t1					CSCU014825-PA	CSCU014129-PA	CSCU012743-PA
	Ptep_gene8078.t1	Ptep_gene9096.t1	Ptep_gene3234.t1					CSCU014904-PA	CSCU014143-PA	CSCU012764-PA
	Ptep_gene8079.t1	Ptep_gene9097.t1	Ptep_gene3235.t1					CSCU014905-PA	CSCU014227-PA	CSCU012766-PA
	Ptep_gene8080.t1	Ptep_gene9162.t1	Ptep_gene3239.t1					CSCU014910-PA	CSCU014230-PA	CSCU012772-PA
	Ptep_gene8081.t1	Ptep_gene9242.t1	Ptep_gene3262.t1					CSCU014919-PA	CSCU014231-PA	CSCU012911-PA
	Ptep_gene8082.t1	Ptep_gene9246.t1	Ptep_gene3266.t1					CSCU014926-PA	CSCU014339-PA	CSCU012985-PA
	Ptep_gene8106.t1	Ptep_gene9280.t1	Ptep_gene3287.t1					CSCU014963-PA	CSCU014361-PA	CSCU013046-PA
	Ptep_gene8173.t1	Ptep_gene9336.t1	Ptep_gene3288.t1					CSCU014964-PA	CSCU014370-PA	CSCU013129-PA
	Ptep_gene8215.t1	Ptep_gene9337.t1	Ptep_gene330.t1					CSCU014967-PA	CSCU014499-PA	CSCU013201-PA
	Ptep_gene8249.t1	Ptep_gene9339.t1	Ptep_gene3409.t1					CSCU015068-PA	CSCU014523-PA	CSCU013215-PA
	Ptep_gene8271.t1	Ptep_gene9341.t1	Ptep_gene343.t1					CSCU015117-PA	CSCU014548-PA	CSCU013289-PA
	Ptep_gene8278.t1	Ptep_gene9343.t1	Ptep_gene3461.t1					CSCU015118-PA	CSCU014564-PA	CSCU013290-PA
	Ptep_gene8302.t1	Ptep_gene9344.t1	Ptep_gene349.t1					CSCU015255-PA	CSCU014646-PA	CSCU013317-PA
	Ptep_gene8354.t1	Ptep_gene9387.t1	Ptep_gene3532.t1					CSCU015263-PA	CSCU014710-PA	CSCU013318-PA
	Ptep_gene8381.t1	Ptep_gene9420.t1	Ptep_gene3538.t1					CSCU015478-PA	CSCU014818-PA	CSCU013320-PA
	Ptep_gene8391.t1	Ptep_gene9429.t1	Ptep_gene3561.t1					CSCU015490-PA	CSCU014825-PA	CSCU013420-PA
	Ptep_gene8441.t1	Ptep_gene9442.t1	Ptep_gene3565.t1					CSCU015528-PA	CSCU014874-PA	CSCU013584-PA
	Ptep_gene8443.t1	Ptep_gene9473.t1	Ptep_gene3602.t1					CSCU015561-PA	CSCU014888-PA	CSCU013757-PA
	Ptep_gene8449.t1	Ptep_gene9477.t1	Ptep_gene3721.t1					CSCU015676-PA	CSCU014905-PA	CSCU014018-PA
	Ptep_gene8482.t1	Ptep_gene9550.t1	Ptep_gene3727.t1					CSCU015678-PA	CSCU014963-PA	CSCU014057-PA
	Ptep_gene8491.t1	Ptep_gene9624.t1	Ptep_gene375.t1					CSCU015718-PA	CSCU015031-PA	CSCU014129-PA
	Ptep_gene8544.t1	Ptep_gene9658.t1	Ptep_gene3767.t1					CSCU015966-PA	CSCU015047-PA	CSCU014162-PA
	Ptep_gene8554.t1	Ptep_gene9702.t1	Ptep_gene3853.t1					CSCU016051-PA	CSCU015152-PA	CSCU014260-PA
	Ptep_gene8558.t1	Ptep_gene9758.t1	Ptep_gene3887.t1					CSCU016079-PA	CSCU015181-PA	CSCU014339-PA
	Ptep_gene8596.t1	Ptep_gene9792.t1	Ptep_gene3938.t1					CSCU016091-PA	CSCU015198-PA	CSCU014340-PA
	Ptep_gene8613.t1	Ptep_gene9803.t1	Ptep_gene3966.t1					CSCU016223-PA	CSCU015526-PA	CSCU014361-PA
	Ptep_gene8647.t1	Ptep_gene9810.t1	Ptep_gene3973.t1					CSCU016270-PA	CSCU015554-PA	CSCU014380-PA
	Ptep_gene8660.t1	Ptep_gene9824.t1	Ptep_gene4043.t1					CSCU016360-PA	CSCU015561-PA	CSCU014385-PA
	Ptep_gene8666.t1	Ptep_gene9861.t1	Ptep_gene4045.t1					CSCU016378-PA	CSCU015676-PA	CSCU014499-PA
	Ptep_gene8830.t1	Ptep_gene9863.t1	Ptep_gene4046.t1					CSCU016475-PA	CSCU015678-PA	CSCU014548-PA
	Ptep_gene8866.t1	Ptep_gene9901.t1	Ptep_gene4062.t1					CSCU016511-PA	CSCU015718-PA	CSCU014599-PA
	Ptep_gene8868.t1	Ptep_gene9934.t1	Ptep_gene4066.t1					CSCU016521-PA	CSCU015835-PA	CSCU014710-PA
	Ptep_gene8889.t1	Ptep_gene9963.t1	Ptep_gene4070.t1					CSCU016595-PA	CSCU015933-PA	CSCU014749-PA
	Ptep_gene8902.t1	Ptep_gene10107.t1	Ptep_gene4107.t1					CSCU016618-PA	CSCU015978-PA	CSCU014757-PA
	Ptep_gene8964.t1	Ptep_gene10176.t1	Ptep_gene4108.t1					CSCU016644-PA	CSCU016090-PA	CSCU014770-PA
	Ptep_gene8970.t1	Ptep_gene10181.t1	Ptep_gene4176.t1					CSCU016690-PA	CSCU016154-PA	CSCU014781-PA
	Ptep_gene9030.t1	Ptep_gene10243.t1	Ptep_gene4193.t1					CSCU016698-PA	CSCU016245-PA	CSCU014804-PA
	Ptep_gene9064.t1	Ptep_gene10244.t1	Ptep_gene4194.t1					CSCU016753-PA	CSCU016302-PA	CSCU014825-PA
	Ptep_gene9076.t1	Ptep_gene10247.t1	Ptep_gene4196.t1					CSCU016754-PA	CSCU016311-PA	CSCU014872-PA
	Ptep_gene9077.t1	Ptep_gene10253.t1	Ptep_gene4214.t1					CSCU016764-PA	CSCU016360-PA	CSCU014905-PA
	Ptep_gene9078.t1	Ptep_gene10271.t1	Ptep_gene4274.t1					CSCU016866-PA	CSCU016427-PA	CSCU014919-PA
	Ptep_gene9142.t1	Ptep_gene10359.t1	Ptep_gene43.t1					CSCU016883-PA	CSCU016475-PA	CSCU014963-PA
	Ptep_gene9149.t1	Ptep_gene10527.t1	Ptep_gene434.t1					CSCU016887-PA	CSCU016483-PA	CSCU014971-PA
	Ptep_gene9150.t1	Ptep_gene10530.t1	Ptep_gene4392.t1					CSCU016940-PA	CSCU016554-PA	CSCU015023-PA
	Ptep_gene9206.t1	Ptep_gene10547.t1	Ptep_gene4410.t1					CSCU016965-PA	CSCU016595-PA	CSCU015117-PA
	Ptep_gene9272.t1	Ptep_gene10701.t1	Ptep_gene4474.t1					CSCU016967-PA	CSCU016618-PA	CSCU015118-PA
	Ptep_gene9274.t1	Ptep_gene10728.t1	Ptep_gene4482.t1					CSCU017044-PA	CSCU016619-PA	CSCU015167-PA
	Ptep_gene9276.t1	Ptep_gene10746.t1	Ptep_gene4485.t1					CSCU017137-PA	CSCU016620-PA	CSCU015170-PA
	Ptep_gene9280.t1	Ptep_gene10804.t1	Ptep_gene4499.t1					CSCU017167-PA	CSCU016644-PA	CSCU015182-PA
	Ptep_gene9347.t1	Ptep_gene10841.t1	Ptep_gene4555.t1					CSCU017237-PA	CSCU016659-PA	CSCU015183-PA
	Ptep_gene9349.t1	Ptep_gene11115.t1	Ptep_gene4574.t1					CSCU017248-PA	CSCU016690-PA	CSCU015190-PA
	Ptep_gene9368.t1	Ptep_gene11273.t1	Ptep_gene4620.t1					CSCU017250-PA	CSCU016698-PA	CSCU015216-PA
	Ptep_gene9395.t1	Ptep_gene11284.t1	Ptep_gene4630.t1					CSCU017267-PA	CSCU016764-PA	CSCU015219-PA
	Ptep_gene9442.t1	Ptep_gene11370.t1	Ptep_gene466.t1					CSCU017292-PA	CSCU016834-PA	CSCU015271-PA
	Ptep_gene9472.t1	Ptep_gene11416.t1	Ptep_gene4696.t1					CSCU017302-PA	CSCU016859-PA	CSCU015478-PA
	Ptep_gene9473.t1	Ptep_gene11438.t1	Ptep_gene4699.t1					CSCU017407-PA	CSCU016922-PA	CSCU015491-PA
	Ptep_gene9477.t1	Ptep_gene11454.t1	Ptep_gene4867.t1					CSCU017448-PA	CSCU016937-PA	CSCU015558-PA
	Ptep_gene9526.t1	Ptep_gene11474.t1	Ptep_gene4868.t1					CSCU017468-PA	CSCU016960-PA	CSCU015599-PA
	Ptep_gene9590.t1	Ptep_gene11543.t1	Ptep_gene487.t1					CSCU017781-PA	CSCU017036-PA	CSCU015676-PA
	Ptep_gene9619.t1	Ptep_gene11553.t1	Ptep_gene488.t1					CSCU017791-PA	CSCU017044-PA	CSCU015678-PA
	Ptep_gene9658.t1	Ptep_gene11556.t1	Ptep_gene4938.t1					CSCU017863-PA	CSCU017083-PA	CSCU015713-PA
	Ptep_gene9758.t1	Ptep_gene11592.t1	Ptep_gene4991.t1					CSCU017888-PA	CSCU017137-PA	CSCU015718-PA
	Ptep_gene9770.t1	Ptep_gene11706.t1	Ptep_gene4992.t1					CSCU017970-PA	CSCU017167-PA	CSCU015770-PA
	Ptep_gene9792.t1	Ptep_gene11707.t1	Ptep_gene4993.t1					CSCU018009-PA	CSCU017237-PA	CSCU015776-PA
	Ptep_gene9806.t1	Ptep_gene11708.t1	Ptep_gene4998.t1					CSCU018053-PA	CSCU017238-PA	CSCU015792-PA
	Ptep_gene9815.t1	Ptep_gene11761.t1	Ptep_gene5036.t1					CSCU018067-PA	CSCU017249-PA	CSCU015793-PA
	Ptep_gene9861.t1	Ptep_gene11765.t1	Ptep_gene5094.t1					CSCU018125-PA	CSCU017250-PA	CSCU015834-PA
	Ptep_gene9863.t1	Ptep_gene11822.t1	Ptep_gene510.t1					CSCU018222-PA	CSCU017292-PA	CSCU015854-PA
	Ptep_gene9882.t1	Ptep_gene11824.t1	Ptep_gene5165.t1					CSCU018263-PA	CSCU017303-PA	CSCU015862-PA
	Ptep_gene9888.t1	Ptep_gene11833.t1	Ptep_gene5255.t1					CSCU018311-PA	CSCU017338-PA	CSCU015863-PA
	Ptep_gene9890.t1	Ptep_gene11959.t1	Ptep_gene5285.t1					CSCU018379-PA	CSCU017393-PA	CSCU015990-PA
	Ptep_gene9963.t1	Ptep_gene11973.t1	Ptep_gene531.t1					CSCU018395-PA	CSCU017479-PA	CSCU016090-PA
	Ptep_gene10072.t1	Ptep_gene12118.t1	Ptep_gene532.t1					CSCU018406-PA	CSCU017495-PA	CSCU016140-PA
	Ptep_gene10088.t1	Ptep_gene12119.t1	Ptep_gene5322.t1					CSCU018434-PA	CSCU017616-PA	CSCU016196-PA
	Ptep_gene10130.t1	Ptep_gene12122.t1	Ptep_gene5335.t1					CSCU018586-PA	CSCU017781-PA	CSCU016222-PA
	Ptep_gene10181.t1	Ptep_gene12227.t1	Ptep_gene5337.t1					CSCU018587-PA	CSCU017791-PA	CSCU016265-PA
	Ptep_gene10219.t1	Ptep_gene12319.t1	Ptep_gene5338.t1					CSCU018707-PA	CSCU017815-PA	CSCU016266-PA
	Ptep_gene10223.t1	Ptep_gene12464.t1	Ptep_gene5406.t1					CSCU018721-PA	CSCU017866-PA	CSCU016355-PA
	Ptep_gene10224.t1	Ptep_gene12585.t1	Ptep_gene5411.t1					CSCU018732-PA	CSCU017924-PA	CSCU016415-PA
	Ptep_gene10273.t1	Ptep_gene12617.t1	Ptep_gene5416.t1					CSCU018737-PA	CSCU018013-PA	CSCU016438-PA
	Ptep_gene10384.t1	Ptep_gene12687.t1	Ptep_gene5417.t1					CSCU018753-PA	CSCU018067-PA	CSCU016470-PA
	Ptep_gene10391.t1	Ptep_gene12700.t1	Ptep_gene5418.t1					CSCU018841-PA	CSCU018379-PA	CSCU016483-PA
	Ptep_gene10433.t1	Ptep_gene12787.t1	Ptep_gene5420.t1					CSCU018884-PA	CSCU018418-PA	CSCU016554-PA
	Ptep_gene10443.t1	Ptep_gene12788.t1	Ptep_gene5427.t1					CSCU019065-PA	CSCU018438-PA	CSCU016618-PA
	Ptep_gene10444.t1	Ptep_gene12805.t1	Ptep_gene5428.t1					CSCU019110-PA	CSCU018507-PA	CSCU016620-PA
	Ptep_gene10448.t1	Ptep_gene12819.t1	Ptep_gene5463.t1					CSCU019211-PA	CSCU018509-PA	CSCU016659-PA
	Ptep_gene10547.t1	Ptep_gene12892.t1	Ptep_gene5466.t1					CSCU019300-PA	CSCU018516-PA	CSCU016690-PA
	Ptep_gene10608.t1	Ptep_gene12894.t1	Ptep_gene5467.t1					CSCU019335-PA	CSCU018587-PA	CSCU016695-PA
	Ptep_gene10648.t1	Ptep_gene12974.t1	Ptep_gene5468.t1					CSCU019388-PA	CSCU018613-PA	CSCU016698-PA
	Ptep_gene10746.t1	Ptep_gene13011.t1	Ptep_gene5508.t1					CSCU019495-PA	CSCU018651-PA	CSCU016736-PA
	Ptep_gene10774.t1	Ptep_gene13012.t1	Ptep_gene5544.t1					CSCU019664-PA	CSCU018652-PA	CSCU016738-PA
	Ptep_gene10842.t1	Ptep_gene13074.t1	Ptep_gene5545.t1					CSCU019702-PA	CSCU018653-PA	CSCU016753-PA
	Ptep_gene10885.t1	Ptep_gene13076.t1	Ptep_gene5556.t1					CSCU019718-PA	CSCU018721-PA	CSCU016754-PA
	Ptep_gene10942.t1	Ptep_gene13127.t1	Ptep_gene5594.t1					CSCU019899-PA	CSCU018841-PA	CSCU016765-PA
	Ptep_gene11021.t1	Ptep_gene13156.t1	Ptep_gene5595.t1					CSCU019948-PA	CSCU018878-PA	CSCU016781-PA
	Ptep_gene11033.t1	Ptep_gene13162.t1	Ptep_gene5596.t1					CSCU019974-PA	CSCU018971-PA	CSCU016859-PA
	Ptep_gene11103.t1	Ptep_gene13255.t1	Ptep_gene5600.t1					CSCU020006-PA	CSCU018984-PA	CSCU016887-PA
	Ptep_gene11167.t1	Ptep_gene13256.t1	Ptep_gene5612.t1					CSCU020056-PA	CSCU019003-PA	CSCU016937-PA
	Ptep_gene11258.t1	Ptep_gene13267.t1	Ptep_gene5666.t1					CSCU020181-PA	CSCU019110-PA	CSCU016942-PA
	Ptep_gene11313.t1	Ptep_gene13268.t1	Ptep_gene5703.t1					CSCU020191-PA	CSCU019218-PA	CSCU016956-PA
	Ptep_gene11332.t1	Ptep_gene13297.t1	Ptep_gene5704.t1					CSCU020232-PA	CSCU019316-PA	CSCU016958-PA
	Ptep_gene11346.t1	Ptep_gene13329.t1	Ptep_gene5771.t1					CSCU020274-PA	CSCU019388-PA	CSCU016965-PA
	Ptep_gene11356.t1	Ptep_gene13332.t1	Ptep_gene5775.t1					CSCU020357-PA	CSCU019398-PA	CSCU017036-PA
	Ptep_gene11404.t1	Ptep_gene13340.t1	Ptep_gene5796.t1					CSCU020395-PA	CSCU019415-PA	CSCU017137-PA
	Ptep_gene11416.t1	Ptep_gene13384.t1	Ptep_gene5809.t1					CSCU020416-PA	CSCU019570-PA	CSCU017167-PA
	Ptep_gene11454.t1	Ptep_gene13464.t1	Ptep_gene5810.t1					CSCU020429-PA	CSCU019627-PA	CSCU017179-PA
	Ptep_gene11537.t1	Ptep_gene13523.t1	Ptep_gene5815.t1					CSCU020430-PA	CSCU019643-PA	CSCU017249-PA
	Ptep_gene11553.t1	Ptep_gene13537.t1	Ptep_gene5876.t1					CSCU020441-PA	CSCU019845-PA	CSCU017303-PA
	Ptep_gene11592.t1	Ptep_gene13543.t1	Ptep_gene5883.t1					CSCU020556-PA	CSCU019874-PA	CSCU017334-PA
	Ptep_gene11624.t1	Ptep_gene13570.t1	Ptep_gene5920.t1					CSCU020570-PA	CSCU019891-PA	CSCU017367-PA
	Ptep_gene11631.t1	Ptep_gene13741.t1	Ptep_gene5930.t1					CSCU020667-PA	CSCU019899-PA	CSCU017368-PA
	Ptep_gene11659.t1	Ptep_gene13742.t1	Ptep_gene5950.t1					CSCU020762-PA	CSCU019916-PA	CSCU017406-PA
	Ptep_gene11703.t1	Ptep_gene13756.t1	Ptep_gene5995.t1					CSCU020770-PA	CSCU019921-PA	CSCU017448-PA
	Ptep_gene11706.t1	Ptep_gene13760.t1	Ptep_gene6007.t1					CSCU020782-PA	CSCU019923-PA	CSCU017451-PA
	Ptep_gene11724.t1	Ptep_gene13781.t1	Ptep_gene6017.t1					CSCU020783-PA	CSCU019974-PA	CSCU017472-PA
	Ptep_gene11737.t1	Ptep_gene13784.t1	Ptep_gene6092.t1					CSCU020816-PA	CSCU019984-PA	CSCU017699-PA
	Ptep_gene11779.t1	Ptep_gene13811.t1	Ptep_gene6105.t1					CSCU020828-PA	CSCU020028-PA	CSCU017781-PA
	Ptep_gene11822.t1	Ptep_gene13832.t1	Ptep_gene6108.t1					CSCU020844-PA	CSCU020062-PA	CSCU017788-PA
	Ptep_gene11824.t1	Ptep_gene13835.t1	Ptep_gene6111.t1					CSCU020845-PA	CSCU020158-PA	CSCU017829-PA
	Ptep_gene11833.t1	Ptep_gene13863.t1	Ptep_gene6125.t1					CSCU020867-PA	CSCU020177-PA	CSCU017886-PA
	Ptep_gene12063.t1	Ptep_gene13884.t1	Ptep_gene6134.t1					CSCU020894-PA	CSCU020185-PA	CSCU018009-PA
	Ptep_gene12124.t1	Ptep_gene13966.t1	Ptep_gene6139.t1					CSCU020995-PA	CSCU020268-PA	CSCU018053-PA
	Ptep_gene12139.t1	Ptep_gene14048.t1	Ptep_gene6188.t1					CSCU021068-PA	CSCU020274-PA	CSCU018125-PA
	Ptep_gene12208.t1	Ptep_gene14063.t1	Ptep_gene6192.t1					CSCU021069-PA	CSCU020275-PA	CSCU018166-PA
	Ptep_gene12218.t1	Ptep_gene14116.t1	Ptep_gene6193.t1					CSCU021070-PA	CSCU020395-PA	CSCU018249-PA
	Ptep_gene12295.t1	Ptep_gene14117.t1	Ptep_gene6212.t1					CSCU021138-PA	CSCU020416-PA	CSCU018263-PA
	Ptep_gene12296.t1	Ptep_gene14158.t1	Ptep_gene6215.t1					CSCU021213-PA	CSCU020488-PA	CSCU018372-PA
	Ptep_gene12315.t1	Ptep_gene14162.t1	Ptep_gene6231.t1					CSCU021223-PA	CSCU020630-PA	CSCU018379-PA
	Ptep_gene12316.t1	Ptep_gene14231.t1	Ptep_gene6279.t1					CSCU021224-PA	CSCU020726-PA	CSCU018485-PA
	Ptep_gene12373.t1	Ptep_gene14471.t1	Ptep_gene6331.t1					CSCU021225-PA	CSCU020763-PA	CSCU018613-PA
	Ptep_gene12415.t1	Ptep_gene14479.t1	Ptep_gene6333.t1					CSCU021228-PA	CSCU020782-PA	CSCU018623-PA
	Ptep_gene12416.t1	Ptep_gene14512.t1	Ptep_gene6388.t1					CSCU021262-PA	CSCU020816-PA	CSCU018651-PA
	Ptep_gene12465.t1	Ptep_gene14569.t1	Ptep_gene6427.t1					CSCU021283-PA	CSCU020825-PA	CSCU018652-PA
	Ptep_gene12507.t1	Ptep_gene14600.t1	Ptep_gene6474.t1					CSCU021286-PA	CSCU020828-PA	CSCU018653-PA
	Ptep_gene12518.t1	Ptep_gene14601.t1	Ptep_gene6558.t1					CSCU021287-PA	CSCU020981-PA	CSCU018712-PA
	Ptep_gene12585.t1	Ptep_gene14611.t1	Ptep_gene6569.t1					CSCU021318-PA	CSCU020995-PA	CSCU018753-PA
	Ptep_gene12588.t1	Ptep_gene14686.t1	Ptep_gene66.t1					CSCU021409-PA	CSCU021029-PA	CSCU018762-PA
	Ptep_gene12614.t1	Ptep_gene14848.t1	Ptep_gene6604.t1					CSCU021456-PA	CSCU021068-PA	CSCU018809-PA
	Ptep_gene12640.t1	Ptep_gene14893.t1	Ptep_gene6646.t1					CSCU021469-PA	CSCU021069-PA	CSCU018841-PA
	Ptep_gene12648.t1	Ptep_gene15079.t1	Ptep_gene6688.t1					CSCU021605-PA	CSCU021070-PA	CSCU018845-PA
	Ptep_gene12787.t1	Ptep_gene15218.t1	Ptep_gene67.t1					CSCU021608-PA	CSCU021149-PA	CSCU018871-PA
	Ptep_gene12788.t1	Ptep_gene15225.t1	Ptep_gene6700.t1					CSCU021610-PA	CSCU021210-PA	CSCU018961-PA
	Ptep_gene12805.t1	Ptep_gene15238.t1	Ptep_gene6741.t1					CSCU021636-PA	CSCU021212-PA	CSCU019049-PA
	Ptep_gene12819.t1	Ptep_gene15250.t1	Ptep_gene6783.t1					CSCU021727-PA	CSCU021228-PA	CSCU019110-PA
	Ptep_gene12892.t1	Ptep_gene15262.t1	Ptep_gene6789.t1					CSCU021734-PA	CSCU021253-PA	CSCU019211-PA
	Ptep_gene12894.t1	Ptep_gene15270.t1	Ptep_gene6813.t1					CSCU021744-PA	CSCU021301-PA	CSCU019258-PA
	Ptep_gene12924.t1	Ptep_gene15322.t1	Ptep_gene6819.t1					CSCU021817-PA	CSCU021307-PA	CSCU019300-PA
	Ptep_gene12927.t1	Ptep_gene15327.t1	Ptep_gene685.t1					CSCU021822-PA	CSCU021456-PA	CSCU019398-PA
	Ptep_gene12944.t1	Ptep_gene15332.t1	Ptep_gene690.t1					CSCU021858-PA	CSCU021469-PA	CSCU019488-PA
	Ptep_gene12946.t1	Ptep_gene15397.t1	Ptep_gene6917.t1					CSCU021904-PA	CSCU021558-PA	CSCU019545-PA
	Ptep_gene13011.t1		Ptep_gene6972.t1					CSCU021938-PA	CSCU021559-PA	CSCU019551-PA
	Ptep_gene13012.t1		Ptep_gene6977.t1					CSCU021976-PA	CSCU021711-PA	CSCU019612-PA
	Ptep_gene13019.t1		Ptep_gene6989.t1					CSCU022076-PA	CSCU021798-PA	CSCU019695-PA
	Ptep_gene13117.t1		Ptep_gene699.t1					CSCU022152-PA	CSCU021817-PA	CSCU019718-PA
	Ptep_gene13127.t1		Ptep_gene7017.t1					CSCU022210-PA	CSCU021858-PA	CSCU019874-PA
	Ptep_gene13156.t1		Ptep_gene704.t1					CSCU022268-PA	CSCU021876-PA	CSCU019885-PA
	Ptep_gene13162.t1		Ptep_gene7053.t1					CSCU022300-PA	CSCU021905-PA	CSCU019908-PA
	Ptep_gene13225.t1		Ptep_gene706.t1					CSCU022310-PA	CSCU021963-PA	CSCU019948-PA
	Ptep_gene13255.t1		Ptep_gene7063.t1					CSCU022472-PA	CSCU022035-PA	CSCU019950-PA
	Ptep_gene13256.t1		Ptep_gene7077.t1					CSCU022473-PA	CSCU022270-PA	CSCU019974-PA
	Ptep_gene13305.t1		Ptep_gene7106.t1					CSCU022474-PA	CSCU022340-PA	CSCU020062-PA
	Ptep_gene13329.t1		Ptep_gene7163.t1					CSCU022577-PA	CSCU022474-PA	CSCU020081-PA
	Ptep_gene13340.t1		Ptep_gene7231.t1					CSCU022593-PA	CSCU022593-PA	CSCU020177-PA
	Ptep_gene13384.t1		Ptep_gene7234.t1					CSCU022604-PA	CSCU022604-PA	CSCU020193-PA
	Ptep_gene13396.t1		Ptep_gene7235.t1					CSCU022605-PA	CSCU022605-PA	CSCU020325-PA
	Ptep_gene13523.t1		Ptep_gene7236.t1					CSCU022626-PA	CSCU022628-PA	CSCU020412-PA
	Ptep_gene13543.t1		Ptep_gene7237.t1					CSCU022764-PA	CSCU022649-PA	CSCU020415-PA
	Ptep_gene13570.t1		Ptep_gene724.t1					CSCU022810-PA	CSCU022752-PA	CSCU020416-PA
	Ptep_gene13624.t1		Ptep_gene7245.t1					CSCU022858-PA	CSCU022754-PA	CSCU020541-PA
	Ptep_gene13627.t1		Ptep_gene7249.t1					CSCU022865-PA	CSCU022764-PA	CSCU020782-PA
	Ptep_gene13661.t1		Ptep_gene7255.t1					CSCU023021-PA	CSCU022858-PA	CSCU020809-PA
	Ptep_gene13683.t1		Ptep_gene7260.t1					CSCU023066-PA	CSCU022988-PA	CSCU020816-PA
	Ptep_gene13687.t1		Ptep_gene7263.t1					CSCU023094-PA	CSCU023047-PA	CSCU020823-PA
	Ptep_gene13762.t1		Ptep_gene7396.t1					CSCU023124-PA	CSCU023080-PA	CSCU020824-PA
	Ptep_gene13781.t1		Ptep_gene7426.t1					CSCU023125-PA	CSCU023081-PA	CSCU020828-PA
	Ptep_gene13811.t1		Ptep_gene7432.t1					CSCU023213-PA	CSCU023083-PA	CSCU020894-PA
	Ptep_gene13835.t1		Ptep_gene7433.t1					CSCU023290-PA	CSCU023093-PA	CSCU020970-PA
	Ptep_gene13836.t1		Ptep_gene7434.t1					CSCU023338-PA	CSCU023338-PA	CSCU021228-PA
	Ptep_gene13874.t1		Ptep_gene7466.t1					CSCU023378-PA	CSCU023342-PA	CSCU021253-PA
	Ptep_gene13884.t1		Ptep_gene7479.t1					CSCU023415-PA	CSCU023365-PA	CSCU021286-PA
	Ptep_gene13951.t1		Ptep_gene748.t1					CSCU023418-PA	CSCU023378-PA	CSCU021287-PA
	Ptep_gene13983.t1		Ptep_gene7542.t1					CSCU023419-PA	CSCU023420-PA	CSCU021307-PA
	Ptep_gene13992.t1		Ptep_gene7555.t1					CSCU023421-PA	CSCU023432-PA	CSCU021318-PA
	Ptep_gene14001.t1		Ptep_gene756.t1					CSCU023423-PA	CSCU023451-PA	CSCU021388-PA
	Ptep_gene14048.t1		Ptep_gene7568.t1					CSCU023430-PA	CSCU023573-PA	CSCU021456-PA
	Ptep_gene14063.t1		Ptep_gene7579.t1					CSCU023431-PA	CSCU023586-PA	CSCU021567-PA
	Ptep_gene14066.t1		Ptep_gene7583.t1					CSCU023433-PA	CSCU023594-PA	CSCU021605-PA
	Ptep_gene14103.t1		Ptep_gene7587.t1					CSCU023451-PA	CSCU023685-PA	CSCU021610-PA
	Ptep_gene14104.t1		Ptep_gene759.t1					CSCU023622-PA	CSCU023695-PA	CSCU021652-PA
	Ptep_gene14163.t1		Ptep_gene7599.t1					CSCU023711-PA	CSCU023845-PA	CSCU021727-PA
	Ptep_gene14164.t1		Ptep_gene76.t1					CSCU023892-PA	CSCU023909-PA	CSCU021770-PA
	Ptep_gene14194.t1		Ptep_gene760.t1					CSCU023894-PA	CSCU023917-PA	CSCU021780-PA
	Ptep_gene14297.t1		Ptep_gene7603.t1					CSCU023909-PA	CSCU023918-PA	CSCU021816-PA
	Ptep_gene14354.t1		Ptep_gene7652.t1					CSCU023917-PA	CSCU023941-PA	CSCU021817-PA
	Ptep_gene14436.t1		Ptep_gene7669.t1					CSCU023918-PA	CSCU024037-PA	CSCU021919-PA
	Ptep_gene14437.t1		Ptep_gene7736.t1					CSCU024037-PA	CSCU024054-PA	CSCU021924-PA
	Ptep_gene14471.t1		Ptep_gene7744.t1					CSCU024054-PA	CSCU024067-PA	CSCU021938-PA
	Ptep_gene14512.t1		Ptep_gene7922.t1					CSCU024073-PA	CSCU024076-PA	CSCU022076-PA
	Ptep_gene14516.t1		Ptep_gene7981.t1					CSCU024080-PA	CSCU024095-PA	CSCU022201-PA
	Ptep_gene14627.t1		Ptep_gene8000.t1					CSCU024095-PA	CSCU024102-PA	CSCU022205-PA
	Ptep_gene14657.t1		Ptep_gene8016.t1					CSCU024096-PA	CSCU024120-PA	CSCU022210-PA
	Ptep_gene14846.t1		Ptep_gene8055.t1					CSCU024099-PA	CSCU024176-PA	CSCU022251-PA
	Ptep_gene14864.t1		Ptep_gene8056.t1					CSCU024163-PA	CSCU024177-PA	CSCU022459-PA
	Ptep_gene14994.t1		Ptep_gene8062.t1					CSCU024178-PA	CSCU024179-PA	CSCU022473-PA
	Ptep_gene14995.t1		Ptep_gene8063.t1					CSCU024253-PA	CSCU024208-PA	CSCU022474-PA
	Ptep_gene15007.t1		Ptep_gene8065.t1					CSCU024274-PA	CSCU024244-PA	CSCU022548-PA
	Ptep_gene15054.t1		Ptep_gene8106.t1					CSCU024395-PA	CSCU024245-PA	CSCU022577-PA
	Ptep_gene15056.t1		Ptep_gene8162.t1					CSCU024408-PA	CSCU024267-PA	CSCU022593-PA
	Ptep_gene15060.t1		Ptep_gene8176.t1					CSCU024413-PA	CSCU024294-PA	CSCU022626-PA
	Ptep_gene15084.t1		Ptep_gene8179.t1					CSCU024457-PA	CSCU024407-PA	CSCU022628-PA
	Ptep_gene15089.t1		Ptep_gene8187.t1					CSCU024522-PA	CSCU024413-PA	CSCU022654-PA
	Ptep_gene15091.t1		Ptep_gene820.t1					CSCU024678-PA	CSCU024422-PA	CSCU022729-PA
	Ptep_gene15106.t1		Ptep_gene821.t1					CSCU024683-PA	CSCU024457-PA	CSCU022740-PA
	Ptep_gene15121.t1		Ptep_gene8215.t1					CSCU024702-PA	CSCU024480-PA	CSCU022764-PA
	Ptep_gene15175.t1		Ptep_gene8296.t1					CSCU024716-PA	CSCU024546-PA	CSCU022810-PA
	Ptep_gene15218.t1		Ptep_gene8297.t1					CSCU024743-PA	CSCU024683-PA	CSCU022812-PA
	Ptep_gene15280.t1		Ptep_gene8298.t1					CSCU024766-PA	CSCU024766-PA	CSCU022858-PA
	Ptep_gene15320.t1		Ptep_gene8354.t1					CSCU024769-PA	CSCU024769-PA	CSCU022902-PA
	Ptep_gene15323.t1		Ptep_gene8366.t1					CSCU024792-PA	CSCU024796-PA	CSCU023032-PA
	Ptep_gene15324.t1		Ptep_gene8381.t1					CSCU024796-PA	CSCU024821-PA	CSCU023036-PA
	Ptep_gene15332.t1		Ptep_gene8450.t1					CSCU024821-PA	CSCU024822-PA	CSCU023066-PA
	Ptep_gene15343.t1		Ptep_gene8486.t1					CSCU024822-PA	CSCU024837-PA	CSCU023068-PA
	Ptep_gene15355.t1		Ptep_gene850.t1					CSCU024852-PA	CSCU024862-PA	CSCU023080-PA
	Ptep_gene15359.t1		Ptep_gene8539.t1					CSCU024855-PA	CSCU024895-PA	CSCU023081-PA
	Ptep_gene15379.t1		Ptep_gene8569.t1					CSCU024862-PA	CSCU024897-PA	CSCU023083-PA
			Ptep_gene8583.t1					CSCU024895-PA	CSCU024936-PA	CSCU023249-PA
			Ptep_gene8612.t1					CSCU024897-PA	CSCU025005-PA	CSCU023280-PA
			Ptep_gene8647.t1					CSCU024936-PA	CSCU025020-PA	CSCU023290-PA
			Ptep_gene8660.t1					CSCU025020-PA	CSCU025022-PA	CSCU023295-PA
			Ptep_gene8662.t1					CSCU025028-PA	CSCU025028-PA	CSCU023305-PA
			Ptep_gene8667.t1					CSCU025193-PA	CSCU025251-PA	CSCU023338-PA
			Ptep_gene8699.t1					CSCU025232-PA	CSCU025267-PA	CSCU023342-PA
			Ptep_gene8706.t1					CSCU025251-PA	CSCU025321-PA	CSCU023423-PA
			Ptep_gene8716.t1					CSCU025318-PA	CSCU025351-PA	CSCU023451-PA
			Ptep_gene8722.t1					CSCU025321-PA	CSCU025423-PA	CSCU023461-PA
			Ptep_gene88.t1					CSCU025351-PA	CSCU025498-PA	CSCU023550-PA
			Ptep_gene880.t1					CSCU025393-PA	CSCU025518-PA	CSCU023573-PA
			Ptep_gene8827.t1					CSCU025423-PA	CSCU025522-PA	CSCU023586-PA
			Ptep_gene8828.t1					CSCU025468-PA	CSCU025586-PA	CSCU023622-PA
			Ptep_gene8830.t1					CSCU025562-PA	CSCU025715-PA	CSCU023636-PA
			Ptep_gene887.t1					CSCU025616-PA	CSCU025802-PA	CSCU023662-PA
			Ptep_gene8887.t1					CSCU025713-PA	CSCU025808-PA	CSCU023696-PA
			Ptep_gene8891.t1					CSCU025715-PA	CSCU025839-PA	CSCU023711-PA
			Ptep_gene8894.t1					CSCU025716-PA	CSCU025867-PA	CSCU023722-PA
			Ptep_gene89.t1					CSCU025755-PA	CSCU025896-PA	CSCU023724-PA
			Ptep_gene8947.t1					CSCU025761-PA	CSCU025919-PA	CSCU023811-PA
			Ptep_gene9029.t1					CSCU025808-PA	CSCU025925-PA	CSCU023910-PA
			Ptep_gene9030.t1					CSCU025817-PA	CSCU026052-PA	CSCU023917-PA
			Ptep_gene9150.t1					CSCU025828-PA	CSCU026109-PA	CSCU024073-PA
			Ptep_gene9187.t1					CSCU025839-PA	CSCU026115-PA	CSCU024076-PA
			Ptep_gene9206.t1					CSCU025863-PA	CSCU026133-PA	CSCU024178-PA
			Ptep_gene9209.t1					CSCU025896-PA	CSCU026188-PA	CSCU024253-PA
			Ptep_gene9211.t1					CSCU025972-PA	CSCU026204-PA	CSCU024274-PA
			Ptep_gene9246.t1					CSCU026008-PA	CSCU026281-PA	CSCU024386-PA
			Ptep_gene9267.t1					CSCU026011-PA	CSCU026388-PA	CSCU024407-PA
			Ptep_gene9274.t1					CSCU026012-PA	CSCU026396-PA	CSCU024413-PA
			Ptep_gene9275.t1					CSCU026014-PA	CSCU026401-PA	CSCU024545-PA
			Ptep_gene9276.t1					CSCU026030-PA	CSCU026403-PA	CSCU024637-PA
			Ptep_gene9310.t1					CSCU026074-PA	CSCU026426-PA	CSCU024653-PA
			Ptep_gene932.t1					CSCU026109-PA	CSCU026458-PA	CSCU024655-PA
			Ptep_gene9346.t1					CSCU026133-PA	CSCU026459-PA	CSCU024678-PA
			Ptep_gene9347.t1					CSCU026164-PA	CSCU026471-PA	CSCU024683-PA
			Ptep_gene9349.t1					CSCU026188-PA	CSCU026476-PA	CSCU024684-PA
			Ptep_gene9368.t1					CSCU026202-PA	CSCU026488-PA	CSCU024754-PA
			Ptep_gene9390.t1					CSCU026256-PA	CSCU026514-PA	CSCU024766-PA
			Ptep_gene9395.t1					CSCU026375-PA	CSCU026564-PA	CSCU024784-PA
			Ptep_gene94.t1					CSCU026401-PA	CSCU026565-PA	CSCU024796-PA
			Ptep_gene944.t1					CSCU026403-PA	CSCU026913-PA	CSCU024895-PA
			Ptep_gene9472.t1					CSCU026528-PA	CSCU026935-PA	CSCU024897-PA
			Ptep_gene9473.t1					CSCU026594-PA	CSCU027059-PA	CSCU024927-PA
			Ptep_gene9477.t1					CSCU026645-PA	CSCU027212-PA	CSCU025010-PA
			Ptep_gene9504.t1					CSCU026657-PA	CSCU027280-PA	CSCU025193-PA
			Ptep_gene9526.t1					CSCU026716-PA	CSCU027290-PA	CSCU025321-PA
			Ptep_gene9550.t1					CSCU026782-PA	CSCU027321-PA	CSCU025471-PA
			Ptep_gene963.t1					CSCU026798-PA	CSCU027387-PA	CSCU025494-PA
			Ptep_gene964.t1					CSCU026838-PA	CSCU027403-PA	CSCU025522-PA
			Ptep_gene9725.t1					CSCU026960-PA	CSCU027421-PA	CSCU025532-PA
			Ptep_gene973.t1					CSCU026971-PA	CSCU027519-PA	CSCU025539-PA
			Ptep_gene9770.t1					CSCU026995-PA	CSCU027530-PA	CSCU025567-PA
			Ptep_gene9792.t1					CSCU027011-PA	CSCU027612-PA	CSCU025573-PA
			Ptep_gene9803.t1					CSCU027050-PA	CSCU027735-PA	CSCU025715-PA
			Ptep_gene9806.t1					CSCU027212-PA	CSCU027756-PA	CSCU025734-PA
			Ptep_gene9861.t1					CSCU027280-PA	CSCU027757-PA	CSCU025769-PA
			Ptep_gene9905.t1					CSCU027336-PA	CSCU027781-PA	CSCU025802-PA
			Ptep_gene9963.t1					CSCU027369-PA	CSCU027840-PA	CSCU025825-PA
								CSCU027398-PA	CSCU027904-PA	CSCU025839-PA
								CSCU027403-PA	CSCU027925-PA	CSCU025889-PA
								CSCU027496-PA	CSCU027981-PA	CSCU025896-PA
								CSCU027519-PA	CSCU028127-PA	CSCU025944-PA
								CSCU027612-PA	CSCU028146-PA	CSCU025997-PA
								CSCU027636-PA	CSCU028194-PA	CSCU026008-PA
								CSCU027690-PA	CSCU028215-PA	CSCU026047-PA
								CSCU027735-PA	CSCU028349-PA	CSCU026056-PA
								CSCU027739-PA	CSCU028379-PA	CSCU026109-PA
								CSCU027781-PA	CSCU028509-PA	CSCU026133-PA
								CSCU027801-PA	CSCU028513-PA	CSCU026139-PA
								CSCU027840-PA	CSCU028613-PA	CSCU026159-PA
								CSCU027911-PA	CSCU028647-PA	CSCU026188-PA
								CSCU027925-PA	CSCU028757-PA	CSCU026202-PA
								CSCU027981-PA	CSCU028764-PA	CSCU026204-PA
								CSCU027991-PA	CSCU028855-PA	CSCU026256-PA
								CSCU028096-PA	CSCU028917-PA	CSCU026281-PA
								CSCU028189-PA	CSCU029027-PA	CSCU026375-PA
								CSCU028215-PA	CSCU029080-PA	CSCU026388-PA
								CSCU028248-PA	CSCU029095-PA	CSCU026389-PA
								CSCU028400-PA	CSCU029168-PA	CSCU026466-PA
								CSCU028439-PA	CSCU029197-PA	CSCU026471-PA
								CSCU028440-PA	CSCU029198-PA	CSCU026514-PA
								CSCU028442-PA	CSCU029297-PA	CSCU026532-PA
								CSCU028465-PA	CSCU029365-PA	CSCU026539-PA
								CSCU028470-PA	CSCU029421-PA	CSCU026564-PA
								CSCU028605-PA	CSCU029423-PA	CSCU026640-PA
								CSCU028647-PA	CSCU029456-PA	CSCU026829-PA
								CSCU028729-PA	CSCU029598-PA	CSCU026838-PA
								CSCU028733-PA	CSCU029698-PA	CSCU026897-PA
								CSCU028757-PA	CSCU029744-PA	CSCU026907-PA
								CSCU028830-PA	CSCU029781-PA	CSCU026925-PA
								CSCU028931-PA	CSCU029795-PA	CSCU026933-PA
								CSCU029025-PA	CSCU029967-PA	CSCU026995-PA
								CSCU029027-PA	CSCU030075-PA	CSCU027040-PA
								CSCU029031-PA	CSCU030181-PA	CSCU027205-PA
								CSCU029074-PA	CSCU030220-PA	CSCU027212-PA
								CSCU029080-PA	CSCU030284-PA	CSCU027311-PA
								CSCU029173-PA	CSCU030345-PA	CSCU027380-PA
								CSCU029347-PA	CSCU030437-PA	CSCU027408-PA
								CSCU029392-PA		CSCU027417-PA
								CSCU029423-PA		CSCU027421-PA
								CSCU029663-PA		CSCU027527-PA
								CSCU029699-PA		CSCU027530-PA
								CSCU029727-PA		CSCU027549-PA
								CSCU029795-PA		CSCU027584-PA
								CSCU029873-PA		CSCU027623-PA
								CSCU029875-PA		CSCU027645-PA
								CSCU029967-PA		CSCU027735-PA
								CSCU030112-PA		CSCU027756-PA
								CSCU030181-PA		CSCU027757-PA
								CSCU030190-PA		CSCU027771-PA
								CSCU030238-PA		CSCU027875-PA
								CSCU030271-PA		CSCU027905-PA
								CSCU030284-PA		CSCU027925-PA
								CSCU030298-PA		CSCU027928-PA
								CSCU030395-PA		CSCU027981-PA
										CSCU028051-PA
										CSCU028127-PA
										CSCU028135-PA
										CSCU028137-PA
										CSCU028189-PA
										CSCU028194-PA
										CSCU028215-PA
										CSCU028456-PA
										CSCU028523-PA
										CSCU028647-PA
										CSCU028729-PA
										CSCU028733-PA
										CSCU028757-PA
										CSCU028762-PA
										CSCU028766-PA
										CSCU028932-PA
										CSCU028999-PA
										CSCU029025-PA
										CSCU029080-PA
										CSCU029095-PA
										CSCU029127-PA
										CSCU029168-PA
										CSCU029181-PA
										CSCU029386-PA
										CSCU029575-PA
										CSCU029607-PA
										CSCU029663-PA
										CSCU029664-PA
										CSCU029721-PA
										CSCU029796-PA
										CSCU029967-PA
										CSCU030112-PA
										CSCU030190-PA
										CSCU030238-PA
										CSCU030341-PA
										CSCU030345-PA
										CSCU030377-PA
										CSCU030391-PA
