# Supplementary material for: The house spider genome reveals an ancient whole-genome duplication during arachnid evolution
Source: BMC Biol. 2017 Jul 31;15:62. doi: 10.1186/s12915-017-0399-x (PMC5535294; doi:10.1186/s12915-017-0399-x)
Supplement: Supplementary file 25 — Frequency of tree topologies supporting different duplication scenarios. (XLSX 34 kb) [file 12915_2017_399_MOESM25_ESM.xlsx]

## Sheet: Sheet1
Tree topology	Frequency
Indeterminate	5
Non-informative	72
Lineage-specific duplications	49
Partial support for common duplication	49
Full support for common duplication	18
Total	193
