# Supplementary material for: The house spider genome reveals an ancient whole-genome duplication during arachnid evolution
Source: BMC Biol. 2017 Jul 31;15:62. doi: 10.1186/s12915-017-0399-x (PMC5535294; doi:10.1186/s12915-017-0399-x)
Supplement: Supplementary file 26 — Orthology of P. tepidariorum genes giving full or partial support for WGD with respect to T. castaneum. (XLSX 19 kb) [file 12915_2017_399_MOESM26_ESM.xlsx]

## Sheet: Sheet1
	Tribolium ortholog	BLASTp best hit	Tribolium NCBI Reference	Ptep Paralog 1	Ptep Paralog 2	Paralog 1 scaffold ID	Paralog 2 scaffold ID	Paralog 1 scaffold length	Paralog 2 scaffold length	Mean scaffold length
Full support for WGD	TC001278	PREDICTED: uncharacterized protein LOC662983 isoform X1 [Tribolium castaneum]	XP_008190306.1	aug3.g9963.t1	aug3.g3532.t1	Scf5bK3_288.1	Scf5bK3_289	383718	4055356	2219537	diffScaff
	TC003151	PREDICTED: prolactin-releasing peptide receptor [Tribolium castaneum]	XP_966794.1	aug3.g3721.t1	aug3.g10181.t1	Scf5bK3_1286	Scf5bK3_1364	1651909	2086690	1.8693e+06	diffScaff
	TC003668	PREDICTED: GTP-binding protein Di-Ras1 [Tribolium castaneum]	XP_967651.3	aug3.g9272.t1	aug3.g15343.t1	Scf5bK3_64	Scf5bK3_211	13998945	14855821	14427383	diffScaff
	TC004580	PREDICTED: synaptoporin [Tribolium castaneum]	XP_972985.1	aug3.g6690.t1	aug3.g14354.t1	Scf5bK3_1599	Scf5bK3_245	428838	1565432	997135	diffScaff
	TC006006	hypothetical protein TcasGA2_TC006006 [Tribolium castaneum]	EFA08363.1	aug3.g5101.t1	aug3.g3657.t1	Scf5bK3_1138	Scf5bK3_30	4337279	5479512	4.9084e+06	diffScaff
	TC006858	PREDICTED: probable palmitoyltransferase ZDHHC24 [Tribolium castaneum]	XP_971372.1	aug3.g8558	aug3.g8060	Scf5bK3_2722	Scf5bK3_699	1473283	4205095	2839189	diffScaff
	TC007882	PREDICTED: fasciclin-2 [Tribolium castaneum]	XP_971456.1	aug3.g15332.t1	aug3.g7922.t1	Scf5bK3_211	Scf5bK3_258	14855821	11651882	1.32539e+07	diffScaff
	TC009158	Ras-like GTP-binding protein Rho1 [Tribolium castaneum]	NP_001158356.1	aug3.g4482.t1	aug3.g5771.t1	Scf5bK3_39	Scf5bK3_39	4186827	4186827	4186827	sameScaff
	TC009552	hypothetical protein TcasGA2_TC009552 [Tribolium castaneum]	EFA06632.1	aug3.g1718.t1	aug3.g4274.t1	Scf5bK3_161	Scf5bK3_296	4984484	7509737	6.24711e+06	diffScaff
	TC010712	hypothetical protein TcasGA2_TC010712 [Tribolium castaneum]	EFA13223.1	aug3.g15121.t1	aug3.g3461.t1	Scf5bK3_306	Scf5bK3_32	10843265	6176659	8509962	diffScaff
	TC011129	PREDICTED: N-acetyllactosaminide beta-1,3-N-acetylglucosaminyltransferase [Tribolium castaneum]	XP_001812896.1	aug3.g5408.t1	aug3.g3968.t1	Scf5bK3_371.1	Scf5bK3_139	2832774	8476887	5.65483e+06	diffScaff
	TC011488	hypothetical protein TcasGA2_TC011488 [Tribolium castaneum]	EFA13022.1	aug3.g12507.t1	aug3.g8613.t1	Scf5bK3_786	Scf5bK3_299	10037606	2833162	6435384	diffScaff
	TC013758	hypothetical protein TcasGA2_TC013758 [Tribolium castaneum]	EFA03663.1	aug3.g12315.t1	aug3.g12316.t1	Scf5bK3_1364	Scf5bK3_1364	2086690	2086690	2086690	sameScaff
	TC013958	hypothetical protein TcasGA2_TC013958 [Tribolium castaneum]	EFA03842.1	aug3.g14163.t1	aug3.g1155.t1	Scf5bK3_21	Scf5bK3_3315	8394647	3243997	5819322	diffScaff
	TC014622	PREDICTED: monocarboxylate transporter 5 [Tribolium castaneum]	XP_969630.1	aug3.g8063.t1	aug3.g5704.t1	Scf5bK3_699	Scf5bK3_371	4205095	4172478	4.18879e+06	diffScaff
	TC015325	PREDICTED: protein I'm not dead yet [Tribolium castaneum]	XP_008194486.1	aug3.g13835.t1	aug3.g13836.t1	Scf5bK3_315	Scf5bK3_315	4725217	4725217	4725217	sameScaff
	TC015945	PREDICTED: calcium and integrin-binding protein 1-like [Tribolium castaneum]	XP_008200154.1	aug3.g13127.t1	aug3.g7568.t1	Scf5bK3_26	Scf5bK3_2285	1997638	206699	1.10217e+06	diffScaff
	TC030668	hypothetical protein TcasGA2_TC030668 [Tribolium castaneum]	EFA04768.1	aug3.g12139.t1	aug3.g4108.t1	Scf5bK3_786	Scf5bK3_431	10037606	4851081	7.44434e+06	diffScaff
Partial support for WGD	TC000052	hypothetical protein TcasGA2_TC000052 [Tribolium castaneum]	EEZ99478.1	aug3.g4938.t1	aug3.g9472.t1	Scf5bK3_46	Scf5bK3_46	8025765	8025765	8025765	sameScaff
	TC000635	serine protease P16 [Tribolium castaneum]	EEZ99222.1	aug3.g1483.t1	aug3.g13156.t1	Scf5bK3_126	Scf5bK3_599	7756051	3294830	5.52544e+06	diffScaff
	TC000871	hypothetical protein TcasGA2_TC000871 [Tribolium castaneum]	EEZ99246.1	aug3.g12585.t1	aug3.g4410.t1	Scf5bK3_211	Scf5bK3_161	14855821	4984484	9.92015e+06	diffScaff
	TC000880	hypothetical protein TcasGA2_TC000880 [Tribolium castaneum]	EEZ98412.1	aug3.g2756.t1	aug3.g9526.t1	Scf5bK3_306	Scf5bK3_1054	10843265	3878672	7.36097e+06	diffScaff
	TC000902	hypothetical protein TcasGA2_TC000902 [Tribolium castaneum]	EEZ98429.1	aug3.g12648.t1	aug3.g12614.t1	Scf5bK3_200	Scf5bK3_290	7287959	4622333	5955146	diffScaff
	TC000928	hypothetical protein TcasGA2_TC000928 [Tribolium castaneum]	EEZ98439.1	aug3.g8866.t1	aug3.g1657.t1	Scf5bK3_232	Scf5bK3_232	3082058	3082058	3082058	sameScaff
	TC001110	polycystic kidney disease 2 [Tribolium castaneum]	EEZ99278.1	aug3.g756.t1	aug3.g699.t1	Scf5bK3_132	Scf5bK3_50	2532618	10815224	6673921	diffScaff
	TC002178	hypothetical protein TcasGA2_TC002178 [Tribolium castaneum]	EFA07702.1	aug3.g587.t1	aug3.g15060.t1	Scf5bK3_644.1	Scf5bK3_217	3994394	5930304	4962349	diffScaff
	TC003245	hypothetical protein TcasGA2_TC003245 [Tribolium castaneum]	EFA01313.1	aug3.g6658.t1	aug3.g6652.t1	Scf5bK3_74	Scf5bK3_699	14253588	4205095	9.22934e+06	diffScaff
	TC003371	hypothetical protein TcasGA2_TC003371 [Tribolium castaneum]	EFA00507.1	aug3.g15091.t1	aug3.g15089.t1	Scf5bK3_235	Scf5bK3_235	17538621	17538621	17538621	sameScaff
	TC003802	hypothetical protein TcasGA2_TC003802 [Tribolium castaneum]	EFA00897.1	aug3.g1550.t1	aug3.g6279.t1	Scf5bK3_44	Scf5bK3_336	9150472	4192300	6671386	diffScaff
	TC004410	hypothetical protein TcasGA2_TC004410 [Tribolium castaneum]	EFA12896.1	aug3.g14994.t1	aug3.g8381.t1	Scf5bK3_55	Scf5bK3_327.1	1447511	8511672	4.97959e+06	diffScaff
	TC004491	fumble [Tribolium castaneum]	EEZ99328.1	aug3.g11454.t1	aug3.g1915.t1	Scf5bK3_1715	Scf5bK3_230	2787605	20850015	11818810	diffScaff
	TC004796	hypothetical protein TcasGA2_TC004796 [Tribolium castaneum]	EFA11188.1	aug3.g8249.t1	aug3.g3169.t1	Scf5bK3_490	Scf5bK3_126	2694127	7756051	5225089	diffScaff
	TC005311	hypothetical protein TcasGA2_TC005311 [Tribolium castaneum]	EFA07757.1	aug3.g1650.t1	aug3.g14657.t1	Scf5bK3_232	Scf5bK3_621	3082058	4090744	3586401	diffScaff
	TC005601	hypothetical protein TcasGA2_TC005601 [Tribolium castaneum]	EFA08012.1	aug3.g11258.t1	aug3.g15323.t1	Scf5bK3_32	Scf5bK3_211	6176659	14855821	10516240	diffScaff
	TC005759	hypothetical protein TcasGA2_TC005759 [Tribolium castaneum]	EFA08142.1	aug3.g9150.t1	aug3.g9395.t1	Scf5bK3_110	Scf5bK3_1520	3860338	3300794	3580566	diffScaff
	TC006047	hypothetical protein TcasGA2_TC006047 [Tribolium castaneum]	EFA08400.1	aug3.g7543.t1	aug3.g5050.t1	Scf5bK3_620	Scf5bK3_620	4295181	4295181	4295181	sameScaff
	TC006077	hypothetical protein TcasGA2_TC006077 [Tribolium castaneum]	EFA08430.1	aug3.g3331.t1	aug3.g13951.t1	Scf5bK3_200	Scf5bK3_423	7287959	660963	3974461	diffScaff
	TC007180	dachsous [Tribolium castaneum]	EFA02810.1	aug3.g2513.t1	aug3.g3008.t1	Scf5bK3_290	Scf5bK3_44	4622333	9150472	6.8864e+06	diffScaff
	TC008116	tenascin major [Tribolium castaneum]	EFA02887.1	aug3.g1857.t1	aug3.g11824.t1	Scf5bK3_446	Scf5bK3_235	5562044	17538621	1.15503e+07	diffScaff
	TC008343	hypothetical protein TcasGA2_TC008343 [Tribolium castaneum]	EFA02623.1	aug3.g6038.t1	aug3.g8028.t1	Scf5bK3_73	Scf5bK3_3835	4681832	604764	2643298	diffScaff
	TC008430	hypothetical protein TcasGA2_TC008430 [Tribolium castaneum]	EFA02707.1	aug3.g15175.t1	aug3.g6179.t1	Scf5bK3_3863	Scf5bK3_348	896508	7032786	3964647	diffScaff
	TC008473	hypothetical protein TcasGA2_TC008473 [Tribolium castaneum]	EFA02742.1	aug3.g7477.t1	aug3.g7469.t1	Scf5bK3_130	Scf5bK3_36.1	3555887	2289824	2.92286e+06	diffScaff
	TC010369	hypothetical protein TcasGA2_TC010369 [Tribolium castaneum]	EFA01144.1	aug3.g9792.t1	aug3.g3153.t1	Scf5bK3_64	Scf5bK3_774.1	13998945	2837012	8.41798e+06	diffScaff
	TC010500	hypothetical protein TcasGA2_TC010500 [Tribolium castaneum]	EFA01177.1	aug3.g488.t1	aug3.g487.t1	Scf5bK3_121	Scf5bK3_121	11174592	11174592	11174592	sameScaff
	TC010636	hypothetical protein TcasGA2_TC010636 [Tribolium castaneum]	EFA09425.1	aug3.g1102.t1	aug3.g3726.t1	Scf5bK3_318	Scf5bK3_1286	4877436	1651909	3.26467e+06	diffScaff
	TC010763	hypothetical protein TcasGA2_TC010763 [Tribolium castaneum]	EFA11231.1	aug3.g3696.t1	aug3.g3695.t1	Scf5bK3_479	Scf5bK3_479	27004647	27004647	27004647	sameScaff
	TC010837	hypothetical protein TcasGA2_TC010837 [Tribolium castaneum]	EFA11300.1	aug3.g9815.t1	aug3.g5666.t1	Scf5bK3_26	Scf5bK3_26	1997638	1997638	1997638	sameScaff
	TC012361	hypothetical protein TcasGA2_TC012361 [Tribolium castaneum]	EFA10171.1	aug3.g6669.t1	aug3.g10219.t1	Scf5bK3_562	Scf5bK3_351	1447205	1872560	1.65988e+06	diffScaff
	TC012376	hypothetical protein TcasGA2_TC012376 [Tribolium castaneum]	EFA10184.1	aug3.g5775.t1	aug3.g157.t1	Scf5bK3_112	Scf5bK3_370	6501868	6191257	6.34656e+06	diffScaff
	TC012539	down syndrome cell adhesion molecule [Tribolium castaneum]	EFA10759.1	aug3.g1203.t1	aug3.g9149.t1	Scf5bK3_1054	Scf5bK3_74	3878672	14253588	9066130	diffScaff
	TC012876	nuclear transport factor-2 [Tribolium castaneum]	EFA10795.1	aug3.g9770.t1	aug3.g3538.t1	Scf5bK3_230	Scf5bK3_289	20850015	4055356	1.24527e+07	diffScaff
	TC013214	hypothetical protein TcasGA2_TC013214 [Tribolium castaneum]	EFA03279.1	aug3.g11416.t1	aug3.g6007.t1	Scf5bK3_691	Scf5bK3_621	3447458	4090744	3769101	diffScaff
	TC014014	hypothetical protein TcasGA2_TC014014 [Tribolium castaneum]	EFA03890.1	aug3.g3639.t1	aug3.g6738.t1	Scf5bK3_7881	Scf5bK3_1715	33145	2787605	1410375	diffScaff
	TC014020	hypothetical protein TcasGA2_TC014020 [Tribolium castaneum]	EFA03894.1	aug3.g4015.t1	aug3.g5404.t1	Scf5bK3_524	Scf5bK3_371.1	2207998	2832774	2520386	diffScaff
	TC014241	hypothetical protein TcasGA2_TC014241 [Tribolium castaneum]	EFA11526.1	aug3.g1165.t1	aug3.g5522.t1	Scf5bK3_530	Scf5bK3_64	3588497	13998945	8793721	diffScaff
	TC014276	hypothetical protein TcasGA2_TC014276 [Tribolium castaneum]	EFA04044.1	aug3.g14995.t1	aug3.g7147.t1	Scf5bK3_55	Scf5bK3_603	1447511	1800739	1624125	diffScaff
	TC014364	hypothetical protein TcasGA2_TC014364 [Tribolium castaneum]	EFA04122.1	aug3.g7837.t1	aug3.g9280.t1	Scf5bK3_5388	Scf5bK3_64	1343191	13998945	7671068	diffScaff
	TC014797	hypothetical protein TcasGA2_TC014797 [Tribolium castaneum]	EFA04492.1	aug3.g11631.t1	aug3.g2910.t1	Scf5bK3_227	Scf5bK3_1163	10045859	3198856	6.62236e+06	diffScaff
	TC014815	hypothetical protein TcasGA2_TC014815 [Tribolium castaneum]	EFA04507.1	aug3.g14104.t1	aug3.g14103.t1	Scf5bK3_580	Scf5bK3_580	2588656	2588656	2588656	sameScaff
	TC015384	hypothetical protein TcasGA2_TC015384 [Tribolium castaneum]	EFA05238.1	aug3.g1714.t1	aug3.g9442.t1	Scf5bK3_975	Scf5bK3_975	968999	968999	968999	sameScaff
	TC015416	hypothetical protein TcasGA2_TC015416 [Tribolium castaneum]	EFA05261.1	aug3.g1109.t1	aug3.g3709.t1	Scf5bK3_227	Scf5bK3_227	10045859	10045859	10045859	sameScaff
	TC015429	hypothetical protein TcasGA2_TC015429 [Tribolium castaneum]	EFA05272.1	aug3.g204.t1	aug3.g14063.t1	Scf5bK3_537.1	Scf5bK3_348	23007531	7032786	1.50202e+07	diffScaff
	TC015441	hypothetical protein TcasGA2_TC015441 [Tribolium castaneum]	EFA05284.1	aug3.g10774.t1	aug3.g8647.t1	Scf5bK3_334	Scf5bK3_526.1	554682	3767444	2161063	diffScaff
	TC015451	hypothetical protein TcasGA2_TC015451 [Tribolium castaneum]	EFA05294.1	aug3.g4447.t1	aug3.g13762.t1	Scf5bK3_3002	Scf5bK3_288	2595007	1182830	1.88892e+06	diffScaff
	TC015834	hypothetical protein TcasGA2_TC015834 [Tribolium castaneum]	EFA05626.1	aug3.g12208.t1	aug3.g3948.t1	Scf5bK3_22	Scf5bK3_469	1164871	3096617	2130744	diffScaff
	TC016420	hypothetical protein TcasGA2_TC016420 [Tribolium castaneum]	EFA11818.1	aug3.g11033.t1	aug3.g5571.t1	Scf5bK3_76	Scf5bK3_113	10132657	8272417	9202537	diffScaff
	TC030715	hypothetical protein TcasGA2_TC030715 [Tribolium castaneum]	EFA07680.1	aug3.g13162.t1	aug3.g1493.t1	Scf5bK3_599	Scf5bK3_126	3294830	7756051	5.52544e+06	diffScaff
