# Supplementary material for: The house spider genome reveals an ancient whole-genome duplication during arachnid evolution
Source: BMC Biol. 2017 Jul 31;15:62. doi: 10.1186/s12915-017-0399-x (PMC5535294; doi:10.1186/s12915-017-0399-x)
Supplement: Supplementary file 45 — Trinotate report of the best Blast hits, protein domain predictions and GO categories extracted from the Blast result, and the Pfam domain prediction for each of the aug3 predictions. (XLSX 7616 kb) [file 12915_2017_399_MOESM45_ESM.xlsx]

## Sheet: Pt_aug3_trinotate_annotation_re
#gene_id	transcript_id	sprot_Top_BLASTX_hit	TrEMBL_Top_BLASTX_hit	RNAMMER	prot_id	prot_coords	sprot_Top_BLASTP_hit	TrEMBL_Top_BLASTP_hit	Pfam	SignalP	TmHMM	eggnog	gene_ontology_blast	gene_ontology_pfam	transcript	peptide
aug3.g1	aug3.g1.t1	.	A0A068XT82_HYMMI^A0A068XT82_HYMMI^Q:6-104,H:37-135^41.41%ID^E:5e-20^.^.	.	aug3.g1.t1|m.1	1-408[+]	.	.	PF00075.19^RNase_H^RNase H^4-112^E:8.6e-10`PF13456.1^RVT_3^Reverse transcriptase-like^32-105^E:4e-05	.	.	.	.	GO:0003676^molecular_function^nucleic acid binding`GO:0004523^molecular_function^RNA-DNA hybrid ribonuclease activity	.	.
aug3.g2	aug3.g2.t1	TC1A_CAEEL^TC1A_CAEEL^Q:1-106,H:127-231^36.79%ID^E:2e-16^RecName: Full=Transposable element Tc1 transposase;^Eukaryota; Metazoa; Ecdysozoa; Nematoda; Chromadorea; Rhabditida; Rhabditoidea; Rhabditidae; Peloderinae; Caenorhabditis	A0A060XUB3_ONCMY^A0A060XUB3_ONCMY^Q:1-132,H:104-223^40.15%ID^E:2e-26^SubName: Full=Oncorhynchus mykiss genomic scaffold, scaffold_1372 {ECO:0000313|EMBL:CDQ80709.1};^Eukaryota; Metazoa; Chordata; Craniata; Vertebrata; Euteleostomi; Actinopterygii; Neopterygii; Teleostei; Protacanthopterygii; Salmoniformes; Salmonidae; Salmoninae; Oncorhynchus	.	aug3.g2.t1|m.2	89-505[+]	.	.	PF13358.1^DDE_3^DDE superfamily endonuclease^1-104^E:7.2e-17	.	.	.	.	.	.	.
aug3.g3	aug3.g3.t1	ZBED8_HUMAN^ZBED8_HUMAN^Q:39-240,H:75-273^43.84%ID^E:2e-38^RecName: Full=Protein ZBED8;^Eukaryota; Metazoa; Chordata; Craniata; Vertebrata; Euteleostomi; Mammalia; Eutheria; Euarchontoglires; Primates; Haplorrhini; Catarrhini; Hominidae; Homo	J9LB24_ACYPI^J9LB24_ACYPI^Q:255-414,H:502-660^61.25%ID^E:2e-58^.^.	.	aug3.g3.t1|m.3	1-1335[+]	.	.	PF14214.1^Helitron_like_N^Helitron helicase-like domain at N-terminus^263-321^E:9.2e-16	.	.	.	.	.	.	.
aug3.g4	aug3.g4.t1	FBXL7_HUMAN^FBXL7_HUMAN^Q:129-552,H:91-491^48%ID^E:7e-139^RecName: Full=F-box/LRR-repeat protein 7;^Eukaryota; Metazoa; Chordata; Craniata; Vertebrata; Euteleostomi; Mammalia; Eutheria; Euarchontoglires; Primates; Haplorrhini; Catarrhini; Hominidae; Homo	A0A087SVA1_9ARAC^A0A087SVA1_9ARAC^Q:1-552,H:1-575^79.65%ID^E:0^.^.	.	aug3.g4.t1|m.4	285-1943[+]	.	.	PF13504.1^LRR_7^Leucine rich repeat^135-148^E:6400`PF00646.28^F-box^F-box domain^160-204^E:1.5e-09`PF12937.2^F-box-like^F-box-like^161-206^E:2.2e-13`PF13504.1^LRR_7^Leucine rich repeat^238-246^E:5600`PF13504.1^LRR_7^Leucine rich repeat^259-270^E:2700`PF13504.1^LRR_7^Leucine rich repeat^285-300^E:34`PF13504.1^LRR_7^Leucine rich repeat^335-349^E:76`PF13516.1^LRR_6^Leucine Rich repeat^360-382^E:1.8`…	.	.	.	.	GO:0005515^molecular_function^protein binding	.	.
aug3.g5	aug3.g5.t1	TM169_BOVIN^TM169_BOVIN^Q:161-332,H:101-275^44%ID^E:7e-48^RecName: Full=Transmembrane protein 169;^Eukaryota; Metazoa; Chordata; Craniata; Vertebrata; Euteleostomi; Mammalia; Eutheria; Laurasiatheria; Cetartiodactyla; Ruminantia; Pecora; Bovidae; Bovinae; Bos	A0A087U4N9_9ARAC^A0A087U4N9_9ARAC^Q:15-265,H:1-254^76.77%ID^E:1e-129^.^.	.	aug3.g5.t1|m.5	256-1311[+]	.	.	PF15052.1^TMEM169^TMEM169 protein family^204-333^E:7.9e-56	.	.	.	.	.	.	.
aug3.g6	aug3.g6.t1	UBTD1_XENLA^UBTD1_XENLA^Q:1-229,H:1-223^60.7%ID^E:4e-94^RecName: Full=Ubiquitin domain-containing protein 1;^Eukaryota; Metazoa; Chordata; Craniata; Vertebrata; Euteleostomi; Amphibia; Batrachia; Anura; Pipoidea; Pipidae; Xenopodinae; Xenopus; Xenopus	B7PAW3_IXOSC^B7PAW3_IXOSC^Q:1-230,H:1-225^73.91%ID^E:2e-115^SubName: Full=Ubiquitin domain-containing protein, putative {ECO:0000313|EMBL:EEC03735.1};^Eukaryota; Metazoa; Ecdysozoa; Arthropoda; Chelicerata; Arachnida; Acari; Parasitiformes; Ixodida; Ixodoidea; Ixodidae; Ixodinae; Ixodes	.	aug3.g6.t1|m.6	1695-2417[+]	.	.	PF00240.18^ubiquitin^Ubiquitin family^166-229^E:6.2e-09	.	.	.	.	GO:0005515^molecular_function^protein binding	.	.
aug3.g7	aug3.g7.t1	SCP1_ASTLP^SCP1_ASTLP^Q:19-191,H:17-188^28.9%ID^E:1e-20^RecName: Full=Sarcoplasmic calcium-binding protein 1;^Eukaryota; Metazoa; Ecdysozoa; Arthropoda; Crustacea; Malacostraca; Eumalacostraca; Eucarida; Decapoda; Pleocyemata; Astacidea; Astacoidea; Astacidae; Pontastacus	A0A087SYU4_9ARAC^A0A087SYU4_9ARAC^Q:1-204,H:1-204^95.59%ID^E:7e-145^.^.	.	aug3.g7.t1|m.7	101-724[+]	.	.	.	.	.	.	.	.	.	.
aug3.g8	aug3.g8.t1	.	.	.	aug3.g8.t1|m.8	2-457[+]	.	.	PF01498.13^HTH_Tnp_Tc3_2^Transposase^44-111^E:1.8e-08	.	.	.	.	GO:0003677^molecular_function^DNA binding`GO:0004803^molecular_function^transposase activity`GO:0006313^biological_process^transposition, DNA-mediated`GO:0015074^biological_process^DNA integration	.	.
aug3.g9	aug3.g9.t1	WDR20_HUMAN^WDR20_HUMAN^Q:6-559,H:4-563^57.86%ID^E:0^RecName: Full=WD repeat-containing protein 20;^Eukaryota; Metazoa; Chordata; Craniata; Vertebrata; Euteleostomi; Mammalia; Eutheria; Euarchontoglires; Primates; Haplorrhini; Catarrhini; Hominidae; Homo	T1IPY7_STRMM^T1IPY7_STRMM^Q:1-559,H:1-565^71.73%ID^E:0^SubName: Full=Uncharacterized protein {ECO:0000313|EnsemblMetazoa:SMAR003093-PA};^Eukaryota; Metazoa; Ecdysozoa; Arthropoda; Myriapoda; Chilopoda; Pleurostigmophora; Geophilomorpha; Linotaeniidae; Strigamia	.	aug3.g9.t1|m.10	279-2021[+]	.	.	PF00400.27^WD40^WD domain, G-beta repeat^226-248^E:0.027`PF00400.27^WD40^WD domain, G-beta repeat^265-290^E:2.1e-06	.	.	.	.	GO:0005515^molecular_function^protein binding	.	.
aug3.g10	aug3.g10.t1	NCKX6_MOUSE^NCKX6_MOUSE^Q:1-548,H:98-580^33.57%ID^E:6e-90^RecName: Full=Sodium/potassium/calcium exchanger 6, mitochondrial;^Eukaryota; Metazoa; Chordata; Craniata; Vertebrata; Euteleostomi; Mammalia; Eutheria; Euarchontoglires; Glires; Rodentia; Sciurognathi; Muroidea; Muridae; Murinae; Mus; Mus	A0A087UVS4_9ARAC^A0A087UVS4_9ARAC^Q:7-548,H:66-601^75.28%ID^E:0^.^.	.	aug3.g10.t1|m.11	1-1866[+]	.	.	PF01699.19^Na_Ca_ex^Sodium/calcium exchanger protein^91-218^E:9.4e-22`PF01699.19^Na_Ca_ex^Sodium/calcium exchanger protein^474-612^E:1.8e-25	.	.	.	.	GO:0055085^biological_process^transmembrane transport`GO:0016021^cellular_component^integral component of membrane	.	.
aug3.g11	aug3.g11.t1	MNB_DROME^MNB_DROME^Q:75-488,H:85-494^82.93%ID^E:0^RecName: Full=Serine/threonine-protein kinase minibrain;^Eukaryota; Metazoa; Ecdysozoa; Arthropoda; Hexapoda; Insecta; Pterygota; Neoptera; Endopterygota; Diptera; Brachycera; Muscomorpha; Ephydroidea; Drosophilidae; Drosophila; Sophophora	A0A087TNR8_9ARAC^A0A087TNR8_9ARAC^Q:1-506,H:1-520^82.12%ID^E:0^.^.	.	aug3.g11.t1|m.12	584-2950[+]	.	.	PF00069.20^Pkinase^Protein kinase domain^153-478^E:1.7e-54`PF07714.12^Pkinase_Tyr^Protein tyrosine kinase^155-375^E:1.1e-24	.	.	.	.	GO:0004672^molecular_function^protein kinase activity`GO:0005524^molecular_function^ATP binding`GO:0006468^biological_process^protein phosphorylation	.	.
aug3.g12	aug3.g12.t1	SYAP1_MOUSE^SYAP1_MOUSE^Q:86-387,H:19-363^40.17%ID^E:2e-76^RecName: Full=Synapse-associated protein 1;^Eukaryota; Metazoa; Chordata; Craniata; Vertebrata; Euteleostomi; Mammalia; Eutheria; Euarchontoglires; Glires; Rodentia; Sciurognathi; Muroidea; Muridae; Murinae; Mus; Mus	A0A087UVS3_9ARAC^A0A087UVS3_9ARAC^Q:1-394,H:1-386^72.84%ID^E:0^.^.	.	aug3.g12.t1|m.14	292-1476[+]	.	.	PF03909.12^BSD^BSD domain^211-263^E:8e-16	.	.	.	.	.	.	.
aug3.g13	aug3.g13.t1	PAIRB_HUMAN^PAIRB_HUMAN^Q:164-365,H:190-370^32.21%ID^E:3e-12^RecName: Full=Plasminogen activator inhibitor 1 RNA-binding protein;^Eukaryota; Metazoa; Chordata; Craniata; Vertebrata; Euteleostomi; Mammalia; Eutheria; Euarchontoglires; Primates; Haplorrhini; Catarrhini; Hominidae; Homo	A0A087TXA8_9ARAC^A0A087TXA8_9ARAC^Q:1-442,H:1-431^63.31%ID^E:1e-136^.^.	.	aug3.g13.t1|m.15	125-1453[+]	.	.	PF04774.10^HABP4_PAI-RBP1^Hyaluronan / mRNA binding family^163-301^E:1.7e-15	.	.	.	.	.	.	.
aug3.g14	aug3.g14.t1	DFP3_ANTMY^DFP3_ANTMY^Q:73-208,H:16-154^27.46%ID^E:3e-09^RecName: Full=Putative defense protein 3;^Eukaryota; Metazoa; Ecdysozoa; Arthropoda; Hexapoda; Insecta; Pterygota; Neoptera; Endopterygota; Lepidoptera; Glossata; Ditrysia; Bombycoidea; Saturniidae; Saturniinae; Saturniini; Antheraea	A0A087TMH4_9ARAC^A0A087TMH4_9ARAC^Q:75-220,H:21-169^76.51%ID^E:5e-81^.^.	.	.	.	.	.	.	.	.	.	GO:0005576^cellular_component^extracellular region`GO:0042742^biological_process^defense response to bacterium`GO:0042832^biological_process^defense response to protozoan`GO:0045087^biological_process^innate immune response	.	.	.
aug3.g15	aug3.g15.t1	TCB1_CAEBR^TCB1_CAEBR^Q:61-150,H:173-258^42.22%ID^E:3e-13^RecName: Full=Transposable element Tcb1 transposase;^Eukaryota; Metazoa; Ecdysozoa; Nematoda; Chromadorea; Rhabditida; Rhabditoidea; Rhabditidae; Peloderinae; Caenorhabditis	F7E9Z0_XENTR^F7E9Z0_XENTR^Q:32-150,H:151-273^47.97%ID^E:3e-35^SubName: Full=Uncharacterized protein {ECO:0000313|Ensembl:ENSXETP00000063303};^Eukaryota; Metazoa; Chordata; Craniata; Vertebrata; Euteleostomi; Amphibia; Batrachia; Anura; Pipoidea; Pipidae; Xenopodinae; Xenopus; Silurana	.	aug3.g15.t1|m.17	2-790[+]	.	.	PF13358.1^DDE_3^DDE superfamily endonuclease^73-127^E:1e-12	.	.	.	.	.	.	.
aug3.g16	aug3.g16.t1	GLUCL_DROME^GLUCL_DROME^Q:42-413,H:25-402^76.46%ID^E:0^RecName: Full=Glutamate-gated chloride channel;^Eukaryota; Metazoa; Ecdysozoa; Arthropoda; Hexapoda; Insecta; Pterygota; Neoptera; Endopterygota; Diptera; Brachycera; Muscomorpha; Ephydroidea; Drosophilidae; Drosophila; Sophophora	V9ZCF9_RHIMP^V9ZCF9_RHIMP^Q:42-415,H:30-402^85.03%ID^E:0^SubName: Full=Glutamate-gated chloride channel {ECO:0000313|EMBL:AHE41097.1};^Eukaryota; Metazoa; Ecdysozoa; Arthropoda; Chelicerata; Arachnida; Acari; Parasitiformes; Ixodida; Ixodoidea; Ixodidae; Rhipicephalinae; Rhipicephalus; Boophilus	.	aug3.g16.t1|m.18	3-1265[+]	.	.	PF02931.18^Neur_chan_LBD^Neurotransmitter-gated ion-channel ligand binding domain^56-265^E:4.6e-52`PF02932.11^Neur_chan_memb^Neurotransmitter-gated ion-channel transmembrane region^273-371^E:1e-34	.	.	.	.	GO:0005230^molecular_function^extracellular ligand-gated ion channel activity`GO:0006810^biological_process^transport`GO:0016020^cellular_component^membrane`GO:0006811^biological_process^ion transport	.	.
aug3.g17	aug3.g17.t1	ABHD4_BOVIN^ABHD4_BOVIN^Q:4-327,H:20-341^52.31%ID^E:1e-121^RecName: Full=Abhydrolase domain-containing protein 4;^Eukaryota; Metazoa; Chordata; Craniata; Vertebrata; Euteleostomi; Mammalia; Eutheria; Laurasiatheria; Cetartiodactyla; Ruminantia; Pecora; Bovidae; Bovinae; Bos	A0A087SXY1_9ARAC^A0A087SXY1_9ARAC^Q:2-324,H:61-385^67.48%ID^E:2e-158^.^.	.	aug3.g17.t1|m.19	204-1370[+]	.	.	PF12697.2^Abhydrolase_6^Alpha/beta hydrolase family^96-350^E:5.4e-29`PF12695.2^Abhydrolase_5^Alpha/beta hydrolase family^96-344^E:9e-12`PF00561.15^Abhydrolase_1^alpha/beta hydrolase fold^123-359^E:9.2e-21	.	.	.	.	.	.	.
aug3.g18	aug3.g18.t1	UN105_CAEEL^UN105_CAEEL^Q:27-184,H:621-762^32.91%ID^E:6e-14^RecName: Full=Degenerin-like protein unc-105;^Eukaryota; Metazoa; Ecdysozoa; Nematoda; Chromadorea; Rhabditida; Rhabditoidea; Rhabditidae; Peloderinae; Caenorhabditis	B7QI61_IXOSC^B7QI61_IXOSC^Q:6-149,H:321-474^45.16%ID^E:7e-33^SubName: Full=Putative uncharacterized protein {ECO:0000313|EMBL:EEC18533.1};^Eukaryota; Metazoa; Ecdysozoa; Arthropoda; Chelicerata; Arachnida; Acari; Parasitiformes; Ixodida; Ixodoidea; Ixodidae; Ixodinae; Ixodes	.	aug3.g18.t1|m.20	49-846[+]	.	.	PF00858.19^ASC^Amiloride-sensitive sodium channel^5-137^E:2.9e-26	.	.	.	.	GO:0005272^molecular_function^sodium channel activity`GO:0006814^biological_process^sodium ion transport`GO:0016020^cellular_component^membrane	.	.
aug3.g19	aug3.g19.t1	.	C1BYG3_ESOLU^C1BYG3_ESOLU^Q:1-118,H:1-118^61.86%ID^E:3e-41^SubName: Full=Transposable element Tcb1 transposase {ECO:0000313|EMBL:ACO14066.1};^Eukaryota; Metazoa; Chordata; Craniata; Vertebrata; Euteleostomi; Actinopterygii; Neopterygii; Teleostei; Protacanthopterygii; Esociformes; Esocidae; Esox	.	aug3.g19.t1|m.21	2-415[+]	.	.	PF13551.1^HTH_29^Winged helix-turn helix^34-124^E:6.5e-09`PF01498.13^HTH_Tnp_Tc3_2^Transposase^83-132^E:5.8e-07	.	.	.	.	GO:0003677^molecular_function^DNA binding`GO:0004803^molecular_function^transposase activity`GO:0006313^biological_process^transposition, DNA-mediated`GO:0015074^biological_process^DNA integration	.	.
aug3.g20	aug3.g20.t1	.	A0A087UJ38_9ARAC^A0A087UJ38_9ARAC^Q:94-297,H:19-217^38.24%ID^E:5e-37^.^.	.	aug3.g20.t1|m.22	3-1043[+]	.	.	PF00075.19^RNase_H^RNase H^99-222^E:2.5e-15	.	.	.	.	GO:0003676^molecular_function^nucleic acid binding`GO:0004523^molecular_function^RNA-DNA hybrid ribonuclease activity	.	.
aug3.g21	aug3.g21.t1	TCB1_CAEBR^TCB1_CAEBR^Q:4-129,H:151-273^38.28%ID^E:3e-17^RecName: Full=Transposable element Tcb1 transposase;^Eukaryota; Metazoa; Ecdysozoa; Nematoda; Chromadorea; Rhabditida; Rhabditoidea; Rhabditidae; Peloderinae; Caenorhabditis	A0A087TLN3_9ARAC^A0A087TLN3_9ARAC^Q:2-111,H:216-325^68.75%ID^E:4e-45^.^.	.	aug3.g21.t1|m.23	1-528[+]	.	.	.	.	.	.	.	.	.	.
aug3.g22	aug3.g22.t1	.	E2BCG1_HARSA^E2BCG1_HARSA^Q:1-68,H:57-124^38.24%ID^E:5e-07^.^.	.	aug3.g22.t1|m.24	103-597[+]	.	.	.	.	.	.	.	.	.	.
aug3.g23	aug3.g23.t1	TCB2_CAEBR^TCB2_CAEBR^Q:127-282,H:36-190^27.5%ID^E:7e-08^RecName: Full=Transposable element Tcb2 transposase;^Eukaryota; Metazoa; Ecdysozoa; Nematoda; Chromadorea; Rhabditida; Rhabditoidea; Rhabditidae; Peloderinae; Caenorhabditis	A0A087T6P2_9ARAC^A0A087T6P2_9ARAC^Q:71-282,H:26-238^63.38%ID^E:2e-83^.^.	.	aug3.g23.t1|m.25	92-943[+]	.	.	PF01498.13^HTH_Tnp_Tc3_2^Transposase^94-165^E:8e-06	.	.	.	.	GO:0003677^molecular_function^DNA binding`GO:0004803^molecular_function^transposase activity`GO:0006313^biological_process^transposition, DNA-mediated`GO:0015074^biological_process^DNA integration	.	.
aug3.g24	aug3.g24.t1	TCB2_CAEBR^TCB2_CAEBR^Q:10-132,H:152-273^35.2%ID^E:4e-19^RecName: Full=Transposable element Tcb2 transposase;^Eukaryota; Metazoa; Ecdysozoa; Nematoda; Chromadorea; Rhabditida; Rhabditoidea; Rhabditidae; Peloderinae; Caenorhabditis	F7E9Z0_XENTR^F7E9Z0_XENTR^Q:5-130,H:157-286^51.54%ID^E:2e-41^SubName: Full=Uncharacterized protein {ECO:0000313|Ensembl:ENSXETP00000063303};^Eukaryota; Metazoa; Chordata; Craniata; Vertebrata; Euteleostomi; Amphibia; Batrachia; Anura; Pipoidea; Pipidae; Xenopodinae; Xenopus; Silurana	.	aug3.g24.t1|m.26	93-491[+]	.	.	PF13358.1^DDE_3^DDE superfamily endonuclease^34-82^E:1.8e-11	.	.	.	.	.	.	.
aug3.g25	aug3.g25.t1	NPHN_RAT^NPHN_RAT^Q:692-1538,H:167-1036^25.71%ID^E:3e-65^RecName: Full=Nephrin;^Eukaryota; Metazoa; Chordata; Craniata; Vertebrata; Euteleostomi; Mammalia; Eutheria; Euarchontoglires; Glires; Rodentia; Sciurognathi; Muroidea; Muridae; Murinae; Rattus`NPHN_RAT^NPHN_RAT^Q:674-1354,H:253-955^26.21%ID^E:3e-41^RecName: Full=Nephrin;^Eukaryota; Metazoa; Chordata; Craniata; Vertebrata; Euteleostomi; Mam…	A0A087SY61_9ARAC^A0A087SY61_9ARAC^Q:1187-1600,H:1-414^59.66%ID^E:7e-167^.^.	.	aug3.g25.t1|m.27	116-5524[+]	.	.	PF07679.11^I-set^Immunoglobulin I-set domain^25-105^E:2.1e-06`PF13895.1^Ig_2^Immunoglobulin domain^30-113^E:0.0024`PF07686.12^V-set^Immunoglobulin V-set domain^30-122^E:2.7e-05`PF08205.7^C2-set_2^CD80-like C2-set immunoglobulin domain^139-219^E:1.5e-09`PF13895.1^Ig_2^Immunoglobulin domain^140-214^E:0.0072`PF07654.10^C1-set^Immunoglobulin C1-set domain^145-221^E:0.00023`PF00075.19^RNase_H^RNase H^…	.	.	.	.	GO:0003676^molecular_function^nucleic acid binding`GO:0004523^molecular_function^RNA-DNA hybrid ribonuclease activity`GO:0005515^molecular_function^protein binding	.	.
aug3.g26	aug3.g26.t1	TCB2_CAEBR^TCB2_CAEBR^Q:1-115,H:126-240^27.5%ID^E:9e-09^RecName: Full=Transposable element Tcb2 transposase;^Eukaryota; Metazoa; Ecdysozoa; Nematoda; Chromadorea; Rhabditida; Rhabditoidea; Rhabditidae; Peloderinae; Caenorhabditis	F7E9Z0_XENTR^F7E9Z0_XENTR^Q:2-115,H:142-255^49.12%ID^E:1e-35^SubName: Full=Uncharacterized protein {ECO:0000313|Ensembl:ENSXETP00000063303};^Eukaryota; Metazoa; Chordata; Craniata; Vertebrata; Euteleostomi; Amphibia; Batrachia; Anura; Pipoidea; Pipidae; Xenopodinae; Xenopus; Silurana	.	aug3.g26.t1|m.28	2-364[+]	.	.	PF13358.1^DDE_3^DDE superfamily endonuclease^50-103^E:5.7e-15	.	.	.	.	.	.	.
aug3.g27	aug3.g27.t1	TC3A_CAEEL^TC3A_CAEEL^Q:55-96,H:228-269^47.62%ID^E:3e-08^RecName: Full=Transposable element Tc3 transposase;^Eukaryota; Metazoa; Ecdysozoa; Nematoda; Chromadorea; Rhabditida; Rhabditoidea; Rhabditidae; Peloderinae; Caenorhabditis	A0A087T562_9ARAC^A0A087T562_9ARAC^Q:30-97,H:117-184^77.94%ID^E:2e-33^.^.	.	.	.	.	.	.	.	.	.	GO:0005634^cellular_component^nucleus`GO:0003677^molecular_function^DNA binding`GO:0004803^molecular_function^transposase activity`GO:0015074^biological_process^DNA integration`GO:0006313^biological_process^transposition, DNA-mediated	.	.	.
aug3.g28	aug3.g28.t1	MOS1T_DROMA^MOS1T_DROMA^Q:47-147,H:244-344^37.62%ID^E:1e-18^RecName: Full=Mariner Mos1 transposase;^Eukaryota; Metazoa; Ecdysozoa; Arthropoda; Hexapoda; Insecta; Pterygota; Neoptera; Endopterygota; Diptera; Brachycera; Muscomorpha; Ephydroidea; Drosophilidae; Drosophila; Sophophora	V5I8E6_ANOGL^V5I8E6_ANOGL^Q:39-146,H:24-131^37.96%ID^E:1e-23^SubName: Full=Histone-lysine N-methyltransferase SETMAR {ECO:0000313|EMBL:JAB63646.1};^Eukaryota; Metazoa; Ecdysozoa; Arthropoda; Hexapoda; Insecta; Pterygota; Neoptera; Endopterygota; Coleoptera; Polyphaga; Cucujiformia; Chrysomeloidea; Cerambycidae; Lamiinae; Lamiini; Anoplophora	.	aug3.g28.t1|m.30	3-461[+]	.	.	PF13358.1^DDE_3^DDE superfamily endonuclease^20-113^E:8.2e-08	.	.	.	.	.	.	.
aug3.g29	aug3.g29.t1	CV039_DANRE^CV039_DANRE^Q:32-125,H:12-100^40.43%ID^E:5e-17^RecName: Full=UPF0545 protein C22orf39 homolog;^Eukaryota; Metazoa; Chordata; Craniata; Vertebrata; Euteleostomi; Actinopterygii; Neopterygii; Teleostei; Ostariophysi; Cypriniformes; Cyprinidae; Danio	A0A087U3I1_9ARAC^A0A087U3I1_9ARAC^Q:12-151,H:10-147^60%ID^E:1e-58^.^.	.	aug3.g29.t1|m.31	143-634[+]	.	.	PF11326.3^DUF3128^Protein of unknown function (DUF3128)^34-112^E:9.7e-07	.	.	.	.	.	.	.
aug3.g30	aug3.g30.t1	XPO7_CHICK^XPO7_CHICK^Q:1-1070,H:1-1083^66.45%ID^E:0^RecName: Full=Exportin-7;^Eukaryota; Metazoa; Chordata; Craniata; Vertebrata; Euteleostomi; Testudines + Archosauria group; Archosauria; Dinosauria; Saurischia; Theropoda; Coelurosauria; Aves; Neognathae; Galloanserae; Galliformes; Phasianidae; Phasianinae; Gallus	D6WBK2_TRICA^D6WBK2_TRICA^Q:1-1073,H:1-1095^69.43%ID^E:0^.^.	.	aug3.g30.t1|m.32	31-3306[+]	.	.	PF03810.14^IBN_N^Importin-beta N-terminal domain^40-105^E:3e-07	.	.	.	.	GO:0008536^molecular_function^Ran GTPase binding`GO:0006886^biological_process^intracellular protein transport	.	.
aug3.g30	aug3.g30.t2	XPO7_CHICK^XPO7_CHICK^Q:1-1104,H:1-1083^64.45%ID^E:0^RecName: Full=Exportin-7;^Eukaryota; Metazoa; Chordata; Craniata; Vertebrata; Euteleostomi; Testudines + Archosauria group; Archosauria; Dinosauria; Saurischia; Theropoda; Coelurosauria; Aves; Neognathae; Galloanserae; Galliformes; Phasianidae; Phasianinae; Gallus	D6WBK2_TRICA^D6WBK2_TRICA^Q:1-1107,H:1-1095^67.34%ID^E:0^.^.	.	aug3.g30.t2|m.34	31-507[+]	.	.	PF03810.14^IBN_N^Importin-beta N-terminal domain^40-105^E:1.4e-08	.	.	.	.	GO:0008536^molecular_function^Ran GTPase binding`GO:0006886^biological_process^intracellular protein transport	.	.
aug3.g30	aug3.g30.t2	XPO7_CHICK^XPO7_CHICK^Q:1-1104,H:1-1083^64.45%ID^E:0^RecName: Full=Exportin-7;^Eukaryota; Metazoa; Chordata; Craniata; Vertebrata; Euteleostomi; Testudines + Archosauria group; Archosauria; Dinosauria; Saurischia; Theropoda; Coelurosauria; Aves; Neognathae; Galloanserae; Galliformes; Phasianidae; Phasianinae; Gallus	D6WBK2_TRICA^D6WBK2_TRICA^Q:1-1107,H:1-1095^67.34%ID^E:0^.^.	.	aug3.g30.t2|m.33	586-3408[+]	.	.	.	.	.	.	.	.	.	.
aug3.g31	aug3.g31.t1	KRBA2_HUMAN^KRBA2_HUMAN^Q:4-284,H:150-435^46.5%ID^E:3e-83^RecName: Full=KRAB-A domain-containing protein 2;^Eukaryota; Metazoa; Chordata; Craniata; Vertebrata; Euteleostomi; Mammalia; Eutheria; Euarchontoglires; Primates; Haplorrhini; Catarrhini; Hominidae; Homo	A0A085M1S7_9BILA^A0A085M1S7_9BILA^Q:2-434,H:57-508^64.38%ID^E:0^SubName: Full=Uncharacterized protein {ECO:0000313|EMBL:KFD51173.1};^Eukaryota; Metazoa; Ecdysozoa; Nematoda; Enoplea; Dorylaimia; Trichocephalida; Trichuridae; Trichuris	.	aug3.g31.t1|m.35	2-1981[+]	.	.	PF00665.21^rve^Integrase core domain^141-246^E:2.9e-10`PF13358.1^DDE_3^DDE superfamily endonuclease^473-612^E:1.1e-18	.	.	.	.	GO:0015074^biological_process^DNA integration	.	.
aug3.g32	aug3.g32.t1	TC1A_CAEEL^TC1A_CAEEL^Q:37-90,H:168-221^38.89%ID^E:6e-06^RecName: Full=Transposable element Tc1 transposase;^Eukaryota; Metazoa; Ecdysozoa; Nematoda; Chromadorea; Rhabditida; Rhabditoidea; Rhabditidae; Peloderinae; Caenorhabditis	A0A087UB72_9ARAC^A0A087UB72_9ARAC^Q:1-129,H:55-183^54.48%ID^E:4e-38^.^.	.	aug3.g32.t1|m.36	2-406[+]	.	.	.	.	.	.	.	.	.	.
aug3.g33	aug3.g33.t1	.	A0A087TWZ5_9ARAC^A0A087TWZ5_9ARAC^Q:1-146,H:1-146^77.4%ID^E:3e-72^.^.	.	aug3.g33.t1|m.37	48-497[+]	.	.	PF01498.13^HTH_Tnp_Tc3_2^Transposase^69-139^E:6.5e-16	.	.	.	.	GO:0003677^molecular_function^DNA binding`GO:0004803^molecular_function^transposase activity`GO:0006313^biological_process^transposition, DNA-mediated`GO:0015074^biological_process^DNA integration	.	.
aug3.g34	aug3.g34.t1	.	.	.	.	.	.	.	.	.	.	.	.	.	.	.
aug3.g34	aug3.g34.t2	.	A0A060XQ36_ONCMY^A0A060XQ36_ONCMY^Q:1-41,H:72-112^56.1%ID^E:7e-07^SubName: Full=Oncorhynchus mykiss genomic scaffold, scaffold_1482 {ECO:0000313|EMBL:CDQ81397.1};^Eukaryota; Metazoa; Chordata; Craniata; Vertebrata; Euteleostomi; Actinopterygii; Neopterygii; Teleostei; Protacanthopterygii; Salmoniformes; Salmonidae; Salmoninae; Oncorhynchus	.	aug3.g34.t2|m.38	22-516[+]	.	.	.	.	.	.	.	.	.	.
aug3.g35	aug3.g35.t1	TC1A_CAEEL^TC1A_CAEEL^Q:9-202,H:75-273^34.65%ID^E:8e-25^RecName: Full=Transposable element Tc1 transposase;^Eukaryota; Metazoa; Ecdysozoa; Nematoda; Chromadorea; Rhabditida; Rhabditoidea; Rhabditidae; Peloderinae; Caenorhabditis	A0A087T5B7_9ARAC^A0A087T5B7_9ARAC^Q:9-202,H:47-240^62.89%ID^E:8e-78^.^.	.	aug3.g35.t1|m.39	23-631[+]	.	.	PF13358.1^DDE_3^DDE superfamily endonuclease^16-155^E:6.4e-17	.	.	.	.	.	.	.
aug3.g36	aug3.g36.t1	.	.	.	aug3.g36.t1|m.40	2-346[+]	.	.	.	.	.	.	.	.	.	.
aug3.g37	aug3.g37.t1	Y2R2_DROME^Y2R2_DROME^Q:23-468,H:438-873^29.33%ID^E:2e-48^RecName: Full=Putative 115 kDa protein in type-1 retrotransposable element R1DM;^Eukaryota; Metazoa; Ecdysozoa; Arthropoda; Hexapoda; Insecta; Pterygota; Neoptera; Endopterygota; Diptera; Brachycera; Muscomorpha; Ephydroidea; Drosophilidae; Drosophila; Sophophora	A0A087T8L4_9ARAC^A0A087T8L4_9ARAC^Q:6-452,H:29-477^35.18%ID^E:5e-78^.^.	.	aug3.g37.t1|m.41	3-1793[+]	.	.	PF00078.22^RVT_1^Reverse transcriptase (RNA-dependent DNA polymerase)^93-348^E:1.3e-32	.	.	.	.	.	.	.
aug3.g38	aug3.g38.t1	TC1A_CAEEL^TC1A_CAEEL^Q:20-147,H:75-203^30.08%ID^E:3e-07^RecName: Full=Transposable element Tc1 transposase;^Eukaryota; Metazoa; Ecdysozoa; Nematoda; Chromadorea; Rhabditida; Rhabditoidea; Rhabditidae; Peloderinae; Caenorhabditis	A0A087SXS1_9ARAC^A0A087SXS1_9ARAC^Q:30-140,H:43-153^69.37%ID^E:5e-45^.^.	.	aug3.g38.t1|m.42	75-533[+]	.	.	PF13358.1^DDE_3^DDE superfamily endonuclease^27-137^E:1.2e-06	.	.	.	.	.	.	.
aug3.g39	aug3.g39.t1	.	A0A087UB55_9ARAC^A0A087UB55_9ARAC^Q:96-243,H:160-307^58.11%ID^E:7e-55^.^.	.	aug3.g39.t1|m.43	3-782[+]	.	.	.	.	.	.	.	.	.	.
aug3.g40	aug3.g40.t1	TIA1_HUMAN^TIA1_HUMAN^Q:9-294,H:93-355^51.02%ID^E:3e-89^RecName: Full=Nucleolysin TIA-1 isoform p40;^Eukaryota; Metazoa; Chordata; Craniata; Vertebrata; Euteleostomi; Mammalia; Eutheria; Euarchontoglires; Primates; Haplorrhini; Catarrhini; Hominidae; Homo`TIA1_HUMAN^TIA1_HUMAN^Q:24-199,H:9-181^28.02%ID^E:2e-15^RecName: Full=Nucleolysin TIA-1 isoform p40;^Eukaryota; Metazoa; Chordata; Craniata; Ve…	L7MAX0_9ACAR^L7MAX0_9ACAR^Q:12-336,H:94-406^76.97%ID^E:1e-179^.^.`L7MAX0_9ACAR^L7MAX0_9ACAR^Q:24-231,H:15-207^22.43%ID^E:8e-13^.^.	.	aug3.g40.t1|m.44	1-1038[+]	.	.	PF00076.17^RRM_1^RNA recognition motif. (a.k.a. RRM, RBD, or RNP domain)^33-103^E:8.9e-23`PF14259.1^RRM_6^RNA recognition motif (a.k.a. RRM, RBD, or RNP domain)^33-103^E:3.5e-14`PF13893.1^RRM_5^RNA recognition motif. (a.k.a. RRM, RBD, or RNP domain)^47-107^E:1.4e-09`PF00076.17^RRM_1^RNA recognition motif. (a.k.a. RRM, RBD, or RNP domain)^141-205^E:1.3e-15`PF14259.1^RRM_6^RNA recognition motif (a.…	.	.	.	.	GO:0003676^molecular_function^nucleic acid binding	.	.
aug3.g41	aug3.g41.t1	TCB1_CAEBR^TCB1_CAEBR^Q:81-279,H:39-273^34.18%ID^E:3e-31^RecName: Full=Transposable element Tcb1 transposase;^Eukaryota; Metazoa; Ecdysozoa; Nematoda; Chromadorea; Rhabditida; Rhabditoidea; Rhabditidae; Peloderinae; Caenorhabditis	A0A087T1J2_9ARAC^A0A087T1J2_9ARAC^Q:1-262,H:1-329^58.61%ID^E:1e-115^.^.	.	aug3.g41.t1|m.45	30-869[+]	.	.	PF01498.13^HTH_Tnp_Tc3_2^Transposase^80-116^E:2.7e-05`PF13358.1^DDE_3^DDE superfamily endonuclease^158-240^E:9e-16	.	.	.	.	GO:0003677^molecular_function^DNA binding`GO:0004803^molecular_function^transposase activity`GO:0006313^biological_process^transposition, DNA-mediated`GO:0015074^biological_process^DNA integration	.	.
aug3.g42	aug3.g42.t1	TCB1_CAEBR^TCB1_CAEBR^Q:9-150,H:132-273^35.42%ID^E:1e-18^RecName: Full=Transposable element Tcb1 transposase;^Eukaryota; Metazoa; Ecdysozoa; Nematoda; Chromadorea; Rhabditida; Rhabditoidea; Rhabditidae; Peloderinae; Caenorhabditis	F7E9Z0_XENTR^F7E9Z0_XENTR^Q:9-146,H:142-284^51.05%ID^E:1e-40^SubName: Full=Uncharacterized protein {ECO:0000313|Ensembl:ENSXETP00000063303};^Eukaryota; Metazoa; Chordata; Craniata; Vertebrata; Euteleostomi; Amphibia; Batrachia; Anura; Pipoidea; Pipidae; Xenopodinae; Xenopus; Silurana	.	aug3.g42.t1|m.47	48-533[+]	.	.	PF13358.1^DDE_3^DDE superfamily endonuclease^20-100^E:5.6e-12	.	.	.	.	.	.	.
aug3.g43	aug3.g43.t1	RUXF_DROME^RUXF_DROME^Q:3-86,H:5-88^75%ID^E:2e-42^RecName: Full=Small nuclear ribonucleoprotein F;^Eukaryota; Metazoa; Ecdysozoa; Arthropoda; Hexapoda; Insecta; Pterygota; Neoptera; Endopterygota; Diptera; Brachycera; Muscomorpha; Ephydroidea; Drosophilidae; Drosophila; Sophophora	H2Z5A5_CIOSA^H2Z5A5_CIOSA^Q:2-86,H:4-88^83.53%ID^E:5e-45^.^.	.	.	.	.	.	.	.	.	COG1958^small nuclear ribonucleoprotein	GO:0071013^cellular_component^catalytic step 2 spliceosome`GO:0071011^cellular_component^precatalytic spliceosome`GO:0030532^cellular_component^small nuclear ribonucleoprotein complex`GO:0005681^cellular_component^spliceosomal complex`GO:0003723^molecular_function^RNA binding`GO:0007052^biological_process^mitotic spindle organization`GO:0000398^biological_process^mRNA splicing, via spliceosome	.	.	.
aug3.g44	aug3.g44.t1	ABLM1_HUMAN^ABLM1_HUMAN^Q:4-503,H:97-645^35.58%ID^E:8e-94^RecName: Full=Actin-binding LIM protein 1;^Eukaryota; Metazoa; Chordata; Craniata; Vertebrata; Euteleostomi; Mammalia; Eutheria; Euarchontoglires; Primates; Haplorrhini; Catarrhini; Hominidae; Homo	L7LXK5_9ACAR^L7LXK5_9ACAR^Q:1-592,H:1-594^71.19%ID^E:0^.^.`L7LXK5_9ACAR^L7LXK5_9ACAR^Q:946-1029,H:604-711^52.78%ID^E:4e-25^.^.	.	aug3.g44.t1|m.48	175-3264[+]	.	.	PF00412.17^LIM^LIM domain^6-61^E:4.7e-10`PF00412.17^LIM^LIM domain^65-117^E:1.8e-09`PF00412.17^LIM^LIM domain^137-192^E:1e-12`PF00412.17^LIM^LIM domain^196-241^E:3e-05`PF14291.1^DUF4371^Domain of unknown function (DUF4371)^604-720^E:8.3e-09`PF02209.14^VHP^Villin headpiece domain^994-1029^E:1.1e-13	.	.	.	.	GO:0008270^molecular_function^zinc ion binding`GO:0003779^molecular_function^actin binding`GO:0007010^biological_process^cytoskeleton organization	.	.
aug3.g44	aug3.g44.t2	ABLM1_HUMAN^ABLM1_HUMAN^Q:4-529,H:97-645^36.09%ID^E:1e-103^RecName: Full=Actin-binding LIM protein 1;^Eukaryota; Metazoa; Chordata; Craniata; Vertebrata; Euteleostomi; Mammalia; Eutheria; Euarchontoglires; Primates; Haplorrhini; Catarrhini; Hominidae; Homo	V5HPS8_IXORI^V5HPS8_IXORI^Q:2-618,H:1-619^69.59%ID^E:0^.^.`V5HPS8_IXORI^V5HPS8_IXORI^Q:972-1055,H:629-736^55.56%ID^E:2e-26^.^.	.	aug3.g44.t2|m.49	175-3342[+]	.	.	PF00412.17^LIM^LIM domain^6-61^E:4.9e-10`PF00412.17^LIM^LIM domain^65-117^E:1.8e-09`PF00412.17^LIM^LIM domain^137-192^E:1.1e-12`PF00412.17^LIM^LIM domain^196-241^E:3.1e-05`PF14291.1^DUF4371^Domain of unknown function (DUF4371)^630-746^E:8.5e-09`PF02209.14^VHP^Villin headpiece domain^1020-1055^E:1.1e-13	.	.	.	.	GO:0008270^molecular_function^zinc ion binding`GO:0003779^molecular_function^actin binding`GO:0007010^biological_process^cytoskeleton organization	.	.
aug3.g45	aug3.g45.t1	LCP2_HUMAN^LCP2_HUMAN^Q:544-640,H:413-510^33.67%ID^E:5e-10^RecName: Full=Lymphocyte cytosolic protein 2;^Eukaryota; Metazoa; Chordata; Craniata; Vertebrata; Euteleostomi; Mammalia; Eutheria; Euarchontoglires; Primates; Haplorrhini; Catarrhini; Hominidae; Homo	A0A087UB54_9ARAC^A0A087UB54_9ARAC^Q:570-658,H:1-89^51.69%ID^E:7e-24^.^.	.	aug3.g45.t1|m.50	225-2225[+]	.	.	PF00017.19^SH2^SH2 domain^554-635^E:7.2e-08	.	.	.	.	.	.	.
aug3.g45	aug3.g45.t2	LCP2_HUMAN^LCP2_HUMAN^Q:544-640,H:413-510^33.67%ID^E:5e-10^RecName: Full=Lymphocyte cytosolic protein 2;^Eukaryota; Metazoa; Chordata; Craniata; Vertebrata; Euteleostomi; Mammalia; Eutheria; Euarchontoglires; Primates; Haplorrhini; Catarrhini; Hominidae; Homo	A0A087UB54_9ARAC^A0A087UB54_9ARAC^Q:570-658,H:1-89^51.69%ID^E:7e-24^.^.	.	aug3.g45.t2|m.51	225-2225[+]	.	.	PF00017.19^SH2^SH2 domain^554-635^E:7.2e-08	.	.	.	.	.	.	.
aug3.g45	aug3.g45.t3	LCP2_HUMAN^LCP2_HUMAN^Q:572-667,H:413-510^34.69%ID^E:6e-10^RecName: Full=Lymphocyte cytosolic protein 2;^Eukaryota; Metazoa; Chordata; Craniata; Vertebrata; Euteleostomi; Mammalia; Eutheria; Euarchontoglires; Primates; Haplorrhini; Catarrhini; Hominidae; Homo	A0A087UB54_9ARAC^A0A087UB54_9ARAC^Q:597-685,H:1-89^51.69%ID^E:7e-24^.^.	.	aug3.g45.t3|m.52	225-2306[+]	.	.	PF00017.19^SH2^SH2 domain^581-662^E:7.6e-08	.	.	.	.	.	.	.
aug3.g46	aug3.g46.t1	VGFR4_DANRE^VGFR4_DANRE^Q:264-915,H:515-1104^36.13%ID^E:7e-114^RecName: Full=Vascular endothelial growth factor receptor kdr-like;^Eukaryota; Metazoa; Chordata; Craniata; Vertebrata; Euteleostomi; Actinopterygii; Neopterygii; Teleostei; Ostariophysi; Cypriniformes; Cyprinidae; Danio	A0A087UGW4_9ARAC^A0A087UGW4_9ARAC^Q:263-921,H:542-1215^44.1%ID^E:5e-176^.^.`A0A087UGW4_9ARAC^A0A087UGW4_9ARAC^Q:5-480,H:32-559^25.09%ID^E:7e-17^.^.	.	aug3.g46.t1|m.53	1-2832[+]	.	.	PF13895.1^Ig_2^Immunoglobulin domain^135-200^E:0.22`PF13895.1^Ig_2^Immunoglobulin domain^437-512^E:2.2e-09`PF13927.1^Ig_3^Immunoglobulin domain^437-499^E:0.001`PF07679.11^I-set^Immunoglobulin I-set domain^439-512^E:1.1e-13`PF00047.20^ig^Immunoglobulin domain^440-497^E:4.1e-08`PF07714.12^Pkinase_Tyr^Protein tyrosine kinase^609-942^E:2.1e-81`PF00069.20^Pkinase^Protein kinase domain^610-710^E:9.7e-1…	.	.	.	.	GO:0004672^molecular_function^protein kinase activity`GO:0006468^biological_process^protein phosphorylation`GO:0005524^molecular_function^ATP binding	.	.
aug3.g47	aug3.g47.t1	.	A0A087ULN5_9ARAC^A0A087ULN5_9ARAC^Q:1-113,H:45-159^37.39%ID^E:5e-19^.^.	.	aug3.g47.t1|m.54	3-476[+]	.	.	PF07714.12^Pkinase_Tyr^Protein tyrosine kinase^5-37^E:3.3e-07	.	.	.	.	GO:0004672^molecular_function^protein kinase activity`GO:0006468^biological_process^protein phosphorylation	.	.
aug3.g48	aug3.g48.t1	.	.	.	.	.	.	.	.	.	.	.	.	.	.	.
aug3.g49	aug3.g49.t1	.	A0A087UDF4_9ARAC^A0A087UDF4_9ARAC^Q:73-307,H:449-683^45.53%ID^E:4e-58^.^.	.	aug3.g49.t1|m.55	26-964[+]	.	.	.	.	.	.	.	.	.	.
aug3.g50	aug3.g50.t1	RTXE_DROME^RTXE_DROME^Q:30-670,H:105-768^23.82%ID^E:6e-39^RecName: Full=Probable RNA-directed DNA polymerase from transposon X-element;^Eukaryota; Metazoa; Ecdysozoa; Arthropoda; Hexapoda; Insecta; Pterygota; Neoptera; Endopterygota; Diptera; Brachycera; Muscomorpha; Ephydroidea; Drosophilidae; Drosophila; Sophophora	A0A087T9P5_9ARAC^A0A087T9P5_9ARAC^Q:5-670,H:416-1106^52.02%ID^E:0^.^.	.	aug3.g50.t1|m.56	2-2026[+]	.	.	PF03372.18^Exo_endo_phos^Endonuclease/Exonuclease/phosphatase family^32-143^E:2.2e-06`PF14529.1^Exo_endo_phos_2^Endonuclease-reverse transcriptase^37-147^E:6.4e-22`PF00078.22^RVT_1^Reverse transcriptase (RNA-dependent DNA polymerase)^452-658^E:1.7e-22	.	.	.	.	.	.	.
aug3.g51	aug3.g51.t1	.	A0A087TSQ5_9ARAC^A0A087TSQ5_9ARAC^Q:216-325,H:83-193^36.94%ID^E:3e-13^.^.	.	aug3.g51.t1|m.57	24-1064[+]	.	.	.	.	.	.	.	.	.	.
aug3.g52	aug3.g52.t1	TC1A_CAEEL^TC1A_CAEEL^Q:158-214,H:168-224^42.11%ID^E:3e-07^RecName: Full=Transposable element Tc1 transposase;^Eukaryota; Metazoa; Ecdysozoa; Nematoda; Chromadorea; Rhabditida; Rhabditoidea; Rhabditidae; Peloderinae; Caenorhabditis	A0A087U306_9ARAC^A0A087U306_9ARAC^Q:139-229,H:18-108^61.54%ID^E:7e-30^.^.	.	aug3.g52.t1|m.58	1-756[+]	.	.	PF13358.1^DDE_3^DDE superfamily endonuclease^163-241^E:1.1e-08	.	.	.	.	.	.	.
aug3.g53	aug3.g53.t1	TCB2_CAEBR^TCB2_CAEBR^Q:6-151,H:124-273^32.68%ID^E:3e-20^RecName: Full=Transposable element Tcb2 transposase;^Eukaryota; Metazoa; Ecdysozoa; Nematoda; Chromadorea; Rhabditida; Rhabditoidea; Rhabditidae; Peloderinae; Caenorhabditis	F7E9Z0_XENTR^F7E9Z0_XENTR^Q:9-149,H:142-286^50.34%ID^E:1e-44^SubName: Full=Uncharacterized protein {ECO:0000313|Ensembl:ENSXETP00000063303};^Eukaryota; Metazoa; Chordata; Craniata; Vertebrata; Euteleostomi; Amphibia; Batrachia; Anura; Pipoidea; Pipidae; Xenopodinae; Xenopus; Silurana	.	aug3.g53.t1|m.59	89-544[+]	.	.	PF13358.1^DDE_3^DDE superfamily endonuclease^55-102^E:1.1e-12	.	.	.	.	.	.	.
aug3.g54	aug3.g54.t1	.	G3G3K1_9ARAC^G3G3K1_9ARAC^Q:9-244,H:57-323^26.59%ID^E:7e-19^.^.	.	aug3.g54.t1|m.60	3-797[+]	.	.	PF13358.1^DDE_3^DDE superfamily endonuclease^177-245^E:1.7e-06	.	.	.	.	.	.	.
aug3.g55	aug3.g55.t1	TCB1_CAEBR^TCB1_CAEBR^Q:2-141,H:132-273^37.58%ID^E:4e-18^RecName: Full=Transposable element Tcb1 transposase;^Eukaryota; Metazoa; Ecdysozoa; Nematoda; Chromadorea; Rhabditida; Rhabditoidea; Rhabditidae; Peloderinae; Caenorhabditis	F7E9Z0_XENTR^F7E9Z0_XENTR^Q:2-139,H:142-286^47.59%ID^E:2e-39^SubName: Full=Uncharacterized protein {ECO:0000313|Ensembl:ENSXETP00000063303};^Eukaryota; Metazoa; Chordata; Craniata; Vertebrata; Euteleostomi; Amphibia; Batrachia; Anura; Pipoidea; Pipidae; Xenopodinae; Xenopus; Silurana	.	aug3.g55.t1|m.61	1-474[+]	.	.	PF13358.1^DDE_3^DDE superfamily endonuclease^55-110^E:1.4e-12	.	.	.	.	.	.	.
aug3.g56	aug3.g56.t1	LPHN1_HUMAN^LPHN1_HUMAN^Q:179-933,H:419-1182^31.03%ID^E:4e-112^RecName: Full=Latrophilin-1;^Eukaryota; Metazoa; Chordata; Craniata; Vertebrata; Euteleostomi; Mammalia; Eutheria; Euarchontoglires; Primates; Haplorrhini; Catarrhini; Hominidae; Homo`LPHN1_HUMAN^LPHN1_HUMAN^Q:22-123,H:25-128^40.38%ID^E:5e-12^RecName: Full=Latrophilin-1;^Eukaryota; Metazoa; Chordata; Craniata; Vertebrata; Euteleostomi…	A0A087U6H0_9ARAC^A0A087U6H0_9ARAC^Q:32-1175,H:47-1151^37.02%ID^E:0^.^.	.	aug3.g56.t1|m.62	240-3767[+]	.	.	PF02140.13^Gal_Lectin^Galactose binding lectin domain^46-123^E:2.6e-17`PF02793.17^HRM^Hormone receptor domain^241-297^E:8.6e-05`PF12003.3^DUF3497^Domain of unknown function (DUF3497)^305-531^E:8.9e-25`PF01825.16^GPS^Latrophilin/CL-1-like GPS domain^555-597^E:1.4e-15`PF00002.19^7tm_2^7 transmembrane receptor (Secretin family)^612-850^E:2.3e-40	.	.	.	.	GO:0030246^molecular_function^carbohydrate binding`GO:0004930^molecular_function^G-protein coupled receptor activity`GO:0016020^cellular_component^membrane`GO:0007186^biological_process^G-protein coupled receptor signaling pathway`GO:0016021^cellular_component^integral component of membrane	.	.
aug3.g56	aug3.g56.t2	LPHN1_HUMAN^LPHN1_HUMAN^Q:179-897,H:419-1140^31.58%ID^E:6e-113^RecName: Full=Latrophilin-1;^Eukaryota; Metazoa; Chordata; Craniata; Vertebrata; Euteleostomi; Mammalia; Eutheria; Euarchontoglires; Primates; Haplorrhini; Catarrhini; Hominidae; Homo`LPHN1_HUMAN^LPHN1_HUMAN^Q:22-123,H:25-128^40.38%ID^E:2e-12^RecName: Full=Latrophilin-1;^Eukaryota; Metazoa; Chordata; Craniata; Vertebrata; Euteleostomi…	A0A087U6H0_9ARAC^A0A087U6H0_9ARAC^Q:32-868,H:47-863^42.04%ID^E:0^.^.	.	aug3.g56.t2|m.63	240-3035[+]	.	.	PF02140.13^Gal_Lectin^Galactose binding lectin domain^46-123^E:1.9e-17`PF02793.17^HRM^Hormone receptor domain^241-297^E:6.5e-05`PF12003.3^DUF3497^Domain of unknown function (DUF3497)^305-531^E:6e-25`PF01825.16^GPS^Latrophilin/CL-1-like GPS domain^555-597^E:1.1e-15`PF00002.19^7tm_2^7 transmembrane receptor (Secretin family)^612-850^E:1.5e-40	.	.	.	.	GO:0030246^molecular_function^carbohydrate binding`GO:0004930^molecular_function^G-protein coupled receptor activity`GO:0016020^cellular_component^membrane`GO:0007186^biological_process^G-protein coupled receptor signaling pathway`GO:0016021^cellular_component^integral component of membrane	.	.
aug3.g57	aug3.g57.t1	ARPC5_RAT^ARPC5_RAT^Q:1-152,H:1-151^52.6%ID^E:8e-50^RecName: Full=Actin-related protein 2/3 complex subunit 5;^Eukaryota; Metazoa; Chordata; Craniata; Vertebrata; Euteleostomi; Mammalia; Eutheria; Euarchontoglires; Glires; Rodentia; Sciurognathi; Muroidea; Muridae; Murinae; Rattus	A0A087TMW3_9ARAC^A0A087TMW3_9ARAC^Q:1-152,H:1-152^91.45%ID^E:1e-99^.^.	.	aug3.g57.t1|m.64	100-558[+]	.	.	PF04699.9^P16-Arc^ARP2/3 complex 16 kDa subunit (p16-Arc)^9-152^E:1.2e-45	.	.	.	.	GO:0030833^biological_process^regulation of actin filament polymerization`GO:0034314^biological_process^Arp2/3 complex-mediated actin nucleation`GO:0005885^cellular_component^Arp2/3 protein complex`GO:0015629^cellular_component^actin cytoskeleton	.	.
aug3.g58	aug3.g58.t1	CALR_BOMMO^CALR_BOMMO^Q:23-363,H:22-361^73.31%ID^E:0^RecName: Full=Calreticulin;^Eukaryota; Metazoa; Ecdysozoa; Arthropoda; Hexapoda; Insecta; Pterygota; Neoptera; Endopterygota; Lepidoptera; Glossata; Ditrysia; Bombycoidea; Bombycidae; Bombycinae; Bombyx	A0A087TC36_9ARAC^A0A087TC36_9ARAC^Q:7-404,H:2-404^82.13%ID^E:0^.^.	.	aug3.g58.t1|m.65	94-1308[+]	.	.	PF00262.13^Calreticulin^Calreticulin family^23-333^E:4.1e-119	.	.	.	.	GO:0005509^molecular_function^calcium ion binding`GO:0051082^molecular_function^unfolded protein binding`GO:0006457^biological_process^protein folding`GO:0005783^cellular_component^endoplasmic reticulum	.	.
aug3.g59	aug3.g59.t1	ZN596_HUMAN^ZN596_HUMAN^Q:15-244,H:221-447^36.52%ID^E:3e-45^RecName: Full=Zinc finger protein 596;^Eukaryota; Metazoa; Chordata; Craniata; Vertebrata; Euteleostomi; Mammalia; Eutheria; Euarchontoglires; Primates; Haplorrhini; Catarrhini; Hominidae; Homo`ZN596_HUMAN^ZN596_HUMAN^Q:15-245,H:249-476^34.63%ID^E:8e-42^RecName: Full=Zinc finger protein 596;^Eukaryota; Metazoa; Chordata; Craniata; Verteb…	K1PPH7_CRAGI^K1PPH7_CRAGI^Q:9-239,H:363-591^38.36%ID^E:6e-49^SubName: Full=Histone-lysine N-methyltransferase PRDM9 {ECO:0000313|EMBL:EKC18365.1};^Eukaryota; Metazoa; Lophotrochozoa; Mollusca; Bivalvia; Pteriomorphia; Ostreoida; Ostreoidea; Ostreidae; Crassostrea`K1PPH7_CRAGI^K1PPH7_CRAGI^Q:15-244,H:342-568^38.26%ID^E:2e-46^SubName: Full=Histone-lysine N-methyltransferase PRDM9 {ECO:0000313|EMBL:…	.	aug3.g59.t1|m.66	128-916[+]	.	.	PF13912.1^zf-C2H2_6^C2H2-type zinc finger^16-40^E:0.0048`PF00096.21^zf-C2H2^Zinc finger, C2H2 type^17-39^E:0.00049`PF13894.1^zf-C2H2_4^C2H2-type zinc finger^17-39^E:0.22`PF12756.2^zf-C2H2_2^C2H2 type zinc-finger (2 copies)^38-71^E:0.18`PF13912.1^zf-C2H2_6^C2H2-type zinc finger^45-60^E:9.6`PF00096.21^zf-C2H2^Zinc finger, C2H2 type^46-69^E:0.00063`PF13894.1^zf-C2H2_4^C2H2-type zinc finger^46-66^E:0…	.	.	.	.	GO:0046872^molecular_function^metal ion binding	.	.
aug3.g60	aug3.g60.t1	.	.	.	.	.	.	.	.	.	.	.	.	.	.	.
aug3.g61	aug3.g61.t1	TC1A_CAEEL^TC1A_CAEEL^Q:22-122,H:160-266^39.25%ID^E:4e-12^RecName: Full=Transposable element Tc1 transposase;^Eukaryota; Metazoa; Ecdysozoa; Nematoda; Chromadorea; Rhabditida; Rhabditoidea; Rhabditidae; Peloderinae; Caenorhabditis	A0A087UC68_9ARAC^A0A087UC68_9ARAC^Q:1-132,H:15-143^71.97%ID^E:4e-58^.^.	.	aug3.g61.t1|m.69	1-435[+]	.	.	PF13358.1^DDE_3^DDE superfamily endonuclease^6-89^E:1.1e-06	.	.	.	.	.	.	.
aug3.g62	aug3.g62.t1	CI072_RAT^CI072_RAT^Q:205-416,H:218-466^25.79%ID^E:5e-10^RecName: Full=Protein C9orf72 homolog;^Eukaryota; Metazoa; Chordata; Craniata; Vertebrata; Euteleostomi; Mammalia; Eutheria; Euarchontoglires; Glires; Rodentia; Sciurognathi; Muroidea; Muridae; Murinae; Rattus	A0A087TSR1_9ARAC^A0A087TSR1_9ARAC^Q:1-372,H:1-374^41.84%ID^E:8e-81^.^.	.	aug3.g62.t1|m.70	336-1589[+]	.	.	PF15019.1^C9orf72-like^C9orf72-like protein family^117-309^E:2e-15	.	.	.	.	.	.	.
aug3.g62	aug3.g62.t2	CI072_RAT^CI072_RAT^Q:43-254,H:218-466^25.79%ID^E:2e-10^RecName: Full=Protein C9orf72 homolog;^Eukaryota; Metazoa; Chordata; Craniata; Vertebrata; Euteleostomi; Mammalia; Eutheria; Euarchontoglires; Glires; Rodentia; Sciurognathi; Muroidea; Muridae; Murinae; Rattus	A0A087TSR1_9ARAC^A0A087TSR1_9ARAC^Q:5-210,H:167-374^40.09%ID^E:8e-30^.^.	.	aug3.g62.t2|m.71	76-843[+]	.	.	PF15019.1^C9orf72-like^C9orf72-like protein family^9-147^E:3.2e-14	.	.	.	.	.	.	.
aug3.g63	aug3.g63.t1	CCYL1_DANRE^CCYL1_DANRE^Q:1-336,H:1-339^62.79%ID^E:8e-145^RecName: Full=Cyclin-Y-like protein 1;^Eukaryota; Metazoa; Chordata; Craniata; Vertebrata; Euteleostomi; Actinopterygii; Neopterygii; Teleostei; Ostariophysi; Cypriniformes; Cyprinidae; Danio	B7Q2L3_IXOSC^B7Q2L3_IXOSC^Q:1-336,H:1-329^71.98%ID^E:5e-172^SubName: Full=Putative uncharacterized protein {ECO:0000313|EMBL:EEC13085.1};^Eukaryota; Metazoa; Ecdysozoa; Arthropoda; Chelicerata; Arachnida; Acari; Parasitiformes; Ixodida; Ixodoidea; Ixodidae; Ixodinae; Ixodes	.	aug3.g63.t1|m.72	505-1515[+]	.	.	PF00134.18^Cyclin_N^Cyclin, N-terminal domain^151-260^E:3.8e-13`PF08613.6^Cyclin^Cyclin^157-259^E:8.6e-12	.	.	.	.	GO:0019901^molecular_function^protein kinase binding`GO:0000079^biological_process^regulation of cyclin-dependent protein serine/threonine kinase activity	.	.
aug3.g64	aug3.g64.t1	TF26_SCHPO^TF26_SCHPO^Q:116-445,H:930-1258^24.32%ID^E:2e-28^RecName: Full=Transposon Tf2-6 polyprotein;^Eukaryota; Fungi; Dikarya; Ascomycota; Taphrinomycotina; Schizosaccharomycetes; Schizosaccharomycetales; Schizosaccharomycetaceae; Schizosaccharomyces`TF26_SCHPO^TF26_SCHPO^Q:9-119,H:697-811^29.57%ID^E:6e-07^RecName: Full=Transposon Tf2-6 polyprotein;^Eukaryota; Fungi; Dikarya; Ascomycota; Taph…	J9K0Y8_ACYPI^J9K0Y8_ACYPI^Q:116-458,H:215-554^49.28%ID^E:2e-108^.^.`J9K0Y8_ACYPI^J9K0Y8_ACYPI^Q:34-124,H:1-91^56.04%ID^E:7e-24^.^.	.	aug3.g64.t1|m.73	224-1603[+]	.	.	PF00665.21^rve^Integrase core domain^167-279^E:3.6e-25	.	.	.	.	GO:0015074^biological_process^DNA integration	.	.
aug3.g65	aug3.g65.t1	KLC_DROME^KLC_DROME^Q:1-317,H:46-381^38.12%ID^E:3e-64^RecName: Full=Kinesin light chain;^Eukaryota; Metazoa; Ecdysozoa; Arthropoda; Hexapoda; Insecta; Pterygota; Neoptera; Endopterygota; Diptera; Brachycera; Muscomorpha; Ephydroidea; Drosophilidae; Drosophila; Sophophora`KLC_DROME^KLC_DROME^Q:208-331,H:188-311^36%ID^E:7e-09^RecName: Full=Kinesin light chain;^Eukaryota; Metazoa; Ecdysozoa; Arthrop…	T1IYN9_STRMM^T1IYN9_STRMM^Q:17-317,H:112-422^39.1%ID^E:1e-65^SubName: Full=Uncharacterized protein {ECO:0000313|EnsemblMetazoa:SMAR006354-PA};^Eukaryota; Metazoa; Ecdysozoa; Arthropoda; Myriapoda; Chilopoda; Pleurostigmophora; Geophilomorpha; Linotaeniidae; Strigamia`T1IYN9_STRMM^T1IYN9_STRMM^Q:208-331,H:229-352^36.8%ID^E:2e-07^SubName: Full=Uncharacterized protein {ECO:0000313|EnsemblMetazoa:SMA…	.	aug3.g65.t1|m.74	312-1406[+]	.	.	PF09311.6^Rab5-bind^Rabaptin-like protein^18-175^E:1.6e-14`PF13374.1^TPR_10^Tetratricopeptide repeat^184-213^E:0.019`PF13424.1^TPR_12^Tetratricopeptide repeat^185-248^E:1.8e-09`PF14938.1^SNAP^Soluble NSF attachment protein, SNAP^186-330^E:1.1e-06`PF13424.1^TPR_12^Tetratricopeptide repeat^216-291^E:4.7e-15`PF13374.1^TPR_10^Tetratricopeptide repeat^218-258^E:5.6e-09`PF13181.1^TPR_8^Tetratricopeptid…	.	.	.	.	GO:0005515^molecular_function^protein binding	.	.
aug3.g66	aug3.g66.t1	BZW1_XENTR^BZW1_XENTR^Q:2-411,H:3-407^56.83%ID^E:1e-171^RecName: Full=Basic leucine zipper and W2 domain-containing protein 1;^Eukaryota; Metazoa; Chordata; Craniata; Vertebrata; Euteleostomi; Amphibia; Batrachia; Anura; Pipoidea; Pipidae; Xenopodinae; Xenopus; Silurana	A0A087UQ64_9ARAC^A0A087UQ64_9ARAC^Q:1-411,H:1-411^73.97%ID^E:0^.^.	.	aug3.g66.t1|m.75	1-1383[+]	.	.	PF02020.13^W2^eIF4-gamma/eIF5/eIF2-epsilon^381-460^E:9.6e-22	.	.	.	.	GO:0005515^molecular_function^protein binding	.	.
aug3.g67	aug3.g67.t1	LRP1_MOUSE^LRP1_MOUSE^Q:201-366,H:3526-3686^40.72%ID^E:1e-24^RecName: Full=Prolow-density lipoprotein receptor-related protein 1;^Eukaryota; Metazoa; Chordata; Craniata; Vertebrata; Euteleostomi; Mammalia; Eutheria; Euarchontoglires; Glires; Rodentia; Sciurognathi; Muroidea; Muridae; Murinae; Mus; Mus`LRP1_MOUSE^LRP1_MOUSE^Q:214-371,H:3576-3779^32.52%ID^E:1e-17^RecName: Full=Prolow-density lipopr…	T1KMZ1_TETUR^T1KMZ1_TETUR^Q:20-377,H:1-354^59.44%ID^E:4e-150^SubName: Full=Uncharacterized protein {ECO:0000313|EnsemblMetazoa:tetur15g03390.1};^Eukaryota; Metazoa; Ecdysozoa; Arthropoda; Chelicerata; Arachnida; Acari; Acariformes; Trombidiformes; Prostigmata; Eleutherengona; Raphignathae; Tetranychoidea; Tetranychidae; Tetranychus	.	aug3.g67.t1|m.76	140-1537[+]	.	.	PF01683.13^EB^EB module^85-129^E:8e-08`PF01683.13^EB^EB module^130-178^E:1.6e-05`PF00057.13^Ldl_recept_a^Low-density lipoprotein receptor domain class A^301-336^E:1.3e-08`PF00057.13^Ldl_recept_a^Low-density lipoprotein receptor domain class A^340-375^E:4e-09`PF00057.13^Ldl_recept_a^Low-density lipoprotein receptor domain class A^380-415^E:1.7e-08`PF00057.13^Ldl_recept_a^Low-density lipoprotein re…	.	.	.	.	GO:0005515^molecular_function^protein binding	.	.
aug3.g68	aug3.g68.t1	BRE_DANRE^BRE_DANRE^Q:4-356,H:10-368^34.07%ID^E:2e-49^RecName: Full=BRCA1-A complex subunit BRE;^Eukaryota; Metazoa; Chordata; Craniata; Vertebrata; Euteleostomi; Actinopterygii; Neopterygii; Teleostei; Ostariophysi; Cypriniformes; Cyprinidae; Danio	A0A087UBL6_9ARAC^A0A087UBL6_9ARAC^Q:1-364,H:18-382^47.4%ID^E:1e-114^.^.	.	aug3.g68.t1|m.78	418-1524[+]	.	.	PF06113.7^BRE^Brain and reproductive organ-expressed protein (BRE)^23-320^E:2.7e-46	.	.	.	.	.	.	.
aug3.g68	aug3.g68.t2	BRE_DANRE^BRE_DANRE^Q:4-356,H:10-368^34.07%ID^E:3e-49^RecName: Full=BRCA1-A complex subunit BRE;^Eukaryota; Metazoa; Chordata; Craniata; Vertebrata; Euteleostomi; Actinopterygii; Neopterygii; Teleostei; Ostariophysi; Cypriniformes; Cyprinidae; Danio	A0A087UBL6_9ARAC^A0A087UBL6_9ARAC^Q:1-364,H:18-382^47.4%ID^E:2e-114^.^.	.	aug3.g68.t2|m.79	418-1524[+]	.	.	PF06113.7^BRE^Brain and reproductive organ-expressed protein (BRE)^23-320^E:2.7e-46	.	.	.	.	.	.	.
aug3.g69	aug3.g69.t1	LONF3_MOUSE^LONF3_MOUSE^Q:96-624,H:157-745^35.38%ID^E:1e-106^RecName: Full=LON peptidase N-terminal domain and RING finger protein 3;^Eukaryota; Metazoa; Chordata; Craniata; Vertebrata; Euteleostomi; Mammalia; Eutheria; Euarchontoglires; Glires; Rodentia; Sciurognathi; Muroidea; Muridae; Murinae; Mus; Mus	K7FH41_PELSI^K7FH41_PELSI^Q:321-625,H:202-503^50.98%ID^E:1e-112^SubName: Full=Uncharacterized protein {ECO:0000313|Ensembl:ENSPSIP00000007351};^Eukaryota; Metazoa; Chordata; Craniata; Vertebrata; Euteleostomi; Testudines + Archosauria group; Testudines; Cryptodira; Trionychoidea; Trionychidae; Pelodiscus	.	aug3.g69.t1|m.80	326-2227[+]	.	.	PF00097.20^zf-C3HC4^Zinc finger, C3HC4 type (RING finger)^98-136^E:0.00018`PF13639.1^zf-RING_2^Ring finger domain^336-375^E:7.9e-07`PF13923.1^zf-C3HC4_2^Zinc finger, C3HC4 type (RING finger)^337-374^E:1.2e-07`PF00097.20^zf-C3HC4^Zinc finger, C3HC4 type (RING finger)^337-374^E:6e-06`PF02190.11^LON^ATP-dependent protease La (LON) domain^429-624^E:2.9e-22	.	.	.	.	GO:0046872^molecular_function^metal ion binding`GO:0005515^molecular_function^protein binding`GO:0008270^molecular_function^zinc ion binding`GO:0004176^molecular_function^ATP-dependent peptidase activity`GO:0006508^biological_process^proteolysis	.	.
aug3.g70	aug3.g70.t1	.	A0A087TGL4_9ARAC^A0A087TGL4_9ARAC^Q:278-543,H:31-334^32.28%ID^E:2e-25^.^.	.	aug3.g70.t1|m.81	181-2157[+]	.	.	.	.	.	.	.	.	.	.
aug3.g71	aug3.g71.t1	SRTD4_MOUSE^SRTD4_MOUSE^Q:160-202,H:103-145^53.49%ID^E:3e-07^RecName: Full=SERTA domain-containing protein 4;^Eukaryota; Metazoa; Chordata; Craniata; Vertebrata; Euteleostomi; Mammalia; Eutheria; Euarchontoglires; Glires; Rodentia; Sciurognathi; Muroidea; Muridae; Murinae; Mus; Mus	A0A087UKG3_9ARAC^A0A087UKG3_9ARAC^Q:15-383,H:17-377^49.6%ID^E:5e-105^.^.	.	aug3.g71.t1|m.82	187-1338[+]	.	.	PF06031.8^SERTA^SERTA motif^165-199^E:6e-14	.	.	.	.	.	.	.
aug3.g72	aug3.g72.t1	ARHG9_MOUSE^ARHG9_MOUSE^Q:364-810,H:5-456^49.01%ID^E:3e-154^RecName: Full=Rho guanine nucleotide exchange factor 9;^Eukaryota; Metazoa; Chordata; Craniata; Vertebrata; Euteleostomi; Mammalia; Eutheria; Euarchontoglires; Glires; Rodentia; Sciurognathi; Muroidea; Muridae; Murinae; Mus; Mus	A0A087TVL1_9ARAC^A0A087TVL1_9ARAC^Q:194-882,H:27-717^85.84%ID^E:0^.^.	.	aug3.g72.t1|m.83	323-2971[+]	.	.	PF14604.1^SH3_9^Variant SH3 domain^374-421^E:7.5e-12`PF00018.23^SH3_1^SH3 domain^374-418^E:3.7e-09`PF07653.12^SH3_2^Variant SH3 domain^379-422^E:2.3e-10`PF00621.15^RhoGEF^RhoGEF domain^463-642^E:4.3e-50`PF00169.24^PH^PH domain^676-775^E:2.1e-07	.	.	.	.	GO:0005515^molecular_function^protein binding`GO:0005089^molecular_function^Rho guanyl-nucleotide exchange factor activity`GO:0035023^biological_process^regulation of Rho protein signal transduction	.	.
aug3.g72	aug3.g72.t2	ARHG9_MOUSE^ARHG9_MOUSE^Q:505-951,H:5-456^49.01%ID^E:7e-154^RecName: Full=Rho guanine nucleotide exchange factor 9;^Eukaryota; Metazoa; Chordata; Craniata; Vertebrata; Euteleostomi; Mammalia; Eutheria; Euarchontoglires; Glires; Rodentia; Sciurognathi; Muroidea; Muridae; Murinae; Mus; Mus	A0A087TVL1_9ARAC^A0A087TVL1_9ARAC^Q:311-1023,H:2-717^84.8%ID^E:0^.^.	.	aug3.g72.t2|m.84	71-3142[+]	.	.	PF14604.1^SH3_9^Variant SH3 domain^515-562^E:9e-12`PF00018.23^SH3_1^SH3 domain^515-559^E:4.4e-09`PF07653.12^SH3_2^Variant SH3 domain^520-563^E:2.7e-10`PF00621.15^RhoGEF^RhoGEF domain^604-783^E:5.4e-50`PF00169.24^PH^PH domain^817-916^E:2.5e-07	.	.	.	.	GO:0005515^molecular_function^protein binding`GO:0005089^molecular_function^Rho guanyl-nucleotide exchange factor activity`GO:0035023^biological_process^regulation of Rho protein signal transduction	.	.
aug3.g73	aug3.g73.t1	.	A0A087T989_9ARAC^A0A087T989_9ARAC^Q:1-211,H:41-251^84.36%ID^E:7e-124^.^.	.	aug3.g73.t1|m.85	3-740[+]	.	.	PF13358.1^DDE_3^DDE superfamily endonuclease^124-231^E:7e-07	.	.	.	.	.	.	.
aug3.g74	aug3.g74.t1	GMPAB_XENLA^GMPAB_XENLA^Q:1-415,H:1-426^58.78%ID^E:6e-178^RecName: Full=Mannose-1-phosphate guanyltransferase alpha-B;^Eukaryota; Metazoa; Chordata; Craniata; Vertebrata; Euteleostomi; Amphibia; Batrachia; Anura; Pipoidea; Pipidae; Xenopodinae; Xenopus; Xenopus	T1IPH8_STRMM^T1IPH8_STRMM^Q:1-415,H:1-419^65.72%ID^E:0^SubName: Full=Uncharacterized protein {ECO:0000313|EnsemblMetazoa:SMAR002930-PA};^Eukaryota; Metazoa; Ecdysozoa; Arthropoda; Myriapoda; Chilopoda; Pleurostigmophora; Geophilomorpha; Linotaeniidae; Strigamia	.	aug3.g74.t1|m.86	150-1397[+]	.	.	PF00483.18^NTP_transferase^Nucleotidyl transferase^3-192^E:7.2e-27`PF00132.19^Hexapep^Bacterial transferase hexapeptide (six repeats)^281-314^E:8.7e-07`PF14602.1^Hexapep_2^Hexapeptide repeat of succinyl-transferase^289-313^E:0.019	.	.	.	.	GO:0016779^molecular_function^nucleotidyltransferase activity`GO:0009058^biological_process^biosynthetic process	.	.
aug3.g74	aug3.g74.t2	GMPAB_XENLA^GMPAB_XENLA^Q:1-405,H:1-411^56.59%ID^E:2e-157^RecName: Full=Mannose-1-phosphate guanyltransferase alpha-B;^Eukaryota; Metazoa; Chordata; Craniata; Vertebrata; Euteleostomi; Amphibia; Batrachia; Anura; Pipoidea; Pipidae; Xenopodinae; Xenopus; Xenopus`GMPAB_XENLA^GMPAB_XENLA^Q:372-501,H:298-426^61.54%ID^E:1e-47^RecName: Full=Mannose-1-phosphate guanyltransferase alpha-B;^Eukaryota; Meta…	T1IPH8_STRMM^T1IPH8_STRMM^Q:1-393,H:1-398^63.18%ID^E:2e-179^SubName: Full=Uncharacterized protein {ECO:0000313|EnsemblMetazoa:SMAR002930-PA};^Eukaryota; Metazoa; Ecdysozoa; Arthropoda; Myriapoda; Chilopoda; Pleurostigmophora; Geophilomorpha; Linotaeniidae; Strigamia`T1IPH8_STRMM^T1IPH8_STRMM^Q:375-501,H:293-419^74.02%ID^E:6e-56^SubName: Full=Uncharacterized protein {ECO:0000313|EnsemblMetazoa:SMA…	.	aug3.g74.t2|m.87	150-1655[+]	.	.	PF00483.18^NTP_transferase^Nucleotidyl transferase^3-192^E:1.1e-26`PF00132.19^Hexapep^Bacterial transferase hexapeptide (six repeats)^281-314^E:1.1e-06`PF14602.1^Hexapep_2^Hexapeptide repeat of succinyl-transferase^289-313^E:0.024`PF00132.19^Hexapep^Bacterial transferase hexapeptide (six repeats)^377-400^E:0.0026`PF14602.1^Hexapep_2^Hexapeptide repeat of succinyl-transferase^382-399^E:0.19	.	.	.	.	GO:0016779^molecular_function^nucleotidyltransferase activity`GO:0009058^biological_process^biosynthetic process	.	.
aug3.g75	aug3.g75.t1	PDE1C_RAT^PDE1C_RAT^Q:122-656,H:86-585^42.28%ID^E:4e-147^RecName: Full=Calcium/calmodulin-dependent 3',5'-cyclic nucleotide phosphodiesterase 1C;^Eukaryota; Metazoa; Chordata; Craniata; Vertebrata; Euteleostomi; Mammalia; Eutheria; Euarchontoglires; Glires; Rodentia; Sciurognathi; Muroidea; Muridae; Murinae; Rattus	L7M6E5_9ACAR^L7M6E5_9ACAR^Q:42-663,H:21-686^46.42%ID^E:0^.^.	.	aug3.g75.t1|m.88	83-2143[+]	.	.	PF08499.7^PDEase_I_N^3'5'-cyclic nucleotide phosphodiesterase N-terminal^214-273^E:5.9e-23`PF00233.14^PDEase_I^3'5'-cyclic nucleotide phosphodiesterase^368-466^E:7.4e-38`PF00233.14^PDEase_I^3'5'-cyclic nucleotide phosphodiesterase^469-559^E:1e-28	.	.	.	.	GO:0004114^molecular_function^3',5'-cyclic-nucleotide phosphodiesterase activity`GO:0007165^biological_process^signal transduction	.	.
aug3.g75	aug3.g75.t2	PDE1C_RAT^PDE1C_RAT^Q:122-622,H:86-585^44.96%ID^E:2e-152^RecName: Full=Calcium/calmodulin-dependent 3',5'-cyclic nucleotide phosphodiesterase 1C;^Eukaryota; Metazoa; Chordata; Craniata; Vertebrata; Euteleostomi; Mammalia; Eutheria; Euarchontoglires; Glires; Rodentia; Sciurognathi; Muroidea; Muridae; Murinae; Rattus	L7M6E5_9ACAR^L7M6E5_9ACAR^Q:42-629,H:21-686^48.7%ID^E:0^.^.	.	aug3.g75.t2|m.90	83-2041[+]	.	.	PF08499.7^PDEase_I_N^3'5'-cyclic nucleotide phosphodiesterase N-terminal^180-239^E:5.5e-23`PF00233.14^PDEase_I^3'5'-cyclic nucleotide phosphodiesterase^334-432^E:6.9e-38`PF00233.14^PDEase_I^3'5'-cyclic nucleotide phosphodiesterase^435-525^E:9.4e-29	.	.	.	.	GO:0004114^molecular_function^3',5'-cyclic-nucleotide phosphodiesterase activity`GO:0007165^biological_process^signal transduction	.	.
aug3.g76	aug3.g76.t1	TCB1_CAEBR^TCB1_CAEBR^Q:30-269,H:6-243^31.28%ID^E:5e-25^RecName: Full=Transposable element Tcb1 transposase;^Eukaryota; Metazoa; Ecdysozoa; Nematoda; Chromadorea; Rhabditida; Rhabditoidea; Rhabditidae; Peloderinae; Caenorhabditis	A0A087U3Z3_9ARAC^A0A087U3Z3_9ARAC^Q:11-270,H:41-300^78.08%ID^E:9e-134^.^.	.	aug3.g76.t1|m.92	80-892[+]	.	.	PF01498.13^HTH_Tnp_Tc3_2^Transposase^29-99^E:7.7e-11`PF13358.1^DDE_3^DDE superfamily endonuclease^108-251^E:4.2e-09	.	.	.	.	GO:0003677^molecular_function^DNA binding`GO:0004803^molecular_function^transposase activity`GO:0006313^biological_process^transposition, DNA-mediated`GO:0015074^biological_process^DNA integration	.	.
aug3.g77	aug3.g77.t1	.	.	.	aug3.g77.t1|m.93	95-1210[+]	.	.	.	.	.	.	.	.	.	.
aug3.g78	aug3.g78.t1	.	A0A087TVR0_9ARAC^A0A087TVR0_9ARAC^Q:1-135,H:1-128^77.04%ID^E:2e-69^.^.	.	aug3.g78.t1|m.94	42-707[+]	.	.	.	.	.	.	.	.	.	.
aug3.g79	aug3.g79.t1	TM163_XENLA^TM163_XENLA^Q:28-240,H:68-272^30.99%ID^E:4e-28^RecName: Full=Transmembrane protein 163;^Eukaryota; Metazoa; Chordata; Craniata; Vertebrata; Euteleostomi; Amphibia; Batrachia; Anura; Pipoidea; Pipidae; Xenopodinae; Xenopus; Xenopus	L7M7K8_9ACAR^L7M7K8_9ACAR^Q:16-232,H:15-231^36.82%ID^E:7e-38^.^.	.	aug3.g79.t1|m.95	240-980[+]	.	.	.	.	.	.	.	.	.	.
aug3.g80	aug3.g80.t1	ICA69_MOUSE^ICA69_MOUSE^Q:5-514,H:17-468^40.97%ID^E:7e-112^RecName: Full=Islet cell autoantigen 1;^Eukaryota; Metazoa; Chordata; Craniata; Vertebrata; Euteleostomi; Mammalia; Eutheria; Euarchontoglires; Glires; Rodentia; Sciurognathi; Muroidea; Muridae; Murinae; Mus; Mus	L7M1V5_9ACAR^L7M1V5_9ACAR^Q:1-522,H:1-577^47.97%ID^E:3e-158^.^.	.	aug3.g80.t1|m.96	153-1721[+]	.	.	PF06456.8^Arfaptin^Arfaptin-like domain^10-236^E:5.7e-71`PF04629.9^ICA69^Islet cell autoantigen ICA69, C-terminal domain^304-516^E:3.8e-13	.	.	.	.	GO:0019904^molecular_function^protein domain specific binding	.	.
aug3.g81	aug3.g81.t1	GXLT1_MOUSE^GXLT1_MOUSE^Q:7-257,H:65-326^51.7%ID^E:1e-94^RecName: Full=Glucoside xylosyltransferase 1;^Eukaryota; Metazoa; Chordata; Craniata; Vertebrata; Euteleostomi; Mammalia; Eutheria; Euarchontoglires; Glires; Rodentia; Sciurognathi; Muroidea; Muridae; Murinae; Mus; Mus	A0A087T5G3_9ARAC^A0A087T5G3_9ARAC^Q:6-255,H:73-322^75.2%ID^E:1e-145^.^.	.	aug3.g81.t1|m.97	133-1197[+]	.	.	PF01501.15^Glyco_transf_8^Glycosyl transferase family 8^107-327^E:4e-16	.	.	.	.	GO:0016757^molecular_function^transferase activity, transferring glycosyl groups	.	.
aug3.g82	aug3.g82.t1	CATL_DROME^CATL_DROME^Q:43-139,H:239-371^31.85%ID^E:9e-17^RecName: Full=Cathepsin L;^Eukaryota; Metazoa; Ecdysozoa; Arthropoda; Hexapoda; Insecta; Pterygota; Neoptera; Endopterygota; Diptera; Brachycera; Muscomorpha; Ephydroidea; Drosophilidae; Drosophila; Sophophora	U6JRI6_TITSE^U6JRI6_TITSE^Q:53-139,H:1-124^35.48%ID^E:1e-19^SubName: Full=Cathepsin L-like cysteine peptidase 8 protein {ECO:0000313|EMBL:CDJ26703.1};^Eukaryota; Metazoa; Ecdysozoa; Arthropoda; Chelicerata; Arachnida; Scorpiones; Buthida; Buthoidea; Buthidae; Tityus	.	aug3.g82.t1|m.98	175-642[+]	.	.	PF00112.18^Peptidase_C1^Papain family cysteine protease^107-137^E:4.1e-06	.	.	.	.	GO:0008234^molecular_function^cysteine-type peptidase activity`GO:0006508^biological_process^proteolysis	.	.
aug3.g83	aug3.g83.t1	SGF11_DROMO^SGF11_DROMO^Q:42-124,H:73-150^40.7%ID^E:1e-07^RecName: Full=SAGA-associated factor 11 homolog {ECO:0000255|HAMAP-Rule:MF_03047};^Eukaryota; Metazoa; Ecdysozoa; Arthropoda; Hexapoda; Insecta; Pterygota; Neoptera; Endopterygota; Diptera; Brachycera; Muscomorpha; Ephydroidea; Drosophilidae; Drosophila	.	.	aug3.g83.t1|m.99	205-579[+]	.	.	PF08209.6^Sgf11^Sgf11 (transcriptional regulation protein)^91-120^E:3.4e-10`PF13913.1^zf-C2HC_2^zinc-finger of a C2HC-type^91-113^E:0.0026	.	.	.	.	.	.	.
aug3.g84	aug3.g84.t1	C10_MOUSE^C10_MOUSE^Q:34-127,H:20-113^43.62%ID^E:4e-24^RecName: Full=Protein C10;^Eukaryota; Metazoa; Chordata; Craniata; Vertebrata; Euteleostomi; Mammalia; Eutheria; Euarchontoglires; Glires; Rodentia; Sciurognathi; Muroidea; Muridae; Murinae; Mus; Mus	A0A087UPV6_9ARAC^A0A087UPV6_9ARAC^Q:33-133,H:10-110^61.39%ID^E:4e-39^.^.	.	aug3.g84.t1|m.100	64-468[+]	.	.	PF14974.1^DUF4511^Domain of unknown function (DUF4511)^32-127^E:3.8e-32	.	.	.	.	.	.	.
aug3.g85	aug3.g85.t1	MERL_HUMAN^MERL_HUMAN^Q:1-600,H:9-595^60.63%ID^E:0^RecName: Full=Merlin;^Eukaryota; Metazoa; Chordata; Craniata; Vertebrata; Euteleostomi; Mammalia; Eutheria; Euarchontoglires; Primates; Haplorrhini; Catarrhini; Hominidae; Homo	A0A087U927_9ARAC^A0A087U927_9ARAC^Q:1-558,H:1-557^91.4%ID^E:0^.^.	.	aug3.g85.t1|m.101	570-2372[+]	.	.	PF09379.5^FERM_N^FERM N-terminal domain^19-96^E:4.7e-16`PF00373.13^FERM_M^FERM central domain^103-216^E:3.8e-23`PF09380.5^FERM_C^FERM C-terminal PH-like domain^220-309^E:9.6e-32`PF00769.14^ERM^Ezrin/radixin/moesin family^341-600^E:3.2e-52	.	.	.	.	GO:0008092^molecular_function^cytoskeletal protein binding`GO:0005737^cellular_component^cytoplasm`GO:0019898^cellular_component^extrinsic component of membrane	.	.
aug3.g86	aug3.g86.t1	NMDA1_DROMO^NMDA1_DROMO^Q:52-421,H:464-855^20.15%ID^E:1e-09^RecName: Full=Glutamate [NMDA] receptor subunit 1 {ECO:0000250|UniProtKB:Q24418};^Eukaryota; Metazoa; Ecdysozoa; Arthropoda; Hexapoda; Insecta; Pterygota; Neoptera; Endopterygota; Diptera; Brachycera; Muscomorpha; Ephydroidea; Drosophilidae; Drosophila	A0A087TJN0_9ARAC^A0A087TJN0_9ARAC^Q:94-283,H:1-188^34.74%ID^E:7e-28^.^.	.	aug3.g86.t1|m.102	41-1372[+]	.	.	PF10613.4^Lig_chan-Glu_bd^Ligated ion channel L-glutamate- and glycine-binding site^47-95^E:0.00022`PF00497.15^SBP_bac_3^Bacterial extracellular solute-binding proteins, family 3^49-364^E:5.4e-08	.	.	.	.	GO:0004970^molecular_function^ionotropic glutamate receptor activity`GO:0005234^molecular_function^extracellular-glutamate-gated ion channel activity`GO:0016020^cellular_component^membrane	.	.
aug3.g87	aug3.g87.t1	GLRK_ANAPL^GLRK_ANAPL^Q:31-162,H:66-196^30.08%ID^E:8e-09^RecName: Full=Probable glutamate receptor;^Eukaryota; Metazoa; Chordata; Craniata; Vertebrata; Euteleostomi; Testudines + Archosauria group; Archosauria; Dinosauria; Saurischia; Theropoda; Coelurosauria; Aves; Neognathae; Galloanserae; Anseriformes; Anatidae; Anas	A0A087TJN0_9ARAC^A0A087TJN0_9ARAC^Q:76-265,H:1-188^34.74%ID^E:5e-27^.^.	.	aug3.g87.t1|m.103	76-1353[+]	.	.	PF00497.15^SBP_bac_3^Bacterial extracellular solute-binding proteins, family 3^32-346^E:9.1e-06	.	.	.	.	.	.	.
aug3.g88	aug3.g88.t1	FGRL1_CHICK^FGRL1_CHICK^Q:21-417,H:12-396^38.46%ID^E:3e-76^RecName: Full=Fibroblast growth factor receptor-like 1;^Eukaryota; Metazoa; Chordata; Craniata; Vertebrata; Euteleostomi; Testudines + Archosauria group; Archosauria; Dinosauria; Saurischia; Theropoda; Coelurosauria; Aves; Neognathae; Galloanserae; Galliformes; Phasianidae; Phasianinae; Gallus	A0A087T4B5_9ARAC^A0A087T4B5_9ARAC^Q:1-490,H:1-498^71.29%ID^E:0^.^.	.	aug3.g88.t1|m.104	192-1679[+]	.	.	PF07686.12^V-set^Immunoglobulin V-set domain^42-111^E:7.5e-07`PF13895.1^Ig_2^Immunoglobulin domain^43-118^E:7.3e-07`PF07679.11^I-set^Immunoglobulin I-set domain^44-123^E:4.8e-10`PF13927.1^Ig_3^Immunoglobulin domain^47-110^E:8.8e-05`PF07679.11^I-set^Immunoglobulin I-set domain^163-252^E:6e-18`PF13895.1^Ig_2^Immunoglobulin domain^175-250^E:7.6e-12`PF00047.20^ig^Immunoglobulin domain^178-237^E:7.8e-…	.	.	.	.	.	.	.
aug3.g88	aug3.g88.t2	FGRL1_CHICK^FGRL1_CHICK^Q:21-426,H:12-396^36.92%ID^E:1e-76^RecName: Full=Fibroblast growth factor receptor-like 1;^Eukaryota; Metazoa; Chordata; Craniata; Vertebrata; Euteleostomi; Testudines + Archosauria group; Archosauria; Dinosauria; Saurischia; Theropoda; Coelurosauria; Aves; Neognathae; Galloanserae; Galliformes; Phasianidae; Phasianinae; Gallus	A0A087T4B5_9ARAC^A0A087T4B5_9ARAC^Q:1-499,H:1-498^70.02%ID^E:0^.^.	.	aug3.g88.t2|m.105	192-1706[+]	.	.	PF07686.12^V-set^Immunoglobulin V-set domain^42-111^E:7.7e-07`PF13895.1^Ig_2^Immunoglobulin domain^43-118^E:7.5e-07`PF07679.11^I-set^Immunoglobulin I-set domain^44-123^E:5e-10`PF13927.1^Ig_3^Immunoglobulin domain^47-110^E:9e-05`PF07679.11^I-set^Immunoglobulin I-set domain^163-252^E:6.2e-18`PF13895.1^Ig_2^Immunoglobulin domain^175-250^E:7.8e-12`PF00047.20^ig^Immunoglobulin domain^178-237^E:7.9e-08…	.	.	.	.	.	.	.
aug3.g89	aug3.g89.t1	FGRL1_CHICK^FGRL1_CHICK^Q:25-357,H:18-349^42.01%ID^E:8e-75^RecName: Full=Fibroblast growth factor receptor-like 1;^Eukaryota; Metazoa; Chordata; Craniata; Vertebrata; Euteleostomi; Testudines + Archosauria group; Archosauria; Dinosauria; Saurischia; Theropoda; Coelurosauria; Aves; Neognathae; Galloanserae; Galliformes; Phasianidae; Phasianinae; Gallus`FGRL1_CHICK^FGRL1_CHICK^Q:30-241,H:141-351^22…	A0A087URC4_9ARAC^A0A087URC4_9ARAC^Q:1-343,H:1-346^71.63%ID^E:5e-176^.^.	.	aug3.g89.t1|m.106	100-1674[+]	.	.	PF13895.1^Ig_2^Immunoglobulin domain^41-120^E:9.4e-07`PF07686.12^V-set^Immunoglobulin V-set domain^42-118^E:2.4e-07`PF07679.11^I-set^Immunoglobulin I-set domain^43-121^E:1.5e-10`PF00047.20^ig^Immunoglobulin domain^46-106^E:4.5e-05`PF13927.1^Ig_3^Immunoglobulin domain^46-108^E:9.5e-05`PF07679.11^I-set^Immunoglobulin I-set domain^163-239^E:2.8e-16`PF13895.1^Ig_2^Immunoglobulin domain^165-239^E:1.6e…	.	.	.	.	.	.	.
aug3.g90	aug3.g90.t1	.	A0A087URC5_9ARAC^A0A087URC5_9ARAC^Q:1-1290,H:1-1309^61.87%ID^E:0^.^.`A0A087URC5_9ARAC^A0A087URC5_9ARAC^Q:1312-1476,H:1409-1603^57.65%ID^E:7e-58^.^.	.	aug3.g90.t1|m.108	4572-4919[+]	.	.	.	.	.	.	.	.	.	.
aug3.g90	aug3.g90.t1	.	A0A087URC5_9ARAC^A0A087URC5_9ARAC^Q:1-1290,H:1-1309^61.87%ID^E:0^.^.`A0A087URC5_9ARAC^A0A087URC5_9ARAC^Q:1312-1476,H:1409-1603^57.65%ID^E:7e-58^.^.	.	aug3.g90.t1|m.107	302-4732[+]	.	.	.	.	.	.	.	.	.	.
aug3.g90	aug3.g90.t2	.	A0A087URC5_9ARAC^A0A087URC5_9ARAC^Q:1-1290,H:1-1309^61.87%ID^E:0^.^.`A0A087URC5_9ARAC^A0A087URC5_9ARAC^Q:1312-1500,H:1409-1603^61.22%ID^E:5e-66^.^.	.	aug3.g90.t2|m.109	302-4804[+]	.	.	.	.	.	.	.	.	.	.
aug3.g90	aug3.g90.t2	.	A0A087URC5_9ARAC^A0A087URC5_9ARAC^Q:1-1290,H:1-1309^61.87%ID^E:0^.^.`A0A087URC5_9ARAC^A0A087URC5_9ARAC^Q:1312-1500,H:1409-1603^61.22%ID^E:5e-66^.^.	.	aug3.g90.t2|m.110	4644-4991[+]	.	.	.	.	.	.	.	.	.	.
aug3.g90	aug3.g90.t3	.	A0A087URC5_9ARAC^A0A087URC5_9ARAC^Q:149-1438,H:1-1309^61.87%ID^E:0^.^.`A0A087URC5_9ARAC^A0A087URC5_9ARAC^Q:1460-1624,H:1409-1603^57.65%ID^E:2e-57^.^.	.	aug3.g90.t3|m.111	275-5149[+]	.	.	.	.	.	.	.	.	.	.
aug3.g90	aug3.g90.t3	.	A0A087URC5_9ARAC^A0A087URC5_9ARAC^Q:149-1438,H:1-1309^61.87%ID^E:0^.^.`A0A087URC5_9ARAC^A0A087URC5_9ARAC^Q:1460-1624,H:1409-1603^57.65%ID^E:2e-57^.^.	.	aug3.g90.t3|m.112	4989-5336[+]	.	.	.	.	.	.	.	.	.	.
aug3.g90	aug3.g90.t4	.	.	.	.	.	.	.	.	.	.	.	.	.	.	.
aug3.g91	aug3.g91.t1	NSD1_MOUSE^NSD1_MOUSE^Q:175-727,H:1421-1986^42.61%ID^E:2e-135^RecName: Full=Histone-lysine N-methyltransferase, H3 lysine-36 and H4 lysine-20 specific;^Eukaryota; Metazoa; Chordata; Craniata; Vertebrata; Euteleostomi; Mammalia; Eutheria; Euarchontoglires; Glires; Rodentia; Sciurognathi; Muroidea; Muridae; Murinae; Mus; Mus`NSD1_MOUSE^NSD1_MOUSE^Q:1002-1069,H:2016-2083^44.12%ID^E:6e-11^RecName: Fu…	B7PEM2_IXOSC^B7PEM2_IXOSC^Q:11-722,H:49-712^38.33%ID^E:5e-152^SubName: Full=Set domain protein, putative {ECO:0000313|EMBL:EEC05044.1};^Eukaryota; Metazoa; Ecdysozoa; Arthropoda; Chelicerata; Arachnida; Acari; Parasitiformes; Ixodida; Ixodoidea; Ixodidae; Ixodinae; Ixodes	.	aug3.g91.t1|m.113	297-3599[+]	.	.	PF00855.12^PWWP^PWWP domain^11-128^E:5.9e-16`PF00855.12^PWWP^PWWP domain^404-488^E:3e-15`PF00856.23^SET^SET domain^594-700^E:4.2e-29	.	.	.	.	GO:0005515^molecular_function^protein binding	.	.
aug3.g92	aug3.g92.t1	CTNL1_MOUSE^CTNL1_MOUSE^Q:11-712,H:28-706^42.07%ID^E:6e-170^RecName: Full=Alpha-catulin;^Eukaryota; Metazoa; Chordata; Craniata; Vertebrata; Euteleostomi; Mammalia; Eutheria; Euarchontoglires; Glires; Rodentia; Sciurognathi; Muroidea; Muridae; Murinae; Mus; Mus	T1IXC7_STRMM^T1IXC7_STRMM^Q:29-728,H:14-707^66.57%ID^E:0^SubName: Full=Uncharacterized protein {ECO:0000313|EnsemblMetazoa:SMAR005858-PA};^Eukaryota; Metazoa; Ecdysozoa; Arthropoda; Myriapoda; Chilopoda; Pleurostigmophora; Geophilomorpha; Linotaeniidae; Strigamia	.	aug3.g92.t1|m.114	42-2348[+]	.	.	PF01044.14^Vinculin^Vinculin family^13-344^E:3.9e-40`PF01044.14^Vinculin^Vinculin family^558-722^E:2.8e-21	.	.	.	.	GO:0051015^molecular_function^actin filament binding`GO:0007155^biological_process^cell adhesion	.	.
aug3.g93	aug3.g93.t1	.	A0A026X2X4_CERBI^A0A026X2X4_CERBI^Q:144-191,H:12-59^56.25%ID^E:8e-11^SubName: Full=Uncharacterized protein {ECO:0000313|EMBL:EZA62615.1};^Eukaryota; Metazoa; Ecdysozoa; Arthropoda; Hexapoda; Insecta; Pterygota; Neoptera; Endopterygota; Hymenoptera; Apocrita; Aculeata; Vespoidea; Formicidae; Cerapachyinae; Cerapachyini; Cerapachys	.	aug3.g93.t1|m.115	1-624[+]	.	.	.	.	.	.	.	.	.	.
aug3.g94	aug3.g94.t1	YLAT2_MOUSE^YLAT2_MOUSE^Q:48-393,H:27-372^54.6%ID^E:1e-133^RecName: Full=Y+L amino acid transporter 2;^Eukaryota; Metazoa; Chordata; Craniata; Vertebrata; Euteleostomi; Mammalia; Eutheria; Euarchontoglires; Glires; Rodentia; Sciurognathi; Muroidea; Muridae; Murinae; Mus; Mus	A0A023FXQ4_9ACAR^A0A023FXQ4_9ACAR^Q:49-392,H:44-387^80.23%ID^E:0^.^.	.	aug3.g94.t1|m.116	21-1301[+]	.	.	PF13520.1^AA_permease_2^Amino acid permease^70-394^E:1e-50`PF00324.16^AA_permease^Amino acid permease^77-381^E:6.6e-29	.	.	.	.	GO:0015171^molecular_function^amino acid transmembrane transporter activity`GO:0003333^biological_process^amino acid transmembrane transport`GO:0016020^cellular_component^membrane`GO:0006810^biological_process^transport`GO:0055085^biological_process^transmembrane transport	.	.
aug3.g95	aug3.g95.t1	.	A0A087TZM3_9ARAC^A0A087TZM3_9ARAC^Q:1-326,H:90-439^59.09%ID^E:1e-136^.^.	.	aug3.g95.t1|m.117	2-1075[+]	.	.	.	.	.	.	.	.	.	.
aug3.g96	aug3.g96.t1	POL2_DROME^POL2_DROME^Q:152-288,H:196-338^39.86%ID^E:3e-28^RecName: Full=Retrovirus-related Pol polyprotein from transposon 297;^Eukaryota; Metazoa; Ecdysozoa; Arthropoda; Hexapoda; Insecta; Pterygota; Neoptera; Endopterygota; Diptera; Brachycera; Muscomorpha; Ephydroidea; Drosophilidae; Drosophila; Sophophora	A0A087TJI5_9ARAC^A0A087TJI5_9ARAC^Q:1-150,H:80-223^72%ID^E:4e-67^.^.	.	aug3.g96.t1|m.118	2-1003[+]	.	.	PF13358.1^DDE_3^DDE superfamily endonuclease^3-103^E:9.4e-13	.	.	.	.	.	.	.
aug3.g97	aug3.g97.t1	.	A0A087UEJ9_9ARAC^A0A087UEJ9_9ARAC^Q:1-165,H:1-165^84.24%ID^E:4e-89^.^.	.	.	.	.	.	.	.	.	.	.	.	.	.
aug3.g98	aug3.g98.t1	TCB1_CAEBR^TCB1_CAEBR^Q:1-77,H:199-273^45.45%ID^E:6e-14^RecName: Full=Transposable element Tcb1 transposase;^Eukaryota; Metazoa; Ecdysozoa; Nematoda; Chromadorea; Rhabditida; Rhabditoidea; Rhabditidae; Peloderinae; Caenorhabditis	F7E9Z0_XENTR^F7E9Z0_XENTR^Q:1-75,H:212-286^50.67%ID^E:5e-19^SubName: Full=Uncharacterized protein {ECO:0000313|Ensembl:ENSXETP00000063303};^Eukaryota; Metazoa; Chordata; Craniata; Vertebrata; Euteleostomi; Amphibia; Batrachia; Anura; Pipoidea; Pipidae; Xenopodinae; Xenopus; Silurana	.	aug3.g98.t1|m.120	2-361[+]	.	.	PF13358.1^DDE_3^DDE superfamily endonuclease^3-31^E:9.2e-08	.	.	.	.	.	.	.
aug3.g99	aug3.g99.t1	HIF3A_RAT^HIF3A_RAT^Q:35-389,H:20-367^24.73%ID^E:1e-20^RecName: Full=Hypoxia-inducible factor 3-alpha;^Eukaryota; Metazoa; Chordata; Craniata; Vertebrata; Euteleostomi; Mammalia; Eutheria; Euarchontoglires; Glires; Rodentia; Sciurognathi; Muroidea; Muridae; Murinae; Rattus	A0A087U4T8_9ARAC^A0A087U4T8_9ARAC^Q:1-391,H:1-398^54.95%ID^E:3e-134^.^.	.	aug3.g99.t1|m.121	304-3054[+]	.	.	PF00010.21^HLH^Helix-loop-helix DNA-binding domain^30-74^E:8e-11`PF14598.1^PAS_11^PAS domain^265-370^E:1.4e-15`PF08447.6^PAS_3^PAS fold^275-361^E:7.9e-09	.	.	.	.	GO:0046983^molecular_function^protein dimerization activity`GO:0005515^molecular_function^protein binding	.	.
aug3.g100	aug3.g100.t1	.	.	.	aug3.g100.t1|m.122	1-921[+]	.	.	.	.	.	.	.	.	.	.
aug3.g101	aug3.g101.t1	TCB1_CAEBR^TCB1_CAEBR^Q:57-294,H:36-273^38.93%ID^E:6e-44^RecName: Full=Transposable element Tcb1 transposase;^Eukaryota; Metazoa; Ecdysozoa; Nematoda; Chromadorea; Rhabditida; Rhabditoidea; Rhabditidae; Peloderinae; Caenorhabditis	A0A087TQS0_9ARAC^A0A087TQS0_9ARAC^Q:2-294,H:86-378^83.28%ID^E:2e-174^.^.	.	aug3.g101.t1|m.123	51-935[+]	.	.	PF01498.13^HTH_Tnp_Tc3_2^Transposase^38-95^E:3.1e-07`PF13358.1^DDE_3^DDE superfamily endonuclease^102-255^E:3.4e-21	.	.	.	.	GO:0003677^molecular_function^DNA binding`GO:0004803^molecular_function^transposase activity`GO:0006313^biological_process^transposition, DNA-mediated`GO:0015074^biological_process^DNA integration	.	.
aug3.g102	aug3.g102.t1	.	.	.	aug3.g102.t1|m.124	98-466[+]	.	.	.	.	.	.	.	.	.	.
aug3.g103	aug3.g103.t1	AFF4_DROAN^AFF4_DROAN^Q:987-1231,H:1352-1568^31.45%ID^E:2e-26^RecName: Full=AF4/FMR2 family member 4 {ECO:0000250|UniProtKB:Q9VQI9};^Eukaryota; Metazoa; Ecdysozoa; Arthropoda; Hexapoda; Insecta; Pterygota; Neoptera; Endopterygota; Diptera; Brachycera; Muscomorpha; Ephydroidea; Drosophilidae; Drosophila; Sophophora	A0A087TVD2_9ARAC^A0A087TVD2_9ARAC^Q:874-1231,H:2-378^61.38%ID^E:4e-140^.^.	.	aug3.g103.t1|m.125	44-3748[+]	.	.	PF05110.8^AF-4^AF-4 proto-oncoprotein^213-1232^E:3.7e-13	.	.	.	.	.	.	.
aug3.g104	aug3.g104.t1	PDGFA_MOUSE^PDGFA_MOUSE^Q:47-191,H:25-180^28.12%ID^E:9e-11^RecName: Full=Platelet-derived growth factor subunit A;^Eukaryota; Metazoa; Chordata; Craniata; Vertebrata; Euteleostomi; Mammalia; Eutheria; Euarchontoglires; Glires; Rodentia; Sciurognathi; Muroidea; Muridae; Murinae; Mus; Mus	A0A087UMU9_9ARAC^A0A087UMU9_9ARAC^Q:47-273,H:29-244^41.41%ID^E:2e-55^.^.	.	aug3.g104.t1|m.126	52-903[+]	.	.	PF00341.12^PDGF^PDGF/VEGF domain^107-190^E:6.4e-19	.	.	.	.	GO:0008083^molecular_function^growth factor activity`GO:0016020^cellular_component^membrane	.	.
aug3.g105	aug3.g105.t1	.	J9KKA5_ACYPI^J9KKA5_ACYPI^Q:6-274,H:353-590^39.48%ID^E:4e-45^.^.	.	aug3.g105.t1|m.127	2-856[+]	.	.	PF03184.14^DDE_1^DDE superfamily endonuclease^19-81^E:6.7e-07	.	.	.	.	GO:0003676^molecular_function^nucleic acid binding	.	.
aug3.g106	aug3.g106.t1	TC3A_CAEEL^TC3A_CAEEL^Q:1-146,H:181-329^30.67%ID^E:5e-17^RecName: Full=Transposable element Tc3 transposase;^Eukaryota; Metazoa; Ecdysozoa; Nematoda; Chromadorea; Rhabditida; Rhabditoidea; Rhabditidae; Peloderinae; Caenorhabditis	A0A087TPL1_9ARAC^A0A087TPL1_9ARAC^Q:1-146,H:170-317^59.46%ID^E:2e-46^.^.	.	aug3.g106.t1|m.128	25-465[+]	.	.	PF13358.1^DDE_3^DDE superfamily endonuclease^1-103^E:1.1e-09	.	.	.	.	.	.	.
aug3.g107	aug3.g107.t1	.	.	.	.	.	.	.	.	.	.	.	.	.	.	.
aug3.g108	aug3.g108.t1	GABR2_HUMAN^GABR2_HUMAN^Q:4-279,H:541-820^36.97%ID^E:3e-51^RecName: Full=Gamma-aminobutyric acid type B receptor subunit 2;^Eukaryota; Metazoa; Chordata; Craniata; Vertebrata; Euteleostomi; Mammalia; Eutheria; Euarchontoglires; Primates; Haplorrhini; Catarrhini; Hominidae; Homo	A0A087UYL7_9ARAC^A0A087UYL7_9ARAC^Q:34-212,H:1-179^90.5%ID^E:6e-101^.^.	.	aug3.g108.t1|m.129	242-2581[+]	.	.	PF00003.17^7tm_3^7 transmembrane sweet-taste receptor of 3 GCPR^3-243^E:1.6e-36	.	.	.	.	GO:0004930^molecular_function^G-protein coupled receptor activity`GO:0007186^biological_process^G-protein coupled receptor signaling pathway`GO:0016021^cellular_component^integral component of membrane	.	.
aug3.g108	aug3.g108.t2	GABR2_HUMAN^GABR2_HUMAN^Q:255-1014,H:58-820^32.18%ID^E:4e-125^RecName: Full=Gamma-aminobutyric acid type B receptor subunit 2;^Eukaryota; Metazoa; Chordata; Craniata; Vertebrata; Euteleostomi; Mammalia; Eutheria; Euarchontoglires; Primates; Haplorrhini; Catarrhini; Hominidae; Homo	B4LTP6_DROVI^B4LTP6_DROVI^Q:251-1006,H:119-902^48.16%ID^E:0^SubName: Full=GJ17790 {ECO:0000313|EMBL:EDW65019.1};^Eukaryota; Metazoa; Ecdysozoa; Arthropoda; Hexapoda; Insecta; Pterygota; Neoptera; Endopterygota; Diptera; Brachycera; Muscomorpha; Ephydroidea; Drosophilidae; Drosophila	.	aug3.g108.t2|m.131	2-4717[+]	.	.	PF01094.23^ANF_receptor^Receptor family ligand binding region^364-703^E:5.4e-40`PF13458.1^Peripla_BP_6^Periplasmic binding protein^364-707^E:2.5e-09`PF00003.17^7tm_3^7 transmembrane sweet-taste receptor of 3 GCPR^775-1035^E:2.1e-38	.	.	.	.	GO:0004930^molecular_function^G-protein coupled receptor activity`GO:0007186^biological_process^G-protein coupled receptor signaling pathway`GO:0016021^cellular_component^integral component of membrane	.	.
aug3.g109	aug3.g109.t1	TM9S2_HUMAN^TM9S2_HUMAN^Q:22-658,H:35-663^68.39%ID^E:0^RecName: Full=Transmembrane 9 superfamily member 2;^Eukaryota; Metazoa; Chordata; Craniata; Vertebrata; Euteleostomi; Mammalia; Eutheria; Euarchontoglires; Primates; Haplorrhini; Catarrhini; Hominidae; Homo	A0A088A292_APIME^A0A088A292_APIME^Q:2-658,H:1-662^71.75%ID^E:0^.^.	.	aug3.g109.t1|m.133	169-2145[+]	.	.	PF02990.11^EMP70^Endomembrane protein 70^61-615^E:2.4e-214	.	.	.	.	GO:0016021^cellular_component^integral component of membrane	.	.
aug3.g110	aug3.g110.t1	MEF2_DROME^MEF2_DROME^Q:1-371,H:1-368^47.87%ID^E:2e-80^RecName: Full=Myocyte-specific enhancer factor 2;^Eukaryota; Metazoa; Ecdysozoa; Arthropoda; Hexapoda; Insecta; Pterygota; Neoptera; Endopterygota; Diptera; Brachycera; Muscomorpha; Ephydroidea; Drosophilidae; Drosophila; Sophophora	Q75UQ5_PARTP^Q75UQ5_PARTP^Q:1-416,H:1-410^98.56%ID^E:0^SubName: Full=Myocyte enhancing factor 2 {ECO:0000313|EMBL:BAD01493.1};^Eukaryota; Metazoa; Ecdysozoa; Arthropoda; Chelicerata; Arachnida; Araneae; Araneomorphae; Entelegynae; Araneoidea; Theridiidae; Parasteatoda	.	aug3.g110.t1|m.134	244-1494[+]	.	.	PF00319.13^SRF-TF^SRF-type transcription factor (DNA-binding and dimerisation domain)^10-59^E:1.6e-22`PF12347.3^HJURP_C^Holliday junction regulator protein family C-terminal repeat^94-130^E:4e-07	.	.	.	.	GO:0003677^molecular_function^DNA binding`GO:0046983^molecular_function^protein dimerization activity	.	.
aug3.g110	aug3.g110.t2	MEF2_DROME^MEF2_DROME^Q:1-365,H:1-368^48.46%ID^E:1e-81^RecName: Full=Myocyte-specific enhancer factor 2;^Eukaryota; Metazoa; Ecdysozoa; Arthropoda; Hexapoda; Insecta; Pterygota; Neoptera; Endopterygota; Diptera; Brachycera; Muscomorpha; Ephydroidea; Drosophilidae; Drosophila; Sophophora	Q75UQ5_PARTP^Q75UQ5_PARTP^Q:1-410,H:1-410^100%ID^E:0^SubName: Full=Myocyte enhancing factor 2 {ECO:0000313|EMBL:BAD01493.1};^Eukaryota; Metazoa; Ecdysozoa; Arthropoda; Chelicerata; Arachnida; Araneae; Araneomorphae; Entelegynae; Araneoidea; Theridiidae; Parasteatoda	.	aug3.g110.t2|m.135	244-1476[+]	.	.	PF00319.13^SRF-TF^SRF-type transcription factor (DNA-binding and dimerisation domain)^10-59^E:1.6e-22`PF12347.3^HJURP_C^Holliday junction regulator protein family C-terminal repeat^94-130^E:4e-07	.	.	.	.	GO:0003677^molecular_function^DNA binding`GO:0046983^molecular_function^protein dimerization activity	.	.
aug3.g111	aug3.g111.t1	TCB1_CAEBR^TCB1_CAEBR^Q:4-148,H:129-273^35.33%ID^E:1e-19^RecName: Full=Transposable element Tcb1 transposase;^Eukaryota; Metazoa; Ecdysozoa; Nematoda; Chromadorea; Rhabditida; Rhabditoidea; Rhabditidae; Peloderinae; Caenorhabditis	F7E9Z0_XENTR^F7E9Z0_XENTR^Q:2-146,H:142-286^51.03%ID^E:2e-47^SubName: Full=Uncharacterized protein {ECO:0000313|Ensembl:ENSXETP00000063303};^Eukaryota; Metazoa; Chordata; Craniata; Vertebrata; Euteleostomi; Amphibia; Batrachia; Anura; Pipoidea; Pipidae; Xenopodinae; Xenopus; Silurana	.	aug3.g111.t1|m.136	2-505[+]	.	.	PF13358.1^DDE_3^DDE superfamily endonuclease^65-117^E:2.5e-12	.	.	.	.	.	.	.
aug3.g112	aug3.g112.t1	CD033_HUMAN^CD033_HUMAN^Q:1-185,H:1-192^52.6%ID^E:2e-59^RecName: Full=UPF0462 protein C4orf33;^Eukaryota; Metazoa; Chordata; Craniata; Vertebrata; Euteleostomi; Mammalia; Eutheria; Euarchontoglires; Primates; Haplorrhini; Catarrhini; Hominidae; Homo	A0A087UPT4_9ARAC^A0A087UPT4_9ARAC^Q:1-195,H:26-221^57.14%ID^E:1e-79^.^.	.	aug3.g112.t1|m.137	546-1211[+]	.	.	.	.	.	.	.	.	.	.
aug3.g113	aug3.g113.t1	RNH_VESOH^RNH_VESOH^Q:14-141,H:2-138^30%ID^E:1e-07^RecName: Full=Ribonuclease H {ECO:0000255|HAMAP-Rule:MF_00042};^Bacteria; Proteobacteria; Gammaproteobacteria; sulfur-oxidizing symbionts	A0A087U0A1_9ARAC^A0A087U0A1_9ARAC^Q:4-142,H:1-138^48.2%ID^E:2e-34^.^.	.	aug3.g113.t1|m.138	1-654[+]	.	.	PF00075.19^RNase_H^RNase H^25-152^E:9.6e-16`PF13456.1^RVT_3^Reverse transcriptase-like^68-152^E:4e-05	.	.	.	.	GO:0003676^molecular_function^nucleic acid binding`GO:0004523^molecular_function^RNA-DNA hybrid ribonuclease activity	.	.
aug3.g114	aug3.g114.t1	.	K7JPW1_NASVI^K7JPW1_NASVI^Q:430-679,H:101-397^30.79%ID^E:5e-32^.^.	.	aug3.g114.t1|m.139	143-2758[+]	.	.	PF00078.22^RVT_1^Reverse transcriptase (RNA-dependent DNA polymerase)^540-672^E:5.4e-17`PF00075.19^RNase_H^RNase H^693-728^E:0.00023	.	.	.	.	GO:0003676^molecular_function^nucleic acid binding`GO:0004523^molecular_function^RNA-DNA hybrid ribonuclease activity	.	.
aug3.g115	aug3.g115.t1	.	.	.	.	.	.	.	.	.	.	.	.	.	.	.
aug3.g116	aug3.g116.t1	TCB2_CAEBR^TCB2_CAEBR^Q:9-153,H:75-221^36%ID^E:1e-15^RecName: Full=Transposable element Tcb2 transposase;^Eukaryota; Metazoa; Ecdysozoa; Nematoda; Chromadorea; Rhabditida; Rhabditoidea; Rhabditidae; Peloderinae; Caenorhabditis	A0A087T5B7_9ARAC^A0A087T5B7_9ARAC^Q:9-152,H:47-189^65.28%ID^E:1e-55^.^.	.	aug3.g116.t1|m.140	18-602[+]	.	.	PF13358.1^DDE_3^DDE superfamily endonuclease^16-152^E:8.6e-19	.	.	.	.	.	.	.
aug3.g117	aug3.g117.t1	TCB1_CAEBR^TCB1_CAEBR^Q:21-213,H:24-214^35.18%ID^E:4e-24^RecName: Full=Transposable element Tcb1 transposase;^Eukaryota; Metazoa; Ecdysozoa; Nematoda; Chromadorea; Rhabditida; Rhabditoidea; Rhabditidae; Peloderinae; Caenorhabditis	A0A087U1L5_9ARAC^A0A087U1L5_9ARAC^Q:46-213,H:118-285^85.71%ID^E:2e-98^.^.`A0A087U1L5_9ARAC^A0A087U1L5_9ARAC^Q:1-44,H:1-44^84.09%ID^E:2e-12^.^.	.	aug3.g117.t1|m.141	23-664[+]	.	.	PF13358.1^DDE_3^DDE superfamily endonuclease^83-213^E:1.9e-14	.	.	.	.	.	.	.
aug3.g118	aug3.g118.t1	.	Q8IFL9_PLAF7^Q8IFL9_PLAF7^Q:969-1358,H:503-919^32.24%ID^E:3e-10^SubName: Full=Serine/Threonine protein kinase, FIKK family {ECO:0000313|EMBL:CAD49281.1};^Eukaryota; Alveolata; Apicomplexa; Aconoidasida; Haemosporida; Plasmodium; Plasmodium (Laverania)`Q8IFL9_PLAF7^Q8IFL9_PLAF7^Q:932-1270,H:559-926^30.85%ID^E:9e-07^SubName: Full=Serine/Threonine protein kinase, FIKK family {ECO:0000313|EMBL:CAD492…	.	aug3.g118.t1|m.143	67-5265[+]	.	.	PF13912.1^zf-C2H2_6^C2H2-type zinc finger^701-720^E:0.054`PF13912.1^zf-C2H2_6^C2H2-type zinc finger^759-769^E:13000	.	.	.	.	.	.	.
aug3.g119	aug3.g119.t1	TC1A_CAEEL^TC1A_CAEEL^Q:135-290,H:75-273^27.23%ID^E:3e-13^RecName: Full=Transposable element Tc1 transposase;^Eukaryota; Metazoa; Ecdysozoa; Nematoda; Chromadorea; Rhabditida; Rhabditoidea; Rhabditidae; Peloderinae; Caenorhabditis	A0A087T4A5_9ARAC^A0A087T4A5_9ARAC^Q:119-288,H:128-329^49.04%ID^E:2e-53^.^.	.	aug3.g119.t1|m.147	22-894[+]	.	.	PF00075.19^RNase_H^RNase H^28-103^E:1.9e-06	.	.	.	.	GO:0003676^molecular_function^nucleic acid binding`GO:0004523^molecular_function^RNA-DNA hybrid ribonuclease activity	.	.
aug3.g120	aug3.g120.t1	Y2R2_DROME^Y2R2_DROME^Q:8-216,H:659-870^31.78%ID^E:1e-24^RecName: Full=Putative 115 kDa protein in type-1 retrotransposable element R1DM;^Eukaryota; Metazoa; Ecdysozoa; Arthropoda; Hexapoda; Insecta; Pterygota; Neoptera; Endopterygota; Diptera; Brachycera; Muscomorpha; Ephydroidea; Drosophilidae; Drosophila; Sophophora	A0A087TI44_9ARAC^A0A087TI44_9ARAC^Q:1-378,H:698-1089^31.57%ID^E:2e-45^.^.	.	aug3.g120.t1|m.148	3-1208[+]	.	.	PF00078.22^RVT_1^Reverse transcriptase (RNA-dependent DNA polymerase)^11-97^E:2.6e-05`PF00075.19^RNase_H^RNase H^250-377^E:1.1e-14	.	.	.	.	GO:0003676^molecular_function^nucleic acid binding`GO:0004523^molecular_function^RNA-DNA hybrid ribonuclease activity	.	.
aug3.g121	aug3.g121.t1	.	.	.	.	.	.	.	.	.	.	.	.	.	.	.
aug3.g122	aug3.g122.t1	.	A0A087TTE2_9ARAC^A0A087TTE2_9ARAC^Q:9-77,H:65-133^50.72%ID^E:6e-17^.^.	.	.	.	.	.	.	.	.	.	.	.	.	.
aug3.g123	aug3.g123.t1	.	A0A087UGN7_9ARAC^A0A087UGN7_9ARAC^Q:1-398,H:1-401^62.84%ID^E:0^.^.	.	aug3.g123.t1|m.149	173-1369[+]	.	.	PF13895.1^Ig_2^Immunoglobulin domain^35-115^E:0.0016`PF13895.1^Ig_2^Immunoglobulin domain^146-190^E:0.018`PF08205.7^C2-set_2^CD80-like C2-set immunoglobulin domain^152-224^E:0.0001`PF13895.1^Ig_2^Immunoglobulin domain^258-299^E:0.042	.	.	.	.	.	.	.
aug3.g124	aug3.g124.t1	.	A0A087SXS1_9ARAC^A0A087SXS1_9ARAC^Q:11-117,H:43-152^63.06%ID^E:1e-35^.^.	.	aug3.g124.t1|m.150	65-991[+]	.	.	.	.	.	.	.	.	.	.
aug3.g125	aug3.g125.t1	TCB1_CAEBR^TCB1_CAEBR^Q:71-270,H:3-223^30.53%ID^E:2e-24^RecName: Full=Transposable element Tcb1 transposase;^Eukaryota; Metazoa; Ecdysozoa; Nematoda; Chromadorea; Rhabditida; Rhabditoidea; Rhabditidae; Peloderinae; Caenorhabditis	A0A087U3X2_9ARAC^A0A087U3X2_9ARAC^Q:1-288,H:3-316^34.81%ID^E:3e-45^.^.	.	aug3.g125.t1|m.151	75-980[+]	.	.	PF01498.13^HTH_Tnp_Tc3_2^Transposase^70-141^E:1.5e-14`PF13358.1^DDE_3^DDE superfamily endonuclease^205-275^E:1.6e-09	.	.	.	.	GO:0003677^molecular_function^DNA binding`GO:0004803^molecular_function^transposase activity`GO:0006313^biological_process^transposition, DNA-mediated`GO:0015074^biological_process^DNA integration	.	.
aug3.g126	aug3.g126.t1	TCB2_CAEBR^TCB2_CAEBR^Q:2-148,H:132-273^36.05%ID^E:1e-23^RecName: Full=Transposable element Tcb2 transposase;^Eukaryota; Metazoa; Ecdysozoa; Nematoda; Chromadorea; Rhabditida; Rhabditoidea; Rhabditidae; Peloderinae; Caenorhabditis	F7E9Z0_XENTR^F7E9Z0_XENTR^Q:2-146,H:142-286^52.41%ID^E:1e-47^SubName: Full=Uncharacterized protein {ECO:0000313|Ensembl:ENSXETP00000063303};^Eukaryota; Metazoa; Chordata; Craniata; Vertebrata; Euteleostomi; Amphibia; Batrachia; Anura; Pipoidea; Pipidae; Xenopodinae; Xenopus; Silurana	.	aug3.g126.t1|m.152	3-500[+]	.	.	PF13358.1^DDE_3^DDE superfamily endonuclease^59-115^E:5.6e-13	.	.	.	.	.	.	.
aug3.g127	aug3.g127.t1	KLHL5_HUMAN^KLHL5_HUMAN^Q:10-572,H:193-754^61.28%ID^E:0^RecName: Full=Kelch-like protein 5;^Eukaryota; Metazoa; Chordata; Craniata; Vertebrata; Euteleostomi; Mammalia; Eutheria; Euarchontoglires; Primates; Haplorrhini; Catarrhini; Hominidae; Homo`KLHL5_HUMAN^KLHL5_HUMAN^Q:379-574,H:467-656^42.86%ID^E:6e-43^RecName: Full=Kelch-like protein 5;^Eukaryota; Metazoa; Chordata; Craniata; Vertebrata; Eut…	A0A067RK28_ZOONE^A0A067RK28_ZOONE^Q:11-573,H:45-607^65.72%ID^E:0^.^.`A0A067RK28_ZOONE^A0A067RK28_ZOONE^Q:285-475,H:413-609^40.61%ID^E:3e-33^.^.	.	aug3.g127.t1|m.153	177-1913[+]	.	.	PF00651.26^BTB^BTB/POZ domain^33-132^E:1.2e-26`PF07707.10^BACK^BTB And C-terminal Kelch^139-240^E:3.2e-29`PF01344.20^Kelch_1^Kelch motif^287-318^E:3.2e-05`PF01344.20^Kelch_1^Kelch motif^322-366^E:1.5e-12`PF13964.1^Kelch_6^Kelch motif^322-366^E:3.4e-07`PF13418.1^Kelch_4^Galactose oxidase, central domain^325-365^E:0.00091`PF01344.20^Kelch_1^Kelch motif^368-413^E:5.2e-09`PF01344.20^Kelch_1^Kelch mot…	.	.	.	.	GO:0005515^molecular_function^protein binding	.	.
aug3.g128	aug3.g128.t1	.	.	.	aug3.g128.t1|m.154	406-1164[+]	.	.	.	.	.	.	.	.	.	.
aug3.g129	aug3.g129.t1	.	A0A087T2R3_9ARAC^A0A087T2R3_9ARAC^Q:1-90,H:26-105^72.22%ID^E:1e-35^.^.	.	aug3.g129.t1|m.155	264-659[+]	.	.	.	.	.	.	.	.	.	.
aug3.g130	aug3.g130.t1	.	A0A087T2R2_9ARAC^A0A087T2R2_9ARAC^Q:7-204,H:12-195^53.23%ID^E:1e-43^.^.	.	aug3.g130.t1|m.156	80-898[+]	.	.	.	.	.	.	.	.	.	.
aug3.g131	aug3.g131.t1	.	A0A087T2R1_9ARAC^A0A087T2R1_9ARAC^Q:4-43,H:1-40^85%ID^E:4e-16^.^.	.	aug3.g131.t1|m.157	1-786[+]	.	.	.	.	.	.	.	.	.	.
aug3.g132	aug3.g132.t1	.	A0A087UED4_9ARAC^A0A087UED4_9ARAC^Q:92-366,H:43-312^34.05%ID^E:7e-38^.^.	.	aug3.g132.t1|m.158	151-1251[+]	.	.	PF11312.3^DUF3115^Protein of unknown function (DUF3115)^104-318^E:1.5e-08	.	.	.	.	.	.	.
aug3.g133	aug3.g133.t1	S39A3_HUMAN^S39A3_HUMAN^Q:410-668,H:81-312^32.95%ID^E:3e-34^RecName: Full=Zinc transporter ZIP3;^Eukaryota; Metazoa; Chordata; Craniata; Vertebrata; Euteleostomi; Mammalia; Eutheria; Euarchontoglires; Primates; Haplorrhini; Catarrhini; Hominidae; Homo	A0A087UFE8_9ARAC^A0A087UFE8_9ARAC^Q:81-326,H:63-304^44.72%ID^E:3e-63^.^.	.	aug3.g133.t1|m.159	82-2094[+]	.	.	PF00685.22^Sulfotransfer_1^Sulfotransferase domain^89-376^E:1.1e-21`PF13469.1^Sulfotransfer_3^Sulfotransferase family^90-307^E:1.6e-07`PF02535.17^Zip^ZIP Zinc transporter^410-663^E:1.8e-36	.	.	.	.	GO:0008146^molecular_function^sulfotransferase activity`GO:0046873^molecular_function^metal ion transmembrane transporter activity`GO:0030001^biological_process^metal ion transport`GO:0055085^biological_process^transmembrane transport`GO:0016020^cellular_component^membrane	.	.
aug3.g134	aug3.g134.t1	RPA49_XENLA^RPA49_XENLA^Q:21-390,H:13-417^28.47%ID^E:9e-27^RecName: Full=DNA-directed RNA polymerase I subunit RPA49;^Eukaryota; Metazoa; Chordata; Craniata; Vertebrata; Euteleostomi; Amphibia; Batrachia; Anura; Pipoidea; Pipidae; Xenopodinae; Xenopus; Xenopus	A0A087U043_9ARAC^A0A087U043_9ARAC^Q:130-379,H:10-254^42.63%ID^E:4e-58^.^.	.	aug3.g134.t1|m.160	84-1256[+]	.	.	PF06870.7^RNA_pol_I_A49^A49-like RNA polymerase I associated factor^40-389^E:6.5e-42	.	.	.	.	GO:0003677^molecular_function^DNA binding`GO:0003899^molecular_function^DNA-directed RNA polymerase activity`GO:0006351^biological_process^transcription, DNA-templated`GO:0005634^cellular_component^nucleus	.	.
aug3.g135	aug3.g135.t1	YETS4_MOUSE^YETS4_MOUSE^Q:32-237,H:11-215^55.07%ID^E:1e-66^RecName: Full=YEATS domain-containing protein 4;^Eukaryota; Metazoa; Chordata; Craniata; Vertebrata; Euteleostomi; Mammalia; Eutheria; Euarchontoglires; Glires; Rodentia; Sciurognathi; Muroidea; Muridae; Murinae; Mus; Mus	A0A087T246_9ARAC^A0A087T246_9ARAC^Q:1-239,H:1-240^77.92%ID^E:4e-132^.^.	.	aug3.g135.t1|m.161	79-798[+]	.	.	PF03366.11^YEATS^YEATS family^65-145^E:8.5e-31	.	.	.	.	GO:0006355^biological_process^regulation of transcription, DNA-templated`GO:0005634^cellular_component^nucleus	.	.
aug3.g136	aug3.g136.t1	GIPC1_RAT^GIPC1_RAT^Q:63-344,H:55-332^59.93%ID^E:5e-116^RecName: Full=PDZ domain-containing protein GIPC1;^Eukaryota; Metazoa; Chordata; Craniata; Vertebrata; Euteleostomi; Mammalia; Eutheria; Euarchontoglires; Glires; Rodentia; Sciurognathi; Muroidea; Muridae; Murinae; Rattus	A0A087U047_9ARAC^A0A087U047_9ARAC^Q:1-354,H:1-354^90.42%ID^E:0^.^.	.	aug3.g136.t1|m.162	683-1747[+]	.	.	PF00595.19^PDZ^PDZ domain (Also known as DHR or GLGF)^142-217^E:8.4e-10	.	.	.	.	GO:0005515^molecular_function^protein binding	.	.
aug3.g137	aug3.g137.t1	ILVBL_DANRE^ILVBL_DANRE^Q:39-608,H:52-621^59.3%ID^E:0^RecName: Full=Acetolactate synthase-like protein;^Eukaryota; Metazoa; Chordata; Craniata; Vertebrata; Euteleostomi; Actinopterygii; Neopterygii; Teleostei; Ostariophysi; Cypriniformes; Cyprinidae; Danio	A0A087U048_9ARAC^A0A087U048_9ARAC^Q:39-608,H:48-617^68.07%ID^E:0^.^.	.	aug3.g137.t1|m.163	57-1883[+]	.	.	PF02776.13^TPP_enzyme_N^Thiamine pyrophosphate enzyme, N-terminal TPP binding domain^39-189^E:2.1e-45`PF00205.17^TPP_enzyme_M^Thiamine pyrophosphate enzyme, central domain^249-381^E:5.8e-16`PF02775.16^TPP_enzyme_C^Thiamine pyrophosphate enzyme, C-terminal TPP binding domain^443-594^E:8.5e-26	.	.	.	.	GO:0030976^molecular_function^thiamine pyrophosphate binding`GO:0000287^molecular_function^magnesium ion binding`GO:0003824^molecular_function^catalytic activity	.	.
aug3.g138	aug3.g138.t1	.	A0A087U0C2_9ARAC^A0A087U0C2_9ARAC^Q:3-175,H:1-185^42.47%ID^E:4e-35^.^.	.	aug3.g138.t1|m.164	2-658[+]	.	.	.	.	.	.	.	.	.	.
aug3.g139	aug3.g139.t1	NINJ1_HUMAN^NINJ1_HUMAN^Q:42-173,H:21-140^42.42%ID^E:6e-26^RecName: Full=Ninjurin-1;^Eukaryota; Metazoa; Chordata; Craniata; Vertebrata; Euteleostomi; Mammalia; Eutheria; Euarchontoglires; Primates; Haplorrhini; Catarrhini; Hominidae; Homo	A0A087U0C0_9ARAC^A0A087U0C0_9ARAC^Q:1-176,H:1-176^79.44%ID^E:4e-90^.^.	.	aug3.g139.t1|m.165	67-600[+]	.	.	PF04923.7^Ninjurin^Ninjurin^70-173^E:1.3e-33	.	.	.	.	GO:0007155^biological_process^cell adhesion`GO:0042246^biological_process^tissue regeneration`GO:0016021^cellular_component^integral component of membrane	.	.
aug3.g140	aug3.g140.t1	NINJ2_RAT^NINJ2_RAT^Q:3-128,H:13-138^41.27%ID^E:3e-23^RecName: Full=Ninjurin-2;^Eukaryota; Metazoa; Chordata; Craniata; Vertebrata; Euteleostomi; Mammalia; Eutheria; Euarchontoglires; Glires; Rodentia; Sciurognathi; Muroidea; Muridae; Murinae; Rattus	A0A087U0B9_9ARAC^A0A087U0B9_9ARAC^Q:1-152,H:1-154^75.97%ID^E:3e-77^.^.	.	aug3.g140.t1|m.166	83-553[+]	.	.	PF04923.7^Ninjurin^Ninjurin^15-118^E:9.3e-35	.	.	.	.	GO:0007155^biological_process^cell adhesion`GO:0042246^biological_process^tissue regeneration`GO:0016021^cellular_component^integral component of membrane	.	.
aug3.g141	aug3.g141.t1	MON2_HUMAN^MON2_HUMAN^Q:11-1726,H:11-1715^52.29%ID^E:0^RecName: Full=Protein MON2 homolog;^Eukaryota; Metazoa; Chordata; Craniata; Vertebrata; Euteleostomi; Mammalia; Eutheria; Euarchontoglires; Primates; Haplorrhini; Catarrhini; Hominidae; Homo	T1D1X0_CUPSA^T1D1X0_CUPSA^Q:1-1727,H:1-1678^72.94%ID^E:0^SubName: Full=Putative MON2 protein {ECO:0000313|EMBL:JAA92999.1};^Eukaryota; Metazoa; Ecdysozoa; Arthropoda; Chelicerata; Arachnida; Araneae; Araneomorphae; Entelegynae; Lycosoidea; Ctenidae; Cupiennius	.	aug3.g141.t1|m.167	285-5468[+]	.	.	PF12783.2^Sec7_N^Guanine nucleotide exchange factor in Golgi transport N-terminal^216-391^E:1.1e-23`PF09324.5^DUF1981^Domain of unknown function (DUF1981)^898-974^E:3.7e-16	.	.	.	.	.	.	.
aug3.g142	aug3.g142.t1	.	B7QLB9_IXOSC^B7QLB9_IXOSC^Q:26-207,H:2-180^39.01%ID^E:1e-44^SubName: Full=Secreted salivary gland peptide, putative {ECO:0000313|EMBL:EEC19641.1};^Eukaryota; Metazoa; Ecdysozoa; Arthropoda; Chelicerata; Arachnida; Acari; Parasitiformes; Ixodida; Ixodoidea; Ixodidae; Ixodinae; Ixodes	.	aug3.g142.t1|m.168	132-872[+]	.	.	.	.	.	.	.	.	.	.
aug3.g143	aug3.g143.t1	ZN346_XENLA^ZN346_XENLA^Q:19-368,H:97-428^21.11%ID^E:2e-10^RecName: Full=Zinc finger protein 346 {ECO:0000250|UniProtKB:Q9R0B7};^Eukaryota; Metazoa; Chordata; Craniata; Vertebrata; Euteleostomi; Amphibia; Batrachia; Anura; Pipoidea; Pipidae; Xenopodinae; Xenopus; Xenopus`ZN346_XENLA^ZN346_XENLA^Q:15-364,H:32-367^20.91%ID^E:1e-06^RecName: Full=Zinc finger protein 346 {ECO:0000250|UniProtKB:Q9R0B7}…	A0A087V0R7_9ARAC^A0A087V0R7_9ARAC^Q:19-384,H:16-345^37.33%ID^E:7e-68^.^.`A0A087V0R7_9ARAC^A0A087V0R7_9ARAC^Q:16-209,H:189-346^27.94%ID^E:9e-10^.^.	.	aug3.g143.t1|m.169	230-1492[+]	.	.	PF12756.2^zf-C2H2_2^C2H2 type zinc-finger (2 copies)^15-49^E:0.0024`PF12874.2^zf-met^Zinc-finger of C2H2 type^17-41^E:9.6e-06`PF13912.1^zf-C2H2_6^C2H2-type zinc finger^17-36^E:0.0092`PF13894.1^zf-C2H2_4^C2H2-type zinc finger^17-37^E:0.51`PF13912.1^zf-C2H2_6^C2H2-type zinc finger^100-108^E:36`PF12874.2^zf-met^Zinc-finger of C2H2 type^101-125^E:6.1e-05`PF12874.2^zf-met^Zinc-finger of C2H2 type^171-…	.	.	.	.	.	.	.
aug3.g144	aug3.g144.t1	TC1A_CAEEL^TC1A_CAEEL^Q:71-122,H:199-252^44.44%ID^E:8e-06^RecName: Full=Transposable element Tc1 transposase;^Eukaryota; Metazoa; Ecdysozoa; Nematoda; Chromadorea; Rhabditida; Rhabditoidea; Rhabditidae; Peloderinae; Caenorhabditis	A0A087UC68_9ARAC^A0A087UC68_9ARAC^Q:43-123,H:36-122^74.71%ID^E:3e-36^.^.	.	aug3.g144.t1|m.170	32-670[+]	.	.	.	.	.	.	.	.	.	.
aug3.g145	aug3.g145.t1	.	A0A087U921_9ARAC^A0A087U921_9ARAC^Q:132-534,H:1-404^87.87%ID^E:0^.^.	.	aug3.g145.t1|m.171	1-1683[+]	.	.	.	.	.	.	.	.	.	.
aug3.g146	aug3.g146.t1	HTS_DROME^HTS_DROME^Q:15-616,H:9-613^48.49%ID^E:0^RecName: Full=Protein hu-li tai shao;^Eukaryota; Metazoa; Ecdysozoa; Arthropoda; Hexapoda; Insecta; Pterygota; Neoptera; Endopterygota; Diptera; Brachycera; Muscomorpha; Ephydroidea; Drosophilidae; Drosophila; Sophophora	A0A087TWZ0_9ARAC^A0A087TWZ0_9ARAC^Q:6-774,H:5-773^85.34%ID^E:0^.^.	.	aug3.g146.t1|m.172	194-2518[+]	.	.	PF00596.16^Aldolase_II^Class II Aldolase and Adducin N-terminal domain^130-312^E:7.6e-40	.	.	.	.	.	.	.
aug3.g146	aug3.g146.t2	HTS_DROME^HTS_DROME^Q:15-604,H:9-613^49.43%ID^E:0^RecName: Full=Protein hu-li tai shao;^Eukaryota; Metazoa; Ecdysozoa; Arthropoda; Hexapoda; Insecta; Pterygota; Neoptera; Endopterygota; Diptera; Brachycera; Muscomorpha; Ephydroidea; Drosophilidae; Drosophila; Sophophora	A0A087TWZ0_9ARAC^A0A087TWZ0_9ARAC^Q:6-762,H:5-773^84.44%ID^E:0^.^.	.	aug3.g146.t2|m.173	194-2482[+]	.	.	PF00596.16^Aldolase_II^Class II Aldolase and Adducin N-terminal domain^130-312^E:7.4e-40	.	.	.	.	.	.	.
aug3.g146	aug3.g146.t3	HTS_DROME^HTS_DROME^Q:15-616,H:9-613^48.49%ID^E:0^RecName: Full=Protein hu-li tai shao;^Eukaryota; Metazoa; Ecdysozoa; Arthropoda; Hexapoda; Insecta; Pterygota; Neoptera; Endopterygota; Diptera; Brachycera; Muscomorpha; Ephydroidea; Drosophilidae; Drosophila; Sophophora	A0A087TWZ0_9ARAC^A0A087TWZ0_9ARAC^Q:6-731,H:5-773^80.8%ID^E:0^.^.	.	aug3.g146.t3|m.174	194-2389[+]	.	.	PF00596.16^Aldolase_II^Class II Aldolase and Adducin N-terminal domain^130-312^E:6.8e-40	.	.	.	.	.	.	.
aug3.g147	aug3.g147.t1	CUTC_HUMAN^CUTC_HUMAN^Q:4-118,H:27-140^52.59%ID^E:2e-32^RecName: Full=Copper homeostasis protein cutC homolog;^Eukaryota; Metazoa; Chordata; Craniata; Vertebrata; Euteleostomi; Mammalia; Eutheria; Euarchontoglires; Primates; Haplorrhini; Catarrhini; Hominidae; Homo	B4DYM2_HUMAN^B4DYM2_HUMAN^Q:4-118,H:27-140^52.59%ID^E:2e-31^SubName: Full=cDNA FLJ56751, highly similar to Copper homeostasis protein cutC homolog {ECO:0000313|EMBL:BAG63784.1};^Eukaryota; Metazoa; Chordata; Craniata; Vertebrata; Euteleostomi; Mammalia; Eutheria; Euarchontoglires; Primates; Haplorrhini; Catarrhini; Hominidae; Homo	.	aug3.g147.t1|m.175	98-457[+]	.	.	PF03932.9^CutC^CutC family^4-105^E:8.3e-37	.	.	.	.	GO:0005507^molecular_function^copper ion binding`GO:0055070^biological_process^copper ion homeostasis	.	.
aug3.g147	aug3.g147.t2	CUTC_HUMAN^CUTC_HUMAN^Q:4-205,H:27-229^52.71%ID^E:1e-68^RecName: Full=Copper homeostasis protein cutC homolog;^Eukaryota; Metazoa; Chordata; Craniata; Vertebrata; Euteleostomi; Mammalia; Eutheria; Euarchontoglires; Primates; Haplorrhini; Catarrhini; Hominidae; Homo	H2LWB3_ORYLA^H2LWB3_ORYLA^Q:4-205,H:6-208^52.71%ID^E:1e-65^SubName: Full=Uncharacterized protein {ECO:0000313|Ensembl:ENSORLP00000010400};^Eukaryota; Metazoa; Chordata; Craniata; Vertebrata; Euteleostomi; Actinopterygii; Neopterygii; Teleostei; Neoteleostei; Acanthomorphata; Ovalentaria; Atherinomorphae; Beloniformes; Adrianichthyidae; Oryziinae; Oryzias	.	aug3.g147.t2|m.176	98-817[+]	.	.	PF03932.9^CutC^CutC family^4-202^E:3.2e-70	.	.	.	.	GO:0005507^molecular_function^copper ion binding`GO:0055070^biological_process^copper ion homeostasis	.	.
aug3.g148	aug3.g148.t1	.	.	.	aug3.g148.t1|m.177	1-438[+]	.	.	.	.	.	.	.	.	.	.
aug3.g149	aug3.g149.t1	ACSL5_HUMAN^ACSL5_HUMAN^Q:9-487,H:113-678^35.81%ID^E:2e-111^RecName: Full=Long-chain-fatty-acid--CoA ligase 5;^Eukaryota; Metazoa; Chordata; Craniata; Vertebrata; Euteleostomi; Mammalia; Eutheria; Euarchontoglires; Primates; Haplorrhini; Catarrhini; Hominidae; Homo	A0A087TBJ5_9ARAC^A0A087TBJ5_9ARAC^Q:5-488,H:110-681^39.18%ID^E:6e-133^.^.	.	aug3.g149.t1|m.178	3-1655[+]	.	.	PF00501.23^AMP-binding^AMP-binding enzyme^59-430^E:1.9e-61	.	.	.	.	GO:0003824^molecular_function^catalytic activity`GO:0008152^biological_process^metabolic process	.	.
aug3.g150	aug3.g150.t1	.	.	.	aug3.g150.t1|m.179	1-303[+]	.	.	.	.	.	.	.	.	.	.
aug3.g151	aug3.g151.t1	.	A0A087UDX0_9ARAC^A0A087UDX0_9ARAC^Q:334-684,H:1321-1673^63.74%ID^E:2e-144^.^.`A0A087UDX0_9ARAC^A0A087UDX0_9ARAC^Q:3-324,H:314-659^24.59%ID^E:4e-11^.^.	.	aug3.g151.t1|m.180	2-2116[+]	.	.	PF00665.21^rve^Integrase core domain^394-523^E:2.3e-10	.	.	.	.	GO:0015074^biological_process^DNA integration	.	.
aug3.g152	aug3.g152.t1	.	A0A085MRM7_9BILA^A0A085MRM7_9BILA^Q:138-507,H:120-495^41.42%ID^E:1e-97^SubName: Full=Uncharacterized protein {ECO:0000313|EMBL:KFD59873.1};^Eukaryota; Metazoa; Ecdysozoa; Nematoda; Enoplea; Dorylaimia; Trichocephalida; Trichuridae; Trichuris	.	aug3.g152.t1|m.181	30-1607[+]	.	.	PF05380.8^Peptidase_A17^Pao retrotransposon peptidase^60-189^E:2.9e-37`PF00665.21^rve^Integrase core domain^272-377^E:3e-08	.	.	.	.	GO:0015074^biological_process^DNA integration	.	.
aug3.g153	aug3.g153.t1	MINP1_RAT^MINP1_RAT^Q:486-833,H:78-474^24.45%ID^E:3e-25^RecName: Full=Multiple inositol polyphosphate phosphatase 1;^Eukaryota; Metazoa; Chordata; Craniata; Vertebrata; Euteleostomi; Mammalia; Eutheria; Euarchontoglires; Glires; Rodentia; Sciurognathi; Muroidea; Muridae; Murinae; Rattus`MINP1_RAT^MINP1_RAT^Q:77-355,H:78-368^28.24%ID^E:1e-23^RecName: Full=Multiple inositol polyphosphate phosphatas…	A0A087U305_9ARAC^A0A087U305_9ARAC^Q:420-831,H:14-458^45.19%ID^E:2e-134^.^.`A0A087U305_9ARAC^A0A087U305_9ARAC^Q:11-355,H:14-360^48.28%ID^E:2e-111^.^.	.	aug3.g153.t1|m.182	3-2525[+]	.	.	PF00328.17^His_Phos_2^Histidine phosphatase superfamily (branch 2)^92-358^E:6.5e-15`PF00328.17^His_Phos_2^Histidine phosphatase superfamily (branch 2)^501-647^E:1.5e-11	.	.	.	.	GO:0003993^molecular_function^acid phosphatase activity	.	.
aug3.g154	aug3.g154.t1	YIK8_YEAST^YIK8_YEAST^Q:3-326,H:7-351^24.79%ID^E:4e-23^RecName: Full=Putative zinc metalloproteinase YIL108W;^Eukaryota; Fungi; Dikarya; Ascomycota; Saccharomycotina; Saccharomycetes; Saccharomycetales; Saccharomycetaceae; Saccharomyces	A0A087TMS4_9ARAC^A0A087TMS4_9ARAC^Q:216-519,H:4-322^57.94%ID^E:5e-110^.^.	.	aug3.g154.t1|m.183	136-1722[+]	.	.	PF12044.3^Metallopep^Putative peptidase family^9-345^E:7.6e-86	.	.	.	.	.	.	.
aug3.g155	aug3.g155.t1	U5S1_MOUSE^U5S1_MOUSE^Q:11-931,H:52-971^81%ID^E:0^RecName: Full=116 kDa U5 small nuclear ribonucleoprotein component;^Eukaryota; Metazoa; Chordata; Craniata; Vertebrata; Euteleostomi; Mammalia; Eutheria; Euarchontoglires; Glires; Rodentia; Sciurognathi; Muroidea; Muridae; Murinae; Mus; Mus	A0A087TMS2_9ARAC^A0A087TMS2_9ARAC^Q:1-931,H:48-978^94.2%ID^E:0^.^.	.	aug3.g155.t1|m.184	111-3035[+]	.	.	PF00009.22^GTP_EFTU^Elongation factor Tu GTP binding domain^130-303^E:6.8e-43`PF08477.8^Miro^Miro-like protein^133-262^E:2.6e-06`PF03144.20^GTP_EFTU_D2^Elongation factor Tu domain 2^494-567^E:1.7e-11`PF14492.1^EFG_II^Elongation Factor G, domain II^588-650^E:1.2e-06`PF03764.13^EFG_IV^Elongation factor G, domain IV^709-825^E:1.5e-27`PF00679.19^EFG_C^Elongation factor G C-terminus^828-916^E:1.5e-21	.	.	.	.	GO:0003924^molecular_function^GTPase activity`GO:0005525^molecular_function^GTP binding`GO:0007264^biological_process^small GTPase mediated signal transduction`GO:0005622^cellular_component^intracellular	.	.
aug3.g156	aug3.g156.t1	GOGA4_MOUSE^GOGA4_MOUSE^Q:110-455,H:134-502^32.23%ID^E:5e-31^RecName: Full=Golgin subfamily A member 4;^Eukaryota; Metazoa; Chordata; Craniata; Vertebrata; Euteleostomi; Mammalia; Eutheria; Euarchontoglires; Glires; Rodentia; Sciurognathi; Muroidea; Muridae; Murinae; Mus; Mus`GOGA4_MOUSE^GOGA4_MOUSE^Q:2314-2403,H:2138-2229^34.38%ID^E:9e-07^RecName: Full=Golgin subfamily A member 4;^Eukaryota; Met…	A0A087TMS1_9ARAC^A0A087TMS1_9ARAC^Q:1871-2360,H:1446-1952^46.75%ID^E:2e-98^.^.`A0A087TMS1_9ARAC^A0A087TMS1_9ARAC^Q:226-652,H:3-428^46.77%ID^E:1e-76^.^.	.	aug3.g156.t1|m.185	376-7599[+]	.	.	PF01465.15^GRIP^GRIP domain^2358-2396^E:1.3e-07	.	.	.	.	GO:0005515^molecular_function^protein binding`GO:0000042^biological_process^protein targeting to Golgi	.	.
aug3.g156	aug3.g156.t2	GOGA4_MOUSE^GOGA4_MOUSE^Q:110-449,H:134-502^31.22%ID^E:1e-29^RecName: Full=Golgin subfamily A member 4;^Eukaryota; Metazoa; Chordata; Craniata; Vertebrata; Euteleostomi; Mammalia; Eutheria; Euarchontoglires; Glires; Rodentia; Sciurognathi; Muroidea; Muridae; Murinae; Mus; Mus`GOGA4_MOUSE^GOGA4_MOUSE^Q:942-1031,H:2138-2229^34.38%ID^E:9e-08^RecName: Full=Golgin subfamily A member 4;^Eukaryota; Meta…	A0A087TMS1_9ARAC^A0A087TMS1_9ARAC^Q:455-988,H:1395-1952^44.72%ID^E:3e-101^.^.`A0A087TMS1_9ARAC^A0A087TMS1_9ARAC^Q:226-514,H:3-303^57.14%ID^E:4e-72^.^.	.	aug3.g156.t2|m.186	376-3483[+]	.	.	PF01465.15^GRIP^GRIP domain^986-1024^E:5e-08	.	.	.	.	GO:0005515^molecular_function^protein binding`GO:0000042^biological_process^protein targeting to Golgi	.	.
aug3.g156	aug3.g156.t3	GOGA4_MOUSE^GOGA4_MOUSE^Q:110-455,H:134-502^31.73%ID^E:2e-31^RecName: Full=Golgin subfamily A member 4;^Eukaryota; Metazoa; Chordata; Craniata; Vertebrata; Euteleostomi; Mammalia; Eutheria; Euarchontoglires; Glires; Rodentia; Sciurognathi; Muroidea; Muridae; Murinae; Mus; Mus`GOGA4_MOUSE^GOGA4_MOUSE^Q:948-1037,H:2138-2229^34.38%ID^E:9e-08^RecName: Full=Golgin subfamily A member 4;^Eukaryota; Meta…	A0A087TMS1_9ARAC^A0A087TMS1_9ARAC^Q:367-994,H:1302-1952^41.54%ID^E:8e-102^.^.`A0A087TMS1_9ARAC^A0A087TMS1_9ARAC^Q:226-520,H:3-303^58.12%ID^E:4e-77^.^.	.	aug3.g156.t3|m.187	376-3501[+]	.	.	PF01465.15^GRIP^GRIP domain^992-1030^E:5.1e-08	.	.	.	.	GO:0005515^molecular_function^protein binding`GO:0000042^biological_process^protein targeting to Golgi	.	.
aug3.g156	aug3.g156.t4	GOGA4_MOUSE^GOGA4_MOUSE^Q:110-455,H:134-502^31.73%ID^E:3e-31^RecName: Full=Golgin subfamily A member 4;^Eukaryota; Metazoa; Chordata; Craniata; Vertebrata; Euteleostomi; Mammalia; Eutheria; Euarchontoglires; Glires; Rodentia; Sciurognathi; Muroidea; Muridae; Murinae; Mus; Mus`GOGA4_MOUSE^GOGA4_MOUSE^Q:976-1026,H:2179-2229^49.02%ID^E:1e-10^RecName: Full=Golgin subfamily A member 4;^Eukaryota; Meta…	A0A087TMS1_9ARAC^A0A087TMS1_9ARAC^Q:367-951,H:1302-1909^40.55%ID^E:7e-84^.^.`A0A087TMS1_9ARAC^A0A087TMS1_9ARAC^Q:226-520,H:3-303^58.12%ID^E:3e-77^.^.`A0A087TMS1_9ARAC^A0A087TMS1_9ARAC^Q:944-1027,H:2019-2087^65.88%ID^E:1e-21^.^.	.	aug3.g156.t4|m.188	376-3468[+]	.	.	PF01465.15^GRIP^GRIP domain^978-1019^E:2.2e-09	.	.	.	.	GO:0005515^molecular_function^protein binding`GO:0000042^biological_process^protein targeting to Golgi	.	.
aug3.g157	aug3.g157.t1	LRRF2_BOVIN^LRRF2_BOVIN^Q:1-397,H:1-396^38.32%ID^E:8e-56^RecName: Full=Leucine-rich repeat flightless-interacting protein 2;^Eukaryota; Metazoa; Chordata; Craniata; Vertebrata; Euteleostomi; Mammalia; Eutheria; Laurasiatheria; Cetartiodactyla; Ruminantia; Pecora; Bovidae; Bovinae; Bos	A0A087TMR9_9ARAC^A0A087TMR9_9ARAC^Q:48-400,H:1-377^67.2%ID^E:1e-152^.^.	.	aug3.g157.t1|m.189	290-1201[+]	.	.	PF09738.4^DUF2051^Double stranded RNA binding protein (DUF2051)^29-274^E:3.6e-55	.	.	.	.	.	.	.
aug3.g157	aug3.g157.t2	LRRF2_BOVIN^LRRF2_BOVIN^Q:28-380,H:47-396^36.91%ID^E:6e-53^RecName: Full=Leucine-rich repeat flightless-interacting protein 2;^Eukaryota; Metazoa; Chordata; Craniata; Vertebrata; Euteleostomi; Mammalia; Eutheria; Laurasiatheria; Cetartiodactyla; Ruminantia; Pecora; Bovidae; Bovinae; Bos	A0A087TMR9_9ARAC^A0A087TMR9_9ARAC^Q:31-383,H:1-377^67.2%ID^E:1e-152^.^.	.	aug3.g157.t2|m.190	1-912[+]	.	.	PF09738.4^DUF2051^Double stranded RNA binding protein (DUF2051)^29-274^E:3.6e-55	.	.	.	.	.	.	.
aug3.g158	aug3.g158.t1	CADM3_XENLA^CADM3_XENLA^Q:82-166,H:78-161^33.71%ID^E:3e-06^RecName: Full=Cell adhesion molecule 3;^Eukaryota; Metazoa; Chordata; Craniata; Vertebrata; Euteleostomi; Amphibia; Batrachia; Anura; Pipoidea; Pipidae; Xenopodinae; Xenopus; Xenopus	A0A087SV39_9ARAC^A0A087SV39_9ARAC^Q:5-232,H:7-237^42.24%ID^E:2e-52^.^.	.	aug3.g158.t1|m.191	32-847[+]	.	.	PF13927.1^Ig_3^Immunoglobulin domain^27-110^E:0.0098`PF07686.12^V-set^Immunoglobulin V-set domain^27-117^E:2.3e-06`PF13895.1^Ig_2^Immunoglobulin domain^28-113^E:1.9e-08`PF13927.1^Ig_3^Immunoglobulin domain^142-201^E:0.00068`PF13895.1^Ig_2^Immunoglobulin domain^143-176^E:0.018`PF08205.7^C2-set_2^CD80-like C2-set immunoglobulin domain^143-176^E:0.00028	.	.	.	.	.	.	.
aug3.g159	aug3.g159.t1	PPR37_DANRE^PPR37_DANRE^Q:19-507,H:164-665^41.14%ID^E:2e-113^RecName: Full=Protein phosphatase 1 regulatory subunit 37;^Eukaryota; Metazoa; Chordata; Craniata; Vertebrata; Euteleostomi; Actinopterygii; Neopterygii; Teleostei; Ostariophysi; Cypriniformes; Cyprinidae; Danio	A0A087UVA2_9ARAC^A0A087UVA2_9ARAC^Q:21-755,H:6-708^39.49%ID^E:2e-140^.^.	.	aug3.g159.t1|m.192	94-2421[+]	.	.	PF13516.1^LRR_6^Leucine Rich repeat^168-187^E:1.7`PF13516.1^LRR_6^Leucine Rich repeat^340-358^E:0.031	.	.	.	.	.	.	.
aug3.g160	aug3.g160.t1	ERH_AEDAE^ERH_AEDAE^Q:1-101,H:1-102^75.49%ID^E:5e-54^RecName: Full=Enhancer of rudimentary homolog;^Eukaryota; Metazoa; Ecdysozoa; Arthropoda; Hexapoda; Insecta; Pterygota; Neoptera; Endopterygota; Diptera; Nematocera; Culicoidea; Culicidae; Culicinae; Aedini; Aedes; Stegomyia	A0A087UJ69_9ARAC^A0A087UJ69_9ARAC^Q:1-97,H:1-97^93.81%ID^E:6e-64^.^.	.	aug3.g160.t1|m.193	134-442[+]	.	.	PF01133.12^ER^Enhancer of rudimentary^1-100^E:1.3e-45	.	.	.	.	GO:0006221^biological_process^pyrimidine nucleotide biosynthetic process`GO:0007049^biological_process^cell cycle`GO:0045747^biological_process^positive regulation of Notch signaling pathway	.	.
aug3.g161	aug3.g161.t1	.	.	.	.	.	.	.	.	.	.	.	.	.	.	.
aug3.g162	aug3.g162.t1	CADM3_XENLA^CADM3_XENLA^Q:28-165,H:33-161^29.37%ID^E:4e-06^RecName: Full=Cell adhesion molecule 3;^Eukaryota; Metazoa; Chordata; Craniata; Vertebrata; Euteleostomi; Amphibia; Batrachia; Anura; Pipoidea; Pipidae; Xenopodinae; Xenopus; Xenopus	A0A087UQQ4_9ARAC^A0A087UQQ4_9ARAC^Q:1-118,H:21-138^67.8%ID^E:3e-51^.^.	.	aug3.g162.t1|m.194	236-1048[+]	.	.	PF07686.12^V-set^Immunoglobulin V-set domain^26-116^E:4.9e-06`PF13895.1^Ig_2^Immunoglobulin domain^27-111^E:9.8e-08`PF13927.1^Ig_3^Immunoglobulin domain^28-109^E:0.018`PF13927.1^Ig_3^Immunoglobulin domain^138-216^E:6.8e-05`PF08205.7^C2-set_2^CD80-like C2-set immunoglobulin domain^139-175^E:3.8e-05`PF13895.1^Ig_2^Immunoglobulin domain^141-175^E:0.0013	.	.	.	.	.	.	.
aug3.g163	aug3.g163.t1	.	A0A087TJN0_9ARAC^A0A087TJN0_9ARAC^Q:113-275,H:33-192^25.77%ID^E:6e-08^.^.	.	aug3.g163.t1|m.195	2-1147[+]	.	.	.	.	.	.	.	.	.	.
aug3.g164	aug3.g164.t1	COPIA_DROME^COPIA_DROME^Q:2-287,H:1114-1400^38.41%ID^E:3e-50^RecName: Full=Copia protein;^Eukaryota; Metazoa; Ecdysozoa; Arthropoda; Hexapoda; Insecta; Pterygota; Neoptera; Endopterygota; Diptera; Brachycera; Muscomorpha; Ephydroidea; Drosophilidae; Drosophila; Sophophora	A0A085N2M6_9BILA^A0A085N2M6_9BILA^Q:4-287,H:44-328^48.42%ID^E:8e-92^SubName: Full=Uncharacterized protein {ECO:0000313|EMBL:KFD63722.1};^Eukaryota; Metazoa; Ecdysozoa; Nematoda; Enoplea; Dorylaimia; Trichocephalida; Trichuridae; Trichuris	.	aug3.g164.t1|m.196	3-884[+]	.	.	PF07727.9^RVT_2^Reverse transcriptase (RNA-dependent DNA polymerase)^8-59^E:1.6e-05	.	.	.	.	.	.	.
aug3.g165	aug3.g165.t1	CP2J2_HUMAN^CP2J2_HUMAN^Q:1-293,H:155-443^35.47%ID^E:2e-44^RecName: Full=Cytochrome P450 2J2;^Eukaryota; Metazoa; Chordata; Craniata; Vertebrata; Euteleostomi; Mammalia; Eutheria; Euarchontoglires; Primates; Haplorrhini; Catarrhini; Hominidae; Homo	A0A087U6C9_9ARAC^A0A087U6C9_9ARAC^Q:1-293,H:138-431^60.88%ID^E:7e-123^.^.	.	aug3.g165.t1|m.197	3-1715[+]	.	.	PF00067.17^p450^Cytochrome P450^4-386^E:1.5e-78`PF00216.16^Bac_DNA_binding^Bacterial DNA-binding protein^392-448^E:0.00017`PF14908.1^DUF4496^Domain of unknown function (DUF4496)^414-552^E:2e-19	.	.	.	.	GO:0005506^molecular_function^iron ion binding`GO:0016705^molecular_function^oxidoreductase activity, acting on paired donors, with incorporation or reduction of molecular oxygen`GO:0020037^molecular_function^heme binding`GO:0055114^biological_process^oxidation-reduction process`GO:0003677^molecular_function^DNA binding	.	.
aug3.g166	aug3.g166.t1	CP18A_DROME^CP18A_DROME^Q:484-953,H:43-520^33.95%ID^E:1e-84^RecName: Full=Cytochrome P450 18a1;^Eukaryota; Metazoa; Ecdysozoa; Arthropoda; Hexapoda; Insecta; Pterygota; Neoptera; Endopterygota; Diptera; Brachycera; Muscomorpha; Ephydroidea; Drosophilidae; Drosophila; Sophophora`CP18A_DROME^CP18A_DROME^Q:29-458,H:42-511^32.56%ID^E:2e-72^RecName: Full=Cytochrome P450 18a1;^Eukaryota; Metazoa; Ecdys…	A0A087U6C9_9ARAC^A0A087U6C9_9ARAC^Q:466-954,H:1-490^64.69%ID^E:0^.^.`A0A087U6C9_9ARAC^A0A087U6C9_9ARAC^Q:11-466,H:1-488^58.81%ID^E:0^.^.	.	aug3.g166.t1|m.198	163-3027[+]	.	.	PF00067.17^p450^Cytochrome P450^41-111^E:1.9e-08`PF00067.17^p450^Cytochrome P450^123-460^E:1.6e-78`PF00067.17^p450^Cytochrome P450^496-948^E:3.7e-100	.	.	.	.	GO:0005506^molecular_function^iron ion binding`GO:0016705^molecular_function^oxidoreductase activity, acting on paired donors, with incorporation or reduction of molecular oxygen`GO:0020037^molecular_function^heme binding`GO:0055114^biological_process^oxidation-reduction process	.	.
aug3.g167	aug3.g167.t1	PP4C_XENTR^PP4C_XENTR^Q:1-307,H:1-307^95.11%ID^E:0^RecName: Full=Serine/threonine-protein phosphatase 4 catalytic subunit;^Eukaryota; Metazoa; Chordata; Craniata; Vertebrata; Euteleostomi; Amphibia; Batrachia; Anura; Pipoidea; Pipidae; Xenopodinae; Xenopus; Silurana	H2YP82_CIOSA^H2YP82_CIOSA^Q:1-307,H:7-313^91.53%ID^E:0^.^.	.	aug3.g167.t1|m.199	240-1166[+]	.	.	PF00149.23^Metallophos^Calcineurin-like phosphoesterase^49-241^E:1.9e-45	.	.	.	.	GO:0016787^molecular_function^hydrolase activity	.	.
aug3.g168	aug3.g168.t1	STX1A_DROME^STX1A_DROME^Q:1-83,H:186-268^87.95%ID^E:3e-44^RecName: Full=Syntaxin-1A;^Eukaryota; Metazoa; Ecdysozoa; Arthropoda; Hexapoda; Insecta; Pterygota; Neoptera; Endopterygota; Diptera; Brachycera; Muscomorpha; Ephydroidea; Drosophilidae; Drosophila; Sophophora	A0A061QHW0_CUPSA^A0A061QHW0_CUPSA^Q:1-83,H:184-266^97.59%ID^E:4e-49^SubName: Full=Putative syntaxin-1A {ECO:0000313|EMBL:JAC59303.1};^Eukaryota; Metazoa; Ecdysozoa; Arthropoda; Chelicerata; Arachnida; Araneae; Araneomorphae; Entelegynae; Lycosoidea; Ctenidae; Cupiennius	.	aug3.g168.t1|m.200	3-806[+]	.	.	PF00804.20^Syntaxin^Syntaxin^2-41^E:6.3e-10`PF05739.14^SNARE^SNARE domain^108-169^E:1.6e-22	.	.	.	.	GO:0016020^cellular_component^membrane`GO:0005515^molecular_function^protein binding	.	.
aug3.g169	aug3.g169.t1	.	.	.	.	.	.	.	.	.	.	.	.	.	.	.
aug3.g170	aug3.g170.t1	TCB1_CAEBR^TCB1_CAEBR^Q:70-260,H:2-221^32.3%ID^E:6e-21^RecName: Full=Transposable element Tcb1 transposase;^Eukaryota; Metazoa; Ecdysozoa; Nematoda; Chromadorea; Rhabditida; Rhabditoidea; Rhabditidae; Peloderinae; Caenorhabditis	M4AYH0_XIPMA^M4AYH0_XIPMA^Q:1-254,H:1-286^40.56%ID^E:3e-76^SubName: Full=Uncharacterized protein {ECO:0000313|Ensembl:ENSXMAP00000019515};^Eukaryota; Metazoa; Chordata; Craniata; Vertebrata; Euteleostomi; Actinopterygii; Neopterygii; Teleostei; Neoteleostei; Acanthomorphata; Ovalentaria; Atherinomorphae; Cyprinodontiformes; Poeciliidae; Poeciliinae; Xiphophorus	.	aug3.g170.t1|m.201	2-904[+]	.	.	PF01498.13^HTH_Tnp_Tc3_2^Transposase^78-139^E:4.2e-13`PF13358.1^DDE_3^DDE superfamily endonuclease^152-274^E:7.3e-15	.	.	.	.	GO:0003677^molecular_function^DNA binding`GO:0004803^molecular_function^transposase activity`GO:0006313^biological_process^transposition, DNA-mediated`GO:0015074^biological_process^DNA integration	.	.
aug3.g171	aug3.g171.t1	.	.	.	aug3.g171.t1|m.202	148-1065[+]	.	.	.	.	.	.	.	.	.	.
aug3.g172	aug3.g172.t1	TCB2_CAEBR^TCB2_CAEBR^Q:49-167,H:79-196^29.17%ID^E:5e-08^RecName: Full=Transposable element Tcb2 transposase;^Eukaryota; Metazoa; Ecdysozoa; Nematoda; Chromadorea; Rhabditida; Rhabditoidea; Rhabditidae; Peloderinae; Caenorhabditis	A0A087SVW5_9ARAC^A0A087SVW5_9ARAC^Q:55-167,H:127-239^72.57%ID^E:4e-52^.^.	.	aug3.g172.t1|m.203	2-517[+]	.	.	PF13358.1^DDE_3^DDE superfamily endonuclease^59-169^E:4.9e-07	.	.	.	.	.	.	.
aug3.g173	aug3.g173.t1	STX1A_DROME^STX1A_DROME^Q:11-286,H:40-290^69.2%ID^E:5e-127^RecName: Full=Syntaxin-1A;^Eukaryota; Metazoa; Ecdysozoa; Arthropoda; Hexapoda; Insecta; Pterygota; Neoptera; Endopterygota; Diptera; Brachycera; Muscomorpha; Ephydroidea; Drosophilidae; Drosophila; Sophophora	A0A023FJU4_9ACAR^A0A023FJU4_9ACAR^Q:11-288,H:36-288^79.14%ID^E:4e-152^.^.	.	aug3.g173.t1|m.204	132-998[+]	.	.	PF00804.20^Syntaxin^Syntaxin^11-73^E:1.1e-17`PF00804.20^Syntaxin^Syntaxin^69-130^E:1.2e-20`PF05739.14^SNARE^SNARE domain^197-258^E:1.1e-21	.	.	.	.	GO:0016020^cellular_component^membrane`GO:0005515^molecular_function^protein binding	.	.
aug3.g173	aug3.g173.t2	STX1A_DROME^STX1A_DROME^Q:16-222,H:72-282^77.73%ID^E:3e-103^RecName: Full=Syntaxin-1A;^Eukaryota; Metazoa; Ecdysozoa; Arthropoda; Hexapoda; Insecta; Pterygota; Neoptera; Endopterygota; Diptera; Brachycera; Muscomorpha; Ephydroidea; Drosophilidae; Drosophila; Sophophora	A0A061QHW0_CUPSA^A0A061QHW0_CUPSA^Q:16-211,H:70-265^92.35%ID^E:1e-123^SubName: Full=Putative syntaxin-1A {ECO:0000313|EMBL:JAC59303.1};^Eukaryota; Metazoa; Ecdysozoa; Arthropoda; Chelicerata; Arachnida; Araneae; Araneomorphae; Entelegynae; Lycosoidea; Ctenidae; Cupiennius	.	aug3.g173.t2|m.205	130-1161[+]	.	.	PF00804.20^Syntaxin^Syntaxin^4-78^E:2.2e-20`PF05739.14^SNARE^SNARE domain^145-206^E:1.4e-21	.	.	.	.	GO:0016020^cellular_component^membrane`GO:0005515^molecular_function^protein binding	.	.
aug3.g173	aug3.g173.t3	STX1A_DROME^STX1A_DROME^Q:5-294,H:12-282^67.45%ID^E:1e-121^RecName: Full=Syntaxin-1A;^Eukaryota; Metazoa; Ecdysozoa; Arthropoda; Hexapoda; Insecta; Pterygota; Neoptera; Endopterygota; Diptera; Brachycera; Muscomorpha; Ephydroidea; Drosophilidae; Drosophila; Sophophora	A0A061QHW0_CUPSA^A0A061QHW0_CUPSA^Q:5-283,H:12-265^84.23%ID^E:1e-159^SubName: Full=Putative syntaxin-1A {ECO:0000313|EMBL:JAC59303.1};^Eukaryota; Metazoa; Ecdysozoa; Arthropoda; Chelicerata; Arachnida; Araneae; Araneomorphae; Entelegynae; Lycosoidea; Ctenidae; Cupiennius	.	aug3.g173.t3|m.206	2-1294[+]	.	.	PF00804.20^Syntaxin^Syntaxin^38-108^E:1.1e-21`PF00804.20^Syntaxin^Syntaxin^104-165^E:2.2e-20`PF05739.14^SNARE^SNARE domain^232-293^E:2e-21	.	.	.	.	GO:0016020^cellular_component^membrane`GO:0005515^molecular_function^protein binding	.	.
aug3.g173	aug3.g173.t4	STX1A_DROME^STX1A_DROME^Q:11-274,H:40-282^69.4%ID^E:1e-118^RecName: Full=Syntaxin-1A;^Eukaryota; Metazoa; Ecdysozoa; Arthropoda; Hexapoda; Insecta; Pterygota; Neoptera; Endopterygota; Diptera; Brachycera; Muscomorpha; Ephydroidea; Drosophilidae; Drosophila; Sophophora	A0A061QHW0_CUPSA^A0A061QHW0_CUPSA^Q:11-263,H:38-265^84.19%ID^E:1e-142^SubName: Full=Putative syntaxin-1A {ECO:0000313|EMBL:JAC59303.1};^Eukaryota; Metazoa; Ecdysozoa; Arthropoda; Chelicerata; Arachnida; Araneae; Araneomorphae; Entelegynae; Lycosoidea; Ctenidae; Cupiennius	.	aug3.g173.t4|m.207	132-1343[+]	.	.	PF00804.20^Syntaxin^Syntaxin^11-73^E:1.8e-17`PF00804.20^Syntaxin^Syntaxin^69-130^E:2e-20`PF05739.14^SNARE^SNARE domain^197-258^E:1.9e-21	.	.	.	.	GO:0016020^cellular_component^membrane`GO:0005515^molecular_function^protein binding	.	.
aug3.g173	aug3.g173.t5	STX1A_DROME^STX1A_DROME^Q:11-274,H:40-282^69.4%ID^E:1e-117^RecName: Full=Syntaxin-1A;^Eukaryota; Metazoa; Ecdysozoa; Arthropoda; Hexapoda; Insecta; Pterygota; Neoptera; Endopterygota; Diptera; Brachycera; Muscomorpha; Ephydroidea; Drosophilidae; Drosophila; Sophophora	A0A061QHW0_CUPSA^A0A061QHW0_CUPSA^Q:11-263,H:38-265^84.19%ID^E:1e-141^SubName: Full=Putative syntaxin-1A {ECO:0000313|EMBL:JAC59303.1};^Eukaryota; Metazoa; Ecdysozoa; Arthropoda; Chelicerata; Arachnida; Araneae; Araneomorphae; Entelegynae; Lycosoidea; Ctenidae; Cupiennius	.	aug3.g173.t5|m.208	132-1319[+]	.	.	PF00804.20^Syntaxin^Syntaxin^11-73^E:1.7e-17`PF00804.20^Syntaxin^Syntaxin^69-130^E:1.9e-20`PF05739.14^SNARE^SNARE domain^197-258^E:1.8e-21	.	.	.	.	GO:0016020^cellular_component^membrane`GO:0005515^molecular_function^protein binding	.	.
aug3.g173	aug3.g173.t6	STX1A_CAEEL^STX1A_CAEEL^Q:1-188,H:98-284^70.74%ID^E:2e-91^RecName: Full=Syntaxin-1A homolog;^Eukaryota; Metazoa; Ecdysozoa; Nematoda; Chromadorea; Rhabditida; Rhabditoidea; Rhabditidae; Peloderinae; Caenorhabditis	A0A023FJU4_9ACAR^A0A023FJU4_9ACAR^Q:1-198,H:95-285^80.3%ID^E:4e-107^.^.	.	aug3.g173.t6|m.209	78-1064[+]	.	.	PF00804.20^Syntaxin^Syntaxin^1-36^E:6.3e-10`PF05739.14^SNARE^SNARE domain^103-164^E:1.3e-21	.	.	.	.	GO:0016020^cellular_component^membrane`GO:0005515^molecular_function^protein binding	.	.
aug3.g174	aug3.g174.t1	SIR4_DROME^SIR4_DROME^Q:23-303,H:22-302^51.96%ID^E:6e-103^RecName: Full=NAD-dependent protein deacetylase Sirt4 {ECO:0000255|HAMAP-Rule:MF_03161};^Eukaryota; Metazoa; Ecdysozoa; Arthropoda; Hexapoda; Insecta; Pterygota; Neoptera; Endopterygota; Diptera; Brachycera; Muscomorpha; Ephydroidea; Drosophilidae; Drosophila; Sophophora	C3YCU3_BRAFL^C3YCU3_BRAFL^Q:21-305,H:18-302^55.44%ID^E:9e-114^RecName: Full=NAD-dependent protein deacetylase {ECO:0000256|HAMAP-Rule:MF_03161};^Eukaryota; Metazoa; Chordata; Cephalochordata; Branchiostomidae; Branchiostoma	.	aug3.g174.t1|m.210	88-1008[+]	.	.	PF02146.12^SIR2^Sir2 family^54-259^E:9e-51	.	.	.	.	GO:0070403^molecular_function^NAD+ binding	.	.
aug3.g175	aug3.g175.t1	AL8A1_MOUSE^AL8A1_MOUSE^Q:3-423,H:5-487^43.69%ID^E:7e-136^RecName: Full=Aldehyde dehydrogenase family 8 member A1;^Eukaryota; Metazoa; Chordata; Craniata; Vertebrata; Euteleostomi; Mammalia; Eutheria; Euarchontoglires; Glires; Rodentia; Sciurognathi; Muroidea; Muridae; Murinae; Mus; Mus	A0A087T7N6_9ARAC^A0A087T7N6_9ARAC^Q:130-424,H:81-375^72.2%ID^E:4e-158^.^.	.	aug3.g175.t1|m.211	1-1326[+]	.	.	PF00171.17^Aldedh^Aldehyde dehydrogenase family^36-134^E:1.1e-21`PF00171.17^Aldedh^Aldehyde dehydrogenase family^147-434^E:8.4e-107	.	.	.	.	GO:0016491^molecular_function^oxidoreductase activity`GO:0008152^biological_process^metabolic process`GO:0055114^biological_process^oxidation-reduction process	.	.
aug3.g176	aug3.g176.t1	ZN564_HUMAN^ZN564_HUMAN^Q:15-351,H:158-495^25.98%ID^E:7e-25^RecName: Full=Zinc finger protein 564;^Eukaryota; Metazoa; Chordata; Craniata; Vertebrata; Euteleostomi; Mammalia; Eutheria; Euarchontoglires; Primates; Haplorrhini; Catarrhini; Hominidae; Homo`ZN564_HUMAN^ZN564_HUMAN^Q:106-306,H:81-249^25.73%ID^E:1e-09^RecName: Full=Zinc finger protein 564;^Eukaryota; Metazoa; Chordata; Craniata; Verteb…	A0A087U6C7_9ARAC^A0A087U6C7_9ARAC^Q:1-353,H:1-306^42.25%ID^E:1e-82^.^.	.	aug3.g176.t1|m.212	109-1203[+]	.	.	PF13912.1^zf-C2H2_6^C2H2-type zinc finger^27-42^E:840`PF13912.1^zf-C2H2_6^C2H2-type zinc finger^56-63^E:600`PF13912.1^zf-C2H2_6^C2H2-type zinc finger^81-93^E:0.61`PF00096.21^zf-C2H2^Zinc finger, C2H2 type^82-104^E:3.9e-05`PF13894.1^zf-C2H2_4^C2H2-type zinc finger^82-104^E:0.00038`PF12874.2^zf-met^Zinc-finger of C2H2 type^83-101^E:0.0076`PF13912.1^zf-C2H2_6^C2H2-type zinc finger^130-140^E:8.9`PF00…	.	.	.	.	GO:0046872^molecular_function^metal ion binding	.	.
aug3.g177	aug3.g177.t1	FLOT2_DROME^FLOT2_DROME^Q:1-116,H:322-437^72.41%ID^E:2e-51^RecName: Full=Flotillin-2;^Eukaryota; Metazoa; Ecdysozoa; Arthropoda; Hexapoda; Insecta; Pterygota; Neoptera; Endopterygota; Diptera; Brachycera; Muscomorpha; Ephydroidea; Drosophilidae; Drosophila; Sophophora	A0A087UTP6_9ARAC^A0A087UTP6_9ARAC^Q:1-116,H:309-424^78.45%ID^E:5e-55^.^.	.	aug3.g177.t1|m.213	158-1432[+]	.	.	PF01145.20^Band_7^SPFH domain / Band 7 family^6-186^E:4.2e-17	.	.	.	.	.	.	.
aug3.g178	aug3.g178.t1	TILB_XENTR^TILB_XENTR^Q:30-383,H:59-470^41.89%ID^E:7e-96^RecName: Full=Protein tilB homolog;^Eukaryota; Metazoa; Chordata; Craniata; Vertebrata; Euteleostomi; Amphibia; Batrachia; Anura; Pipoidea; Pipidae; Xenopodinae; Xenopus; Silurana	M3ZD70_XIPMA^M3ZD70_XIPMA^Q:30-383,H:56-435^43.26%ID^E:9e-97^SubName: Full=Uncharacterized protein {ECO:0000313|Ensembl:ENSXMAP00000000162};^Eukaryota; Metazoa; Chordata; Craniata; Vertebrata; Euteleostomi; Actinopterygii; Neopterygii; Teleostei; Neoteleostei; Acanthomorphata; Ovalentaria; Atherinomorphae; Cyprinodontiformes; Poeciliidae; Poeciliinae; Xiphophorus	.	aug3.g178.t1|m.214	43-1194[+]	.	.	PF14580.1^LRR_9^Leucine-rich repeat^33-135^E:3.4e-08	.	.	.	.	.	.	.
aug3.g179	aug3.g179.t1	.	.	.	.	.	.	.	.	.	.	.	.	.	.	.
aug3.g180	aug3.g180.t1	TC1A_CAEEL^TC1A_CAEEL^Q:11-168,H:71-233^35.5%ID^E:2e-18^RecName: Full=Transposable element Tc1 transposase;^Eukaryota; Metazoa; Ecdysozoa; Nematoda; Chromadorea; Rhabditida; Rhabditoidea; Rhabditidae; Peloderinae; Caenorhabditis	A0A087T5B7_9ARAC^A0A087T5B7_9ARAC^Q:11-167,H:43-199^64.33%ID^E:3e-61^.^.	.	aug3.g180.t1|m.215	171-677[+]	.	.	PF13358.1^DDE_3^DDE superfamily endonuclease^22-160^E:3.1e-19	.	.	.	.	.	.	.
aug3.g181	aug3.g181.t1	.	.	.	aug3.g181.t1|m.216	510-1415[+]	.	.	.	.	.	.	.	.	.	.
aug3.g181	aug3.g181.t2	.	.	.	aug3.g181.t2|m.217	253-1884[+]	.	.	.	.	.	.	.	.	.	.
aug3.g182	aug3.g182.t1	MA2C1_MOUSE^MA2C1_MOUSE^Q:278-1297,H:8-1003^46.73%ID^E:0^RecName: Full=Alpha-mannosidase 2C1;^Eukaryota; Metazoa; Chordata; Craniata; Vertebrata; Euteleostomi; Mammalia; Eutheria; Euarchontoglires; Glires; Rodentia; Sciurognathi; Muroidea; Muridae; Murinae; Mus; Mus`MA2C1_MOUSE^MA2C1_MOUSE^Q:2-337,H:4-336^50.59%ID^E:3e-96^RecName: Full=Alpha-mannosidase 2C1;^Eukaryota; Metazoa; Chordata; Craniata…	L7M1G2_9ACAR^L7M1G2_9ACAR^Q:324-1298,H:70-1035^54.99%ID^E:0^.^.`L7M1G2_9ACAR^L7M1G2_9ACAR^Q:1-337,H:1-339^54.84%ID^E:2e-117^.^.	.	aug3.g182.t1|m.218	184-4137[+]	.	.	PF01074.17^Glyco_hydro_38^Glycosyl hydrolases family 38 N-terminal domain^252-337^E:1e-26`PF01074.17^Glyco_hydro_38^Glycosyl hydrolases family 38 N-terminal domain^503-762^E:1.6e-85`PF09261.6^Alpha-mann_mid^Alpha mannosidase, middle domain^769-848^E:2.8e-23`PF07748.8^Glyco_hydro_38C^Glycosyl hydrolases family 38 C-terminal domain^881-1299^E:1.1e-72	.	.	.	.	GO:0004559^molecular_function^alpha-mannosidase activity`GO:0005975^biological_process^carbohydrate metabolic process`GO:0004553^molecular_function^hydrolase activity, hydrolyzing O-glycosyl compounds`GO:0008270^molecular_function^zinc ion binding`GO:0015923^molecular_function^mannosidase activity`GO:0006013^biological_process^mannose metabolic process	.	.
aug3.g183	aug3.g183.t1	SETMR_HUMAN^SETMR_HUMAN^Q:202-478,H:394-661^31.54%ID^E:3e-38^RecName: Full=Histone-lysine N-methyltransferase SETMAR {ECO:0000305};^Eukaryota; Metazoa; Chordata; Craniata; Vertebrata; Euteleostomi; Mammalia; Eutheria; Euarchontoglires; Primates; Haplorrhini; Catarrhini; Hominidae; Homo	A0A087TLY9_9ARAC^A0A087TLY9_9ARAC^Q:204-489,H:61-346^58.39%ID^E:1e-117^.^.	.	aug3.g183.t1|m.220	1674-2195[+]	.	.	PF00002.19^7tm_2^7 transmembrane receptor (Secretin family)^3-150^E:3.3e-19	.	.	.	.	GO:0004930^molecular_function^G-protein coupled receptor activity`GO:0007186^biological_process^G-protein coupled receptor signaling pathway`GO:0016021^cellular_component^integral component of membrane	.	.
aug3.g183	aug3.g183.t1	SETMR_HUMAN^SETMR_HUMAN^Q:202-478,H:394-661^31.54%ID^E:3e-38^RecName: Full=Histone-lysine N-methyltransferase SETMAR {ECO:0000305};^Eukaryota; Metazoa; Chordata; Craniata; Vertebrata; Euteleostomi; Mammalia; Eutheria; Euarchontoglires; Primates; Haplorrhini; Catarrhini; Hominidae; Homo	A0A087TLY9_9ARAC^A0A087TLY9_9ARAC^Q:204-489,H:61-346^58.39%ID^E:1e-117^.^.	.	aug3.g183.t1|m.219	129-1568[+]	.	.	PF00090.14^TSP_1^Thrombospondin type 1 domain^30-84^E:4e-07`PF00090.14^TSP_1^Thrombospondin type 1 domain^91-137^E:1e-06`PF13358.1^DDE_3^DDE superfamily endonuclease^307-463^E:1.3e-10`PF01359.13^Transposase_1^Transposase (partial DDE domain)^322-397^E:1.5e-22	.	.	.	.	.	.	.
aug3.g184	aug3.g184.t1	.	B7PTI9_IXOSC^B7PTI9_IXOSC^Q:24-244,H:14-234^48.23%ID^E:3e-67^SubName: Full=Putative uncharacterized protein {ECO:0000313|EMBL:EEC09911.1};^Eukaryota; Metazoa; Ecdysozoa; Arthropoda; Chelicerata; Arachnida; Acari; Parasitiformes; Ixodida; Ixodoidea; Ixodidae; Ixodinae; Ixodes	.	aug3.g184.t1|m.221	130-888[+]	.	.	.	.	.	.	.	.	.	.
aug3.g185	aug3.g185.t1	TCB2_CAEBR^TCB2_CAEBR^Q:61-207,H:132-273^32.65%ID^E:8e-22^RecName: Full=Transposable element Tcb2 transposase;^Eukaryota; Metazoa; Ecdysozoa; Nematoda; Chromadorea; Rhabditida; Rhabditoidea; Rhabditidae; Peloderinae; Caenorhabditis	F7E9Z0_XENTR^F7E9Z0_XENTR^Q:61-205,H:142-286^53.1%ID^E:5e-49^SubName: Full=Uncharacterized protein {ECO:0000313|Ensembl:ENSXETP00000063303};^Eukaryota; Metazoa; Chordata; Craniata; Vertebrata; Euteleostomi; Amphibia; Batrachia; Anura; Pipoidea; Pipidae; Xenopodinae; Xenopus; Silurana	.	aug3.g185.t1|m.222	3-725[+]	.	.	PF13358.1^DDE_3^DDE superfamily endonuclease^97-169^E:4.9e-15	.	.	.	.	.	.	.
aug3.g186	aug3.g186.t1	HMCN2_HUMAN^HMCN2_HUMAN^Q:91-895,H:1850-2619^23.98%ID^E:7e-34^RecName: Full=Hemicentin-2;^Eukaryota; Metazoa; Chordata; Craniata; Vertebrata; Euteleostomi; Mammalia; Eutheria; Euarchontoglires; Primates; Haplorrhini; Catarrhini; Hominidae; Homo`HMCN2_HUMAN^HMCN2_HUMAN^Q:26-895,H:3046-3843^24.86%ID^E:5e-28^RecName: Full=Hemicentin-2;^Eukaryota; Metazoa; Chordata; Craniata; Vertebrata; Euteleostomi…	A0A087UPJ0_9ARAC^A0A087UPJ0_9ARAC^Q:569-1028,H:1-461^87.85%ID^E:0^.^.	.	aug3.g186.t1|m.223	1-3111[+]	.	.	PF13895.1^Ig_2^Immunoglobulin domain^33-128^E:0.04`PF07686.12^V-set^Immunoglobulin V-set domain^34-118^E:1.3e-08`PF13895.1^Ig_2^Immunoglobulin domain^157-227^E:0.0017`PF08205.7^C2-set_2^CD80-like C2-set immunoglobulin domain^161-228^E:4.8e-11`PF13927.1^Ig_3^Immunoglobulin domain^249-327^E:2.1e-05`PF13895.1^Ig_2^Immunoglobulin domain^252-332^E:1.7e-06`PF08205.7^C2-set_2^CD80-like C2-set immunoglob…	.	.	.	.	.	.	.
aug3.g187	aug3.g187.t1	.	A0A087V071_9ARAC^A0A087V071_9ARAC^Q:24-171,H:21-166^37.16%ID^E:1e-24^.^.	.	aug3.g187.t1|m.224	25-573[+]	.	.	PF00075.19^RNase_H^RNase H^29-57^E:7.6e-05	.	.	.	.	GO:0003676^molecular_function^nucleic acid binding`GO:0004523^molecular_function^RNA-DNA hybrid ribonuclease activity	.	.
aug3.g188	aug3.g188.t1	.	X1X109_ACYPI^X1X109_ACYPI^Q:1-64,H:804-865^70.31%ID^E:1e-16^.^.	.	aug3.g188.t1|m.225	2-469[+]	.	.	.	.	.	.	.	.	.	.
aug3.g189	aug3.g189.t1	TCB1_CAEBR^TCB1_CAEBR^Q:47-240,H:31-273^28.4%ID^E:2e-24^RecName: Full=Transposable element Tcb1 transposase;^Eukaryota; Metazoa; Ecdysozoa; Nematoda; Chromadorea; Rhabditida; Rhabditoidea; Rhabditidae; Peloderinae; Caenorhabditis	A0A034VZC4_BACDO^A0A034VZC4_BACDO^Q:48-240,H:100-342^37.45%ID^E:3e-46^.^.	.	aug3.g189.t1|m.226	264-986[+]	.	.	PF01498.13^HTH_Tnp_Tc3_2^Transposase^53-89^E:1.4e-08`PF13358.1^DDE_3^DDE superfamily endonuclease^149-201^E:3.8e-07	.	.	.	.	GO:0003677^molecular_function^DNA binding`GO:0004803^molecular_function^transposase activity`GO:0006313^biological_process^transposition, DNA-mediated`GO:0015074^biological_process^DNA integration	.	.
aug3.g190	aug3.g190.t1	.	J9KDP7_ACYPI^J9KDP7_ACYPI^Q:100-329,H:237-479^35.39%ID^E:6e-34^.^.	.	aug3.g190.t1|m.228	98-1087[+]	.	.	PF05699.9^Dimer_Tnp_hAT^hAT family C-terminal dimerisation region^224-304^E:3.1e-09	.	.	.	.	GO:0046983^molecular_function^protein dimerization activity	.	.
aug3.g191	aug3.g191.t1	SPD2_NEPCL^SPD2_NEPCL^Q:128-217,H:537-627^39.56%ID^E:5e-11^RecName: Full=Spidroin-2;^Eukaryota; Metazoa; Ecdysozoa; Arthropoda; Chelicerata; Arachnida; Araneae; Araneomorphae; Entelegynae; Araneoidea; Nephilidae; Nephila	Q9BIU0_9ARAC^Q9BIU0_9ARAC^Q:134-217,H:276-359^44.05%ID^E:4e-13^.^.	.	aug3.g191.t1|m.229	2-700[+]	.	.	PF11260.3^Spidroin_MaSp^Major ampullate spidroin 1 and 2^134-212^E:4e-16	.	.	.	.	.	.	.
aug3.g192	aug3.g192.t1	TCB2_CAEBR^TCB2_CAEBR^Q:111-351,H:2-273^28.73%ID^E:1e-27^RecName: Full=Transposable element Tcb2 transposase;^Eukaryota; Metazoa; Ecdysozoa; Nematoda; Chromadorea; Rhabditida; Rhabditoidea; Rhabditidae; Peloderinae; Caenorhabditis	A0A087U583_9ARAC^A0A087U583_9ARAC^Q:42-349,H:1-340^78.01%ID^E:0^.^.	.	aug3.g192.t1|m.230	158-1237[+]	.	.	PF01498.13^HTH_Tnp_Tc3_2^Transposase^119-189^E:1.5e-11`PF13358.1^DDE_3^DDE superfamily endonuclease^201-313^E:8.9e-14	.	.	.	.	GO:0003677^molecular_function^DNA binding`GO:0004803^molecular_function^transposase activity`GO:0006313^biological_process^transposition, DNA-mediated`GO:0015074^biological_process^DNA integration	.	.
aug3.g193	aug3.g193.t1	.	A0A087T2R5_9ARAC^A0A087T2R5_9ARAC^Q:116-295,H:197-375^62.78%ID^E:3e-74^.^.	.	aug3.g193.t1|m.231	73-963[+]	.	.	.	.	.	.	.	.	.	.
aug3.g194	aug3.g194.t1	.	A0A087TX77_9ARAC^A0A087TX77_9ARAC^Q:35-119,H:493-584^33.33%ID^E:1e-05^.^.	.	aug3.g194.t1|m.232	96-455[+]	.	.	.	.	.	.	.	.	.	.
aug3.g195	aug3.g195.t1	PLPL8_RABIT^PLPL8_RABIT^Q:185-604,H:358-777^47.74%ID^E:1e-139^RecName: Full=Calcium-independent phospholipase A2-gamma;^Eukaryota; Metazoa; Chordata; Craniata; Vertebrata; Euteleostomi; Mammalia; Eutheria; Euarchontoglires; Glires; Lagomorpha; Leporidae; Oryctolagus	A0A087TW26_9ARAC^A0A087TW26_9ARAC^Q:16-520,H:17-506^64.52%ID^E:0^.^.	.	aug3.g195.t1|m.233	188-2005[+]	.	.	PF01734.17^Patatin^Patatin-like phospholipase^277-471^E:2.1e-24	.	.	.	.	GO:0006629^biological_process^lipid metabolic process	.	.
aug3.g196	aug3.g196.t1	.	.	.	.	.	.	.	.	.	.	.	.	.	.	.
aug3.g197	aug3.g197.t1	.	.	.	aug3.g197.t1|m.234	1-459[+]	.	.	.	.	.	.	.	.	.	.
aug3.g198	aug3.g198.t1	.	.	.	aug3.g198.t1|m.235	2-832[+]	.	.	.	.	.	.	.	.	.	.
aug3.g199	aug3.g199.t1	NAB_DROME^NAB_DROME^Q:54-318,H:96-435^41.06%ID^E:4e-58^RecName: Full=NGFI-A-binding protein homolog;^Eukaryota; Metazoa; Ecdysozoa; Arthropoda; Hexapoda; Insecta; Pterygota; Neoptera; Endopterygota; Diptera; Brachycera; Muscomorpha; Ephydroidea; Drosophilidae; Drosophila; Sophophora	A0A087UAS4_9ARAC^A0A087UAS4_9ARAC^Q:1-428,H:1-475^78.41%ID^E:0^.^.	.	aug3.g199.t1|m.236	180-2168[+]	.	.	PF04904.8^NCD1^NAB conserved region 1 (NCD1)^68-147^E:6.8e-47`PF04905.8^NCD2^NAB conserved region 2 (NCD2)^273-319^E:6.3e-20	.	.	.	.	GO:0045892^biological_process^negative regulation of transcription, DNA-templated`GO:0005634^cellular_component^nucleus	.	.
aug3.g199	aug3.g199.t2	NAB_DROME^NAB_DROME^Q:54-316,H:96-435^40.47%ID^E:3e-56^RecName: Full=NGFI-A-binding protein homolog;^Eukaryota; Metazoa; Ecdysozoa; Arthropoda; Hexapoda; Insecta; Pterygota; Neoptera; Endopterygota; Diptera; Brachycera; Muscomorpha; Ephydroidea; Drosophilidae; Drosophila; Sophophora	A0A087UAS4_9ARAC^A0A087UAS4_9ARAC^Q:1-426,H:1-475^78.78%ID^E:0^.^.	.	aug3.g199.t2|m.237	180-2162[+]	.	.	PF04904.8^NCD1^NAB conserved region 1 (NCD1)^66-145^E:6.8e-47`PF04905.8^NCD2^NAB conserved region 2 (NCD2)^271-317^E:6.3e-20	.	.	.	.	GO:0045892^biological_process^negative regulation of transcription, DNA-templated`GO:0005634^cellular_component^nucleus	.	.
aug3.g199	aug3.g199.t3	NAB_DROME^NAB_DROME^Q:54-298,H:96-375^46.62%ID^E:3e-60^RecName: Full=NGFI-A-binding protein homolog;^Eukaryota; Metazoa; Ecdysozoa; Arthropoda; Hexapoda; Insecta; Pterygota; Neoptera; Endopterygota; Diptera; Brachycera; Muscomorpha; Ephydroidea; Drosophilidae; Drosophila; Sophophora	A0A087UAS4_9ARAC^A0A087UAS4_9ARAC^Q:1-376,H:1-368^72.61%ID^E:3e-146^.^.`A0A087UAS4_9ARAC^A0A087UAS4_9ARAC^Q:280-365,H:392-475^73.26%ID^E:4e-27^.^.	.	aug3.g199.t3|m.238	180-1979[+]	.	.	PF04904.8^NCD1^NAB conserved region 1 (NCD1)^66-145^E:5.9e-47`PF04905.8^NCD2^NAB conserved region 2 (NCD2)^202-344^E:1.3e-20	.	.	.	.	GO:0045892^biological_process^negative regulation of transcription, DNA-templated`GO:0005634^cellular_component^nucleus	.	.
aug3.g200	aug3.g200.t1	KIF28_MOUSE^KIF28_MOUSE^Q:1-485,H:301-764^34.31%ID^E:3e-75^RecName: Full=Kinesin-like protein KIF28P;^Eukaryota; Metazoa; Chordata; Craniata; Vertebrata; Euteleostomi; Mammalia; Eutheria; Euarchontoglires; Glires; Rodentia; Sciurognathi; Muroidea; Muridae; Murinae; Mus; Mus	T1K6K8_TETUR^T1K6K8_TETUR^Q:19-492,H:1-479^56.37%ID^E:0^SubName: Full=Uncharacterized protein {ECO:0000313|EnsemblMetazoa:tetur06g00850.1};^Eukaryota; Metazoa; Ecdysozoa; Arthropoda; Chelicerata; Arachnida; Acari; Acariformes; Trombidiformes; Prostigmata; Eleutherengona; Raphignathae; Tetranychoidea; Tetranychidae; Tetranychus	.	aug3.g200.t1|m.239	1-1689[+]	.	.	PF00225.18^Kinesin^Kinesin motor domain^1-123^E:3.2e-44`PF00498.21^FHA^FHA domain^252-316^E:2.1e-06`PF12423.3^KIF1B^Kinesin protein 1B^434-474^E:4.1e-06	.	.	.	.	GO:0003777^molecular_function^microtubule motor activity`GO:0005524^molecular_function^ATP binding`GO:0008017^molecular_function^microtubule binding`GO:0007018^biological_process^microtubule-based movement`GO:0005515^molecular_function^protein binding	.	.
aug3.g201	aug3.g201.t1	KIF28_RAT^KIF28_RAT^Q:13-165,H:50-197^50.94%ID^E:2e-44^RecName: Full=Kinesin-like protein KIF28P;^Eukaryota; Metazoa; Chordata; Craniata; Vertebrata; Euteleostomi; Mammalia; Eutheria; Euarchontoglires; Glires; Rodentia; Sciurognathi; Muroidea; Muridae; Murinae; Rattus	T1ISP8_STRMM^T1ISP8_STRMM^Q:2-166,H:3-166^63.03%ID^E:7e-67^RecName: Full=Kinesin-like protein {ECO:0000256|RuleBase:RU000394};^Eukaryota; Metazoa; Ecdysozoa; Arthropoda; Myriapoda; Chilopoda; Pleurostigmophora; Geophilomorpha; Linotaeniidae; Strigamia	.	aug3.g201.t1|m.240	94-609[+]	.	.	PF00225.18^Kinesin^Kinesin motor domain^18-164^E:1.4e-29	.	.	.	.	GO:0003777^molecular_function^microtubule motor activity`GO:0005524^molecular_function^ATP binding`GO:0008017^molecular_function^microtubule binding`GO:0007018^biological_process^microtubule-based movement	.	.
aug3.g202	aug3.g202.t1	WDR48_XENTR^WDR48_XENTR^Q:9-654,H:1-649^68.24%ID^E:0^RecName: Full=WD repeat-containing protein 48;^Eukaryota; Metazoa; Chordata; Craniata; Vertebrata; Euteleostomi; Amphibia; Batrachia; Anura; Pipoidea; Pipidae; Xenopodinae; Xenopus; Silurana	L7M794_9ACAR^L7M794_9ACAR^Q:9-654,H:1-665^72.71%ID^E:0^.^.	.	aug3.g202.t1|m.241	205-2343[+]	.	.	PF00400.27^WD40^WD domain, G-beta repeat^39-68^E:0.00049`PF00400.27^WD40^WD domain, G-beta repeat^77-112^E:1.4e-06`PF00400.27^WD40^WD domain, G-beta repeat^118-154^E:1.1e-05`PF00400.27^WD40^WD domain, G-beta repeat^170-205^E:3.2e-06`PF00400.27^WD40^WD domain, G-beta repeat^213-247^E:3.6e-09`PF11816.3^DUF3337^Domain of unknown function (DUF3337)^369-658^E:1.1e-47	.	.	.	.	GO:0005515^molecular_function^protein binding	.	.
aug3.g203	aug3.g203.t1	AGRIN_HUMAN^AGRIN_HUMAN^Q:168-356,H:31-242^32.55%ID^E:4e-20^RecName: Full=Agrin;^Eukaryota; Metazoa; Chordata; Craniata; Vertebrata; Euteleostomi; Mammalia; Eutheria; Euarchontoglires; Primates; Haplorrhini; Catarrhini; Hominidae; Homo`AGRIN_HUMAN^AGRIN_HUMAN^Q:275-358,H:451-536^34.88%ID^E:2e-11^RecName: Full=Agrin;^Eukaryota; Metazoa; Chordata; Craniata; Vertebrata; Euteleostomi; Mammalia; Euthe…	A0A087U6X0_9ARAC^A0A087U6X0_9ARAC^Q:140-356,H:1-223^72.32%ID^E:3e-110^.^.	.	aug3.g203.t1|m.242	24-1106[+]	.	.	PF03146.10^NtA^Agrin NtA domain^168-275^E:1.2e-10`PF00050.16^Kazal_1^Kazal-type serine protease inhibitor domain^313-356^E:1.2e-10`PF07648.10^Kazal_2^Kazal-type serine protease inhibitor domain^316-356^E:1.2e-10	.	.	.	.	GO:0043236^molecular_function^laminin binding`GO:0007213^biological_process^G-protein coupled acetylcholine receptor signaling pathway`GO:0043113^biological_process^receptor clustering`GO:0005515^molecular_function^protein binding	.	.
aug3.g204	aug3.g204.t1	ADRL_DROME^ADRL_DROME^Q:50-387,H:80-436^64.99%ID^E:8e-166^RecName: Full=Adiponectin receptor protein;^Eukaryota; Metazoa; Ecdysozoa; Arthropoda; Hexapoda; Insecta; Pterygota; Neoptera; Endopterygota; Diptera; Brachycera; Muscomorpha; Ephydroidea; Drosophilidae; Drosophila; Sophophora	L7LVF3_9ACAR^L7LVF3_9ACAR^Q:30-388,H:38-389^76.88%ID^E:0^.^.	.	aug3.g204.t1|m.243	255-1445[+]	.	.	PF03006.15^HlyIII^Haemolysin-III related^149-370^E:6.9e-69	.	.	.	.	GO:0016021^cellular_component^integral component of membrane	.	.
aug3.g205	aug3.g205.t1	.	A0A023F0F3_TRIIF^A0A023F0F3_TRIIF^Q:2-30,H:666-694^79.31%ID^E:7e-06^.^.	.	aug3.g205.t1|m.244	117-497[+]	.	.	.	.	.	.	.	.	.	.
aug3.g206	aug3.g206.t1	DCAF4_BOVIN^DCAF4_BOVIN^Q:228-371,H:317-458^27.15%ID^E:3e-08^RecName: Full=DDB1- and CUL4-associated factor 4;^Eukaryota; Metazoa; Chordata; Craniata; Vertebrata; Euteleostomi; Mammalia; Eutheria; Laurasiatheria; Cetartiodactyla; Ruminantia; Pecora; Bovidae; Bovinae; Bos	A0A087UIB5_9ARAC^A0A087UIB5_9ARAC^Q:39-399,H:30-401^26.49%ID^E:2e-32^.^.	.	aug3.g206.t1|m.245	177-1376[+]	.	.	.	.	.	.	.	.	.	.
aug3.g207	aug3.g207.t1	PCF11_HUMAN^PCF11_HUMAN^Q:5-187,H:18-215^40.91%ID^E:5e-37^RecName: Full=Pre-mRNA cleavage complex 2 protein Pcf11;^Eukaryota; Metazoa; Chordata; Craniata; Vertebrata; Euteleostomi; Mammalia; Eutheria; Euarchontoglires; Primates; Haplorrhini; Catarrhini; Hominidae; Homo`PCF11_HUMAN^PCF11_HUMAN^Q:1129-1352,H:1248-1483^33.47%ID^E:3e-29^RecName: Full=Pre-mRNA cleavage complex 2 protein Pcf11;^Eukaryo…	V5HCH5_IXORI^V5HCH5_IXORI^Q:1142-1561,H:160-626^32.99%ID^E:4e-61^.^.	.	aug3.g207.t1|m.246	205-4890[+]	.	.	.	.	.	.	.	.	.	.
aug3.g208	aug3.g208.t1	SRCA_MOUSE^SRCA_MOUSE^Q:324-798,H:404-881^39.63%ID^E:9e-116^RecName: Full=Sarcalumenin;^Eukaryota; Metazoa; Chordata; Craniata; Vertebrata; Euteleostomi; Mammalia; Eutheria; Euarchontoglires; Glires; Rodentia; Sciurognathi; Muroidea; Muridae; Murinae; Mus; Mus	A0A087UX84_9ARAC^A0A087UX84_9ARAC^Q:295-806,H:321-843^78.2%ID^E:0^.^.	.	aug3.g208.t1|m.247	149-2590[+]	.	.	PF01926.18^MMR_HSR1^50S ribosome-binding GTPase^455-610^E:4.4e-09`PF00350.18^Dynamin_N^Dynamin family^455-606^E:5.4e-08	.	.	.	.	GO:0005525^molecular_function^GTP binding	.	.
aug3.g209	aug3.g209.t1	OTOP2_MOUSE^OTOP2_MOUSE^Q:122-631,H:53-560^22.72%ID^E:1e-14^RecName: Full=Otopetrin-2;^Eukaryota; Metazoa; Chordata; Craniata; Vertebrata; Euteleostomi; Mammalia; Eutheria; Euarchontoglires; Glires; Rodentia; Sciurognathi; Muroidea; Muridae; Murinae; Mus; Mus	A0A087UX85_9ARAC^A0A087UX85_9ARAC^Q:1-639,H:2-657^75.04%ID^E:0^.^.	.	aug3.g209.t1|m.248	197-2116[+]	.	.	PF03189.8^Otopetrin^Otopetrin^190-621^E:3.2e-71	.	.	.	.	.	.	.
aug3.g209	aug3.g209.t2	OTOP2_MOUSE^OTOP2_MOUSE^Q:164-673,H:53-560^22.72%ID^E:3e-14^RecName: Full=Otopetrin-2;^Eukaryota; Metazoa; Chordata; Craniata; Vertebrata; Euteleostomi; Mammalia; Eutheria; Euarchontoglires; Glires; Rodentia; Sciurognathi; Muroidea; Muridae; Murinae; Mus; Mus	A0A087UX85_9ARAC^A0A087UX85_9ARAC^Q:43-681,H:2-657^75.04%ID^E:0^.^.	.	aug3.g209.t2|m.249	257-2302[+]	.	.	PF03189.8^Otopetrin^Otopetrin^232-663^E:3.8e-71	.	.	.	.	.	.	.
aug3.g210	aug3.g210.t1	OTOP2_MOUSE^OTOP2_MOUSE^Q:192-618,H:91-560^23.99%ID^E:3e-27^RecName: Full=Otopetrin-2;^Eukaryota; Metazoa; Chordata; Craniata; Vertebrata; Euteleostomi; Mammalia; Eutheria; Euarchontoglires; Glires; Rodentia; Sciurognathi; Muroidea; Muridae; Murinae; Mus; Mus	L7M7Q6_9ACAR^L7M7Q6_9ACAR^Q:91-626,H:1-553^74.23%ID^E:0^.^.	.	aug3.g210.t1|m.250	77-1960[+]	.	.	PF03189.8^Otopetrin^Otopetrin^203-309^E:4.7e-48`PF03189.8^Otopetrin^Otopetrin^331-608^E:5.2e-97	.	.	.	.	.	.	.
aug3.g210	aug3.g210.t2	OTOP2_MOUSE^OTOP2_MOUSE^Q:211-633,H:95-560^24.59%ID^E:3e-26^RecName: Full=Otopetrin-2;^Eukaryota; Metazoa; Chordata; Craniata; Vertebrata; Euteleostomi; Mammalia; Eutheria; Euarchontoglires; Glires; Rodentia; Sciurognathi; Muroidea; Muridae; Murinae; Mus; Mus	L7M7Q6_9ACAR^L7M7Q6_9ACAR^Q:106-641,H:1-553^74.23%ID^E:0^.^.	.	aug3.g210.t2|m.251	150-2078[+]	.	.	PF03189.8^Otopetrin^Otopetrin^218-324^E:4.8e-48`PF03189.8^Otopetrin^Otopetrin^346-623^E:5.6e-97	.	.	.	.	.	.	.
aug3.g211	aug3.g211.t1	OTOP2_MOUSE^OTOP2_MOUSE^Q:288-735,H:94-560^22.85%ID^E:6e-29^RecName: Full=Otopetrin-2;^Eukaryota; Metazoa; Chordata; Craniata; Vertebrata; Euteleostomi; Mammalia; Eutheria; Euarchontoglires; Glires; Rodentia; Sciurognathi; Muroidea; Muridae; Murinae; Mus; Mus	A0A087TYP2_9ARAC^A0A087TYP2_9ARAC^Q:176-742,H:26-596^57.63%ID^E:0^.^.	.	aug3.g211.t1|m.252	70-2310[+]	.	.	PF03189.8^Otopetrin^Otopetrin^296-725^E:5e-133	.	.	.	.	.	.	.
aug3.g212	aug3.g212.t1	SRC42_DROME^SRC42_DROME^Q:1-522,H:1-514^80%ID^E:0^RecName: Full=Tyrosine-protein kinase Src42A;^Eukaryota; Metazoa; Ecdysozoa; Arthropoda; Hexapoda; Insecta; Pterygota; Neoptera; Endopterygota; Diptera; Brachycera; Muscomorpha; Ephydroidea; Drosophilidae; Drosophila; Sophophora	A0A087TN49_9ARAC^A0A087TN49_9ARAC^Q:1-526,H:1-530^93.02%ID^E:0^.^.	.	aug3.g212.t1|m.253	330-1910[+]	.	.	PF07653.12^SH3_2^Variant SH3 domain^79-132^E:6e-10`PF00018.23^SH3_1^SH3 domain^80-127^E:3.3e-19`PF14604.1^SH3_9^Variant SH3 domain^81-131^E:1.5e-12`PF00017.19^SH2^SH2 domain^141-218^E:8.4e-27`PF07714.12^Pkinase_Tyr^Protein tyrosine kinase^259-507^E:1e-99`PF00069.20^Pkinase^Protein kinase domain^260-504^E:2.9e-52	.	.	.	.	GO:0005515^molecular_function^protein binding`GO:0004672^molecular_function^protein kinase activity`GO:0006468^biological_process^protein phosphorylation`GO:0005524^molecular_function^ATP binding	.	.
aug3.g213	aug3.g213.t1	.	W4Z9H8_STRPU^W4Z9H8_STRPU^Q:71-154,H:25-107^38.1%ID^E:7e-09^.^.	.	aug3.g213.t1|m.254	401-874[+]	.	.	.	.	.	.	.	.	.	.
aug3.g213	aug3.g213.t2	.	W4Z9H8_STRPU^W4Z9H8_STRPU^Q:95-178,H:25-107^38.1%ID^E:1e-08^.^.	.	aug3.g213.t2|m.255	170-715[+]	.	.	.	.	.	.	.	.	.	.
aug3.g214	aug3.g214.t1	FMR1_DROME^FMR1_DROME^Q:22-444,H:1-402^48.44%ID^E:1e-119^RecName: Full=Fragile X mental retardation syndrome-related protein 1;^Eukaryota; Metazoa; Ecdysozoa; Arthropoda; Hexapoda; Insecta; Pterygota; Neoptera; Endopterygota; Diptera; Brachycera; Muscomorpha; Ephydroidea; Drosophilidae; Drosophila; Sophophora	A0A087UUQ0_9ARAC^A0A087UUQ0_9ARAC^Q:22-510,H:1-461^71.2%ID^E:0^.^.	.	aug3.g214.t1|m.256	364-2316[+]	.	.	PF00013.24^KH_1^KH domain^277-333^E:0.00014`PF00013.24^KH_1^KH domain^342-404^E:5.9e-09`PF13014.1^KH_3^KH domain^349-381^E:3.2e-05	.	.	.	.	GO:0003723^molecular_function^RNA binding	.	.
aug3.g215	aug3.g215.t1	.	A0A087T562_9ARAC^A0A087T562_9ARAC^Q:15-89,H:100-174^80%ID^E:1e-38^.^.	.	.	.	.	.	.	.	.	.	.	.	.	.
aug3.g216	aug3.g216.t1	TC3A_CAEEL^TC3A_CAEEL^Q:9-90,H:217-300^35.71%ID^E:2e-10^RecName: Full=Transposable element Tc3 transposase;^Eukaryota; Metazoa; Ecdysozoa; Nematoda; Chromadorea; Rhabditida; Rhabditoidea; Rhabditidae; Peloderinae; Caenorhabditis	A0A087TVA8_9ARAC^A0A087TVA8_9ARAC^Q:1-90,H:29-118^62.22%ID^E:8e-29^.^.	.	aug3.g216.t1|m.257	2-349[+]	.	.	PF13358.1^DDE_3^DDE superfamily endonuclease^19-88^E:1.6e-11	.	.	.	.	.	.	.
aug3.g217	aug3.g217.t1	DOPR2_DROME^DOPR2_DROME^Q:81-458,H:122-507^54.5%ID^E:1e-130^RecName: Full=Dopamine receptor 2;^Eukaryota; Metazoa; Ecdysozoa; Arthropoda; Hexapoda; Insecta; Pterygota; Neoptera; Endopterygota; Diptera; Brachycera; Muscomorpha; Ephydroidea; Drosophilidae; Drosophila; Sophophora	A0A087TWM6_9ARAC^A0A087TWM6_9ARAC^Q:53-431,H:2-369^69.27%ID^E:0^.^.	.	aug3.g217.t1|m.258	48-1469[+]	.	.	PF10320.4^7TM_GPCR_Srsx^Serpentine type 7TM GPCR chemoreceptor Srsx^81-267^E:1.1e-05`PF00001.16^7tm_1^7 transmembrane receptor (rhodopsin family)^84-424^E:3.9e-83`PF10320.4^7TM_GPCR_Srsx^Serpentine type 7TM GPCR chemoreceptor Srsx^359-438^E:0.00021	.	.	.	.	GO:0004930^molecular_function^G-protein coupled receptor activity`GO:0007186^biological_process^G-protein coupled receptor signaling pathway`GO:0016021^cellular_component^integral component of membrane	.	.
aug3.g218	aug3.g218.t1	.	.	.	.	.	.	.	.	.	.	.	.	.	.	.
aug3.g219	aug3.g219.t1	.	A0A087TWM5_9ARAC^A0A087TWM5_9ARAC^Q:1-94,H:1-94^74.47%ID^E:8e-46^.^.	.	.	.	.	.	.	.	.	.	.	.	.	.
aug3.g220	aug3.g220.t1	.	.	.	aug3.g220.t1|m.260	133-648[+]	.	.	.	.	.	.	.	.	.	.
aug3.g221	aug3.g221.t1	.	A0A087TWM4_9ARAC^A0A087TWM4_9ARAC^Q:1-86,H:1-85^67.05%ID^E:5e-31^.^.	.	.	.	.	.	.	.	.	.	.	.	.	.
aug3.g222	aug3.g222.t1	NKX62_HUMAN^NKX62_HUMAN^Q:9-234,H:9-239^51.9%ID^E:2e-63^RecName: Full=Homeobox protein Nkx-6.2;^Eukaryota; Metazoa; Chordata; Craniata; Vertebrata; Euteleostomi; Mammalia; Eutheria; Euarchontoglires; Primates; Haplorrhini; Catarrhini; Hominidae; Homo	H3AES3_LATCH^H3AES3_LATCH^Q:5-241,H:10-247^55.1%ID^E:8e-73^SubName: Full=Uncharacterized protein {ECO:0000313|Ensembl:ENSLACP00000008144};^Eukaryota; Metazoa; Chordata; Craniata; Vertebrata; Euteleostomi; Coelacanthiformes; Coelacanthidae; Latimeria	.	aug3.g222.t1|m.261	2-799[+]	.	.	PF00046.24^Homeobox^Homeobox domain^154-210^E:1.1e-21	.	.	.	.	GO:0003677^molecular_function^DNA binding	.	.
aug3.g223	aug3.g223.t1	SODC_CHYAM^SODC_CHYAM^Q:294-438,H:4-133^28.28%ID^E:6e-06^RecName: Full=Superoxide dismutase [Cu-Zn];^Eukaryota; Metazoa; Ecdysozoa; Arthropoda; Hexapoda; Insecta; Pterygota; Neoptera; Endopterygota; Diptera; Brachycera; Muscomorpha; Ephydroidea; Drosophilidae; Chymomyza	A0A087TWM3_9ARAC^A0A087TWM3_9ARAC^Q:1-617,H:1-615^84.28%ID^E:0^.^.	.	aug3.g223.t1|m.262	3-1883[+]	.	.	PF00080.15^Sod_Cu^Copper/zinc superoxide dismutase (SODC)^309-444^E:3.5e-09`PF00080.15^Sod_Cu^Copper/zinc superoxide dismutase (SODC)^479-617^E:8.2e-06	.	.	.	.	GO:0046872^molecular_function^metal ion binding`GO:0006801^biological_process^superoxide metabolic process`GO:0055114^biological_process^oxidation-reduction process	.	.
aug3.g224	aug3.g224.t1	PRD13_HUMAN^PRD13_HUMAN^Q:237-334,H:572-668^71.43%ID^E:8e-42^RecName: Full=PR domain zinc finger protein 13;^Eukaryota; Metazoa; Chordata; Craniata; Vertebrata; Euteleostomi; Mammalia; Eutheria; Euarchontoglires; Primates; Haplorrhini; Catarrhini; Hominidae; Homo`PRD13_HUMAN^PRD13_HUMAN^Q:2-149,H:9-161^29.41%ID^E:7e-08^RecName: Full=PR domain zinc finger protein 13;^Eukaryota; Metazoa; Chordata; …	T1J3V0_STRMM^T1J3V0_STRMM^Q:1-318,H:7-318^43.56%ID^E:4e-76^SubName: Full=Uncharacterized protein {ECO:0000313|EnsemblMetazoa:SMAR008272-PA};^Eukaryota; Metazoa; Ecdysozoa; Arthropoda; Myriapoda; Chilopoda; Pleurostigmophora; Geophilomorpha; Linotaeniidae; Strigamia	.	aug3.g224.t1|m.263	23-1033[+]	.	.	PF00096.21^zf-C2H2^Zinc finger, C2H2 type^125-148^E:0.0051`PF13912.1^zf-C2H2_6^C2H2-type zinc finger^125-135^E:67`PF13894.1^zf-C2H2_4^C2H2-type zinc finger^126-144^E:0.51`PF13913.1^zf-C2HC_2^zinc-finger of a C2HC-type^127-144^E:0.046`PF00096.21^zf-C2H2^Zinc finger, C2H2 type^238-260^E:9.8e-06`PF13894.1^zf-C2H2_4^C2H2-type zinc finger^238-260^E:0.0015`PF13912.1^zf-C2H2_6^C2H2-type zinc finger^238-…	.	.	.	.	GO:0046872^molecular_function^metal ion binding	.	.
aug3.g225	aug3.g225.t1	MFRN2_DANRE^MFRN2_DANRE^Q:5-297,H:67-360^61.9%ID^E:4e-124^RecName: Full=Mitoferrin-2;^Eukaryota; Metazoa; Chordata; Craniata; Vertebrata; Euteleostomi; Actinopterygii; Neopterygii; Teleostei; Ostariophysi; Cypriniformes; Cyprinidae; Danio	A0A087ULD1_9ARAC^A0A087ULD1_9ARAC^Q:1-333,H:1-333^66.96%ID^E:2e-154^.^.	.	aug3.g225.t1|m.264	3402-4418[+]	.	.	PF00153.22^Mito_carr^Mitochondrial carrier protein^17-107^E:2.6e-23`PF00153.22^Mito_carr^Mitochondrial carrier protein^116-201^E:1.1e-20`PF00153.22^Mito_carr^Mitochondrial carrier protein^206-302^E:2.4e-20	.	.	.	.	.	.	.
aug3.g225	aug3.g225.t1	MFRN2_DANRE^MFRN2_DANRE^Q:5-297,H:67-360^61.9%ID^E:4e-124^RecName: Full=Mitoferrin-2;^Eukaryota; Metazoa; Chordata; Craniata; Vertebrata; Euteleostomi; Actinopterygii; Neopterygii; Teleostei; Ostariophysi; Cypriniformes; Cyprinidae; Danio	A0A087ULD1_9ARAC^A0A087ULD1_9ARAC^Q:1-333,H:1-333^66.96%ID^E:2e-154^.^.	.	aug3.g225.t1|m.265	119-763[+]	.	.	PF07086.7^DUF1352^Protein of unknown function (DUF1352)^53-213^E:1.4e-32	.	.	.	.	GO:0007029^biological_process^endoplasmic reticulum organization`GO:0005789^cellular_component^endoplasmic reticulum membrane	.	.
aug3.g226	aug3.g226.t1	NOX4_HUMAN^NOX4_HUMAN^Q:4-386,H:182-577^33.89%ID^E:3e-77^RecName: Full=NADPH oxidase 4;^Eukaryota; Metazoa; Chordata; Craniata; Vertebrata; Euteleostomi; Mammalia; Eutheria; Euarchontoglires; Primates; Haplorrhini; Catarrhini; Hominidae; Homo	A0A087T6I5_9ARAC^A0A087T6I5_9ARAC^Q:31-370,H:1-340^55.13%ID^E:5e-132^.^.	.	aug3.g226.t1|m.267	1-468[+]	.	.	.	.	.	.	.	.	.	.
aug3.g226	aug3.g226.t1	NOX4_HUMAN^NOX4_HUMAN^Q:4-386,H:182-577^33.89%ID^E:3e-77^RecName: Full=NADPH oxidase 4;^Eukaryota; Metazoa; Chordata; Craniata; Vertebrata; Euteleostomi; Mammalia; Eutheria; Euarchontoglires; Primates; Haplorrhini; Catarrhini; Hominidae; Homo	A0A087T6I5_9ARAC^A0A087T6I5_9ARAC^Q:31-370,H:1-340^55.13%ID^E:5e-132^.^.	.	aug3.g226.t1|m.266	480-1676[+]	.	.	PF08022.7^FAD_binding_8^FAD-binding domain^119-233^E:2.8e-18`PF08030.7^NAD_binding_6^Ferric reductase NAD binding domain^245-378^E:5.6e-16	.	.	.	.	GO:0016491^molecular_function^oxidoreductase activity`GO:0055114^biological_process^oxidation-reduction process	.	.
aug3.g226	aug3.g226.t2	NOX4_HUMAN^NOX4_HUMAN^Q:2-506,H:61-577^34.81%ID^E:1e-113^RecName: Full=NADPH oxidase 4;^Eukaryota; Metazoa; Chordata; Craniata; Vertebrata; Euteleostomi; Mammalia; Eutheria; Euarchontoglires; Primates; Haplorrhini; Catarrhini; Hominidae; Homo	A0A087T6I5_9ARAC^A0A087T6I5_9ARAC^Q:151-490,H:1-340^55.13%ID^E:5e-131^.^.	.	aug3.g226.t2|m.268	1-1704[+]	.	.	PF01794.14^Ferric_reduct^Ferric reductase like transmembrane component^90-208^E:4.4e-12`PF08022.7^FAD_binding_8^FAD-binding domain^288-402^E:5.5e-18`PF08030.7^NAD_binding_6^Ferric reductase NAD binding domain^414-547^E:1.1e-15	.	.	.	.	GO:0016491^molecular_function^oxidoreductase activity`GO:0055114^biological_process^oxidation-reduction process	.	.
aug3.g227	aug3.g227.t1	THYG_RAT^THYG_RAT^Q:144-251,H:620-710^35.45%ID^E:3e-06^RecName: Full=Thyroglobulin;^Eukaryota; Metazoa; Chordata; Craniata; Vertebrata; Euteleostomi; Mammalia; Eutheria; Euarchontoglires; Glires; Rodentia; Sciurognathi; Muroidea; Muridae; Murinae; Rattus	A0A087TJD3_9ARAC^A0A087TJD3_9ARAC^Q:1-353,H:28-416^42.24%ID^E:5e-93^.^.	.	aug3.g227.t1|m.269	106-1266[+]	.	.	PF00086.13^Thyroglobulin_1^Thyroglobulin type-1 repeat^75-132^E:1.1e-06`PF00086.13^Thyroglobulin_1^Thyroglobulin type-1 repeat^250-278^E:4.9e-05`PF00086.13^Thyroglobulin_1^Thyroglobulin type-1 repeat^306-352^E:5.4e-07	.	.	.	.	.	.	.
aug3.g228	aug3.g228.t1	.	.	.	aug3.g228.t1|m.270	2-319[+]	.	.	.	.	.	.	.	.	.	.
aug3.g229	aug3.g229.t1	WASH7_HUMAN^WASH7_HUMAN^Q:1-508,H:633-1140^68.31%ID^E:0^RecName: Full=WASH complex subunit 7 {ECO:0000305};^Eukaryota; Metazoa; Chordata; Craniata; Vertebrata; Euteleostomi; Mammalia; Eutheria; Euarchontoglires; Primates; Haplorrhini; Catarrhini; Hominidae; Homo	A0A023GLT9_9ACAR^A0A023GLT9_9ACAR^Q:1-515,H:165-679^68.74%ID^E:0^SubName: Full=Uncharacterized protein {ECO:0000313|EMBL:JAC34826.1};^Eukaryota; Metazoa; Ecdysozoa; Arthropoda; Chelicerata; Arachnida; Acari; Parasitiformes; Ixodida; Ixodoidea; Ixodidae; Amblyomminae; Amblyomma	.	aug3.g229.t1|m.271	3-1592[+]	.	.	PF14744.1^WASH-7_mid^WASH complex subunit 7^3-329^E:4.3e-154`PF14746.1^WASH-7_C^WASH complex subunit 7, C-terminal^342-511^E:5.4e-71	.	.	.	.	.	.	.
aug3.g230	aug3.g230.t1	WASH7_MOUSE^WASH7_MOUSE^Q:1-563,H:1-569^52.81%ID^E:0^RecName: Full=WASH complex subunit 7 {ECO:0000305};^Eukaryota; Metazoa; Chordata; Craniata; Vertebrata; Euteleostomi; Mammalia; Eutheria; Euarchontoglires; Glires; Rodentia; Sciurognathi; Muroidea; Muridae; Murinae; Mus; Mus	A0A087T3G6_9ARAC^A0A087T3G6_9ARAC^Q:1-563,H:1-562^76.73%ID^E:0^.^.	.	aug3.g230.t1|m.272	227-1924[+]	.	.	PF14745.1^WASH-7_N^WASH complex subunit 7, N-terminal^30-563^E:5e-188	.	.	.	.	.	.	.
aug3.g231	aug3.g231.t1	HYAL_LOXIN^HYAL_LOXIN^Q:20-397,H:17-395^46.32%ID^E:4e-128^RecName: Full=Hyaluronidase;^Eukaryota; Metazoa; Ecdysozoa; Arthropoda; Chelicerata; Arachnida; Araneae; Araneomorphae; Haplogynae; Sicariidae; Loxosceles	J9XYC6_9ARAC^J9XYC6_9ARAC^Q:23-397,H:6-383^46.44%ID^E:1e-126^RecName: Full=Hyaluronidase {ECO:0000256|RuleBase:RU610713};^Eukaryota; Metazoa; Ecdysozoa; Arthropoda; Chelicerata; Arachnida; Araneae; Mygalomorphae; Theraphosidae; Brachypelma	.	aug3.g231.t1|m.273	1-1245[+]	.	.	PF01630.13^Glyco_hydro_56^Hyaluronidase^26-351^E:3.2e-102`PF02493.15^MORN^MORN repeat^358-369^E:0.13	.	.	.	.	GO:0004415^molecular_function^hyalurononglucosaminidase activity`GO:0005975^biological_process^carbohydrate metabolic process	.	.
aug3.g232	aug3.g232.t1	CBP_RAT^CBP_RAT^Q:1097-1916,H:1068-1878^70.8%ID^E:0^RecName: Full=CREB-binding protein;^Eukaryota; Metazoa; Chordata; Craniata; Vertebrata; Euteleostomi; Mammalia; Eutheria; Euarchontoglires; Glires; Rodentia; Sciurognathi; Muroidea; Muridae; Murinae; Rattus	A0A087TRJ0_9ARAC^A0A087TRJ0_9ARAC^Q:1-2405,H:1-2540^72.52%ID^E:0^.^.	.	aug3.g232.t1|m.274	201-7418[+]	.	.	PF02135.11^zf-TAZ^TAZ zinc finger^346-426^E:6e-22`PF02172.11^KIX^KIX domain^583-660^E:2.4e-35`PF00439.20^Bromodomain^Bromodomain^1128-1208^E:3.7e-19`PF06001.8^DUF902^Domain of Unknown Function (DUF902)^1221-1262^E:1.5e-24`PF08214.6^KAT11^Histone acetylation protein^1372-1686^E:8.4e-78`PF00569.12^ZZ^Zinc finger, ZZ type^1742-1782^E:3.2e-12`PF02135.11^zf-TAZ^TAZ zinc finger^1810-1882^E:4e-15`PF0903…	.	.	.	.	GO:0003712^molecular_function^transcription cofactor activity`GO:0004402^molecular_function^histone acetyltransferase activity`GO:0008270^molecular_function^zinc ion binding`GO:0006355^biological_process^regulation of transcription, DNA-templated`GO:0005634^cellular_component^nucleus`GO:0005515^molecular_function^protein binding`GO:0003713^molecular_function^transcription coactivator activity`GO:…	.	.
aug3.g232	aug3.g232.t2	CBP_RAT^CBP_RAT^Q:1097-1932,H:1068-1878^69.45%ID^E:0^RecName: Full=CREB-binding protein;^Eukaryota; Metazoa; Chordata; Craniata; Vertebrata; Euteleostomi; Mammalia; Eutheria; Euarchontoglires; Glires; Rodentia; Sciurognathi; Muroidea; Muridae; Murinae; Rattus	A0A087TRJ0_9ARAC^A0A087TRJ0_9ARAC^Q:1-2421,H:1-2540^72.99%ID^E:0^.^.	.	aug3.g232.t2|m.277	201-7466[+]	.	.	PF02135.11^zf-TAZ^TAZ zinc finger^346-426^E:6e-22`PF02172.11^KIX^KIX domain^583-660^E:2.4e-35`PF00439.20^Bromodomain^Bromodomain^1163-1224^E:9.1e-16`PF06001.8^DUF902^Domain of Unknown Function (DUF902)^1237-1278^E:1.6e-24`PF08214.6^KAT11^Histone acetylation protein^1388-1702^E:8.5e-78`PF00569.12^ZZ^Zinc finger, ZZ type^1758-1798^E:3.2e-12`PF02135.11^zf-TAZ^TAZ zinc finger^1826-1898^E:4e-15`PF0903…	.	.	.	.	GO:0003712^molecular_function^transcription cofactor activity`GO:0004402^molecular_function^histone acetyltransferase activity`GO:0008270^molecular_function^zinc ion binding`GO:0006355^biological_process^regulation of transcription, DNA-templated`GO:0005634^cellular_component^nucleus`GO:0005515^molecular_function^protein binding`GO:0003713^molecular_function^transcription coactivator activity`GO:…	.	.
aug3.g233	aug3.g233.t1	TCB1_CAEBR^TCB1_CAEBR^Q:71-343,H:3-273^36.1%ID^E:9e-51^RecName: Full=Transposable element Tcb1 transposase;^Eukaryota; Metazoa; Ecdysozoa; Nematoda; Chromadorea; Rhabditida; Rhabditoidea; Rhabditidae; Peloderinae; Caenorhabditis	A0A034VZC4_BACDO^A0A034VZC4_BACDO^Q:1-343,H:1-342^47.23%ID^E:9e-106^.^.	.	aug3.g233.t1|m.280	2-1081[+]	.	.	PF13551.1^HTH_29^Winged helix-turn helix^29-126^E:1.2e-10`PF13565.1^HTH_32^Homeodomain-like domain^55-125^E:2.2e-06`PF01498.13^HTH_Tnp_Tc3_2^Transposase^86-158^E:2.1e-24`PF13358.1^DDE_3^DDE superfamily endonuclease^166-319^E:1.8e-17	.	.	.	.	GO:0003677^molecular_function^DNA binding`GO:0004803^molecular_function^transposase activity`GO:0006313^biological_process^transposition, DNA-mediated`GO:0015074^biological_process^DNA integration	.	.
aug3.g234	aug3.g234.t1	CNGA_DROME^CNGA_DROME^Q:22-615,H:16-619^55.83%ID^E:0^RecName: Full=Cyclic nucleotide-gated cation channel subunit A;^Eukaryota; Metazoa; Ecdysozoa; Arthropoda; Hexapoda; Insecta; Pterygota; Neoptera; Endopterygota; Diptera; Brachycera; Muscomorpha; Ephydroidea; Drosophilidae; Drosophila; Sophophora	A0A087UNN1_9ARAC^A0A087UNN1_9ARAC^Q:202-644,H:1-443^83.3%ID^E:0^.^.	.	aug3.g234.t1|m.281	352-2286[+]	.	.	PF00520.26^Ion_trans^Ion transport protein^142-341^E:6e-19`PF00027.24^cNMP_binding^Cyclic nucleotide-binding domain^443-535^E:1.3e-18	.	.	.	.	GO:0005216^molecular_function^ion channel activity`GO:0006811^biological_process^ion transport`GO:0055085^biological_process^transmembrane transport`GO:0016020^cellular_component^membrane	.	.
aug3.g235	aug3.g235.t1	BAIP3_HUMAN^BAIP3_HUMAN^Q:11-1050,H:165-1150^31.48%ID^E:7e-153^RecName: Full=BAI1-associated protein 3;^Eukaryota; Metazoa; Chordata; Craniata; Vertebrata; Euteleostomi; Mammalia; Eutheria; Euarchontoglires; Primates; Haplorrhini; Catarrhini; Hominidae; Homo	B7PPK2_IXOSC^B7PPK2_IXOSC^Q:10-1097,H:69-1071^39.86%ID^E:0^SubName: Full=Munc13-4, putative {ECO:0000313|EMBL:EEC08524.1};^Eukaryota; Metazoa; Ecdysozoa; Arthropoda; Chelicerata; Arachnida; Acari; Parasitiformes; Ixodida; Ixodoidea; Ixodidae; Ixodinae; Ixodes	.	aug3.g235.t1|m.282	2-3331[+]	.	.	PF00168.25^C2^C2 domain^51-165^E:7.4e-21`PF00168.25^C2^C2 domain^430-445^E:5200`PF00168.25^C2^C2 domain^941-1032^E:9e-15	.	.	.	.	GO:0005515^molecular_function^protein binding	.	.
aug3.g235	aug3.g235.t2	BAIP3_HUMAN^BAIP3_HUMAN^Q:11-1057,H:165-1150^31.27%ID^E:9e-152^RecName: Full=BAI1-associated protein 3;^Eukaryota; Metazoa; Chordata; Craniata; Vertebrata; Euteleostomi; Mammalia; Eutheria; Euarchontoglires; Primates; Haplorrhini; Catarrhini; Hominidae; Homo	B7PPK2_IXOSC^B7PPK2_IXOSC^Q:10-1104,H:69-1071^39.68%ID^E:0^SubName: Full=Munc13-4, putative {ECO:0000313|EMBL:EEC08524.1};^Eukaryota; Metazoa; Ecdysozoa; Arthropoda; Chelicerata; Arachnida; Acari; Parasitiformes; Ixodida; Ixodoidea; Ixodidae; Ixodinae; Ixodes	.	aug3.g235.t2|m.283	2-3352[+]	.	.	PF00168.25^C2^C2 domain^51-165^E:7.5e-21`PF00168.25^C2^C2 domain^430-445^E:5300`PF00168.25^C2^C2 domain^948-1039^E:9e-15	.	.	.	.	GO:0005515^molecular_function^protein binding	.	.
aug3.g236	aug3.g236.t1	.	A0A068XJG3_HYMMI^A0A068XJG3_HYMMI^Q:64-367,H:2-303^33.66%ID^E:7e-52^.^.	.	aug3.g236.t1|m.284	121-1245[+]	.	.	PF00075.19^RNase_H^RNase H^292-367^E:3.4e-05	.	.	.	.	GO:0003676^molecular_function^nucleic acid binding`GO:0004523^molecular_function^RNA-DNA hybrid ribonuclease activity	.	.
aug3.g237	aug3.g237.t1	.	.	.	.	.	.	.	.	.	.	.	.	.	.	.
aug3.g238	aug3.g238.t1	TCB2_CAEBR^TCB2_CAEBR^Q:129-280,H:125-268^25.49%ID^E:2e-06^RecName: Full=Transposable element Tcb2 transposase;^Eukaryota; Metazoa; Ecdysozoa; Nematoda; Chromadorea; Rhabditida; Rhabditoidea; Rhabditidae; Peloderinae; Caenorhabditis	P90693_BOMMO^P90693_BOMMO^Q:126-284,H:188-346^35.85%ID^E:1e-25^SubName: Full=Transposase {ECO:0000313|EMBL:AAB47739.1};^Eukaryota; Metazoa; Ecdysozoa; Arthropoda; Hexapoda; Insecta; Pterygota; Neoptera; Endopterygota; Lepidoptera; Glossata; Ditrysia; Bombycoidea; Bombycidae; Bombycinae; Bombyx	.	aug3.g238.t1|m.285	86-949[+]	.	.	PF13358.1^DDE_3^DDE superfamily endonuclease^125-245^E:5.6e-10	.	.	.	.	.	.	.
aug3.g239	aug3.g239.t1	.	G1PXS5_MYOLU^G1PXS5_MYOLU^Q:1-94,H:59-152^67.02%ID^E:4e-38^SubName: Full=Uncharacterized protein {ECO:0000313|Ensembl:ENSMLUP00000016257};^Eukaryota; Metazoa; Chordata; Craniata; Vertebrata; Euteleostomi; Mammalia; Eutheria; Laurasiatheria; Chiroptera; Microchiroptera; Vespertilionidae; Myotis	.	aug3.g239.t1|m.286	3-572[+]	.	.	.	.	.	.	.	.	.	.
aug3.g240	aug3.g240.t1	TCB1_CAEBR^TCB1_CAEBR^Q:34-135,H:41-142^41.18%ID^E:2e-19^RecName: Full=Transposable element Tcb1 transposase;^Eukaryota; Metazoa; Ecdysozoa; Nematoda; Chromadorea; Rhabditida; Rhabditoidea; Rhabditidae; Peloderinae; Caenorhabditis	A0A087TEN4_9ARAC^A0A087TEN4_9ARAC^Q:44-133,H:10-99^76.67%ID^E:2e-43^.^.	.	aug3.g240.t1|m.287	20-694[+]	.	.	.	.	.	.	.	.	.	.
aug3.g241	aug3.g241.t1	RCAS1_MOUSE^RCAS1_MOUSE^Q:8-204,H:8-204^29.44%ID^E:2e-18^RecName: Full=Receptor-binding cancer antigen expressed on SiSo cells;^Eukaryota; Metazoa; Chordata; Craniata; Vertebrata; Euteleostomi; Mammalia; Eutheria; Euarchontoglires; Glires; Rodentia; Sciurognathi; Muroidea; Muridae; Murinae; Mus; Mus	A0A087UMP0_9ARAC^A0A087UMP0_9ARAC^Q:1-182,H:1-176^41.62%ID^E:2e-45^.^.	.	aug3.g241.t1|m.288	406-1077[+]	.	.	.	.	.	.	.	.	.	.
aug3.g242	aug3.g242.t1	NB5R4_MOUSE^NB5R4_MOUSE^Q:10-518,H:11-528^34.19%ID^E:5e-97^RecName: Full=Cytochrome b5 reductase 4;^Eukaryota; Metazoa; Chordata; Craniata; Vertebrata; Euteleostomi; Mammalia; Eutheria; Euarchontoglires; Glires; Rodentia; Sciurognathi; Muroidea; Muridae; Murinae; Mus; Mus	G1KCF2_ANOCA^G1KCF2_ANOCA^Q:10-518,H:11-524^35.66%ID^E:7e-97^SubName: Full=Uncharacterized protein {ECO:0000313|Ensembl:ENSACAP00000003882};^Eukaryota; Metazoa; Chordata; Craniata; Vertebrata; Euteleostomi; Lepidosauria; Squamata; Bifurcata; Unidentata; Episquamata; Toxicofera; Iguania; Iguanidae; Polychrotinae; Anolis	.	aug3.g242.t1|m.289	291-1541[+]	.	.	PF00173.23^Cyt-b5^Cytochrome b5-like Heme/Steroid binding domain^56-128^E:5.8e-24`PF00970.19^FAD_binding_6^Oxidoreductase FAD-binding domain^303-395^E:2.8e-10	.	.	.	.	GO:0020037^molecular_function^heme binding	.	.
aug3.g242	aug3.g242.t2	NB5R4_MOUSE^NB5R4_MOUSE^Q:10-492,H:11-528^35.5%ID^E:1e-101^RecName: Full=Cytochrome b5 reductase 4;^Eukaryota; Metazoa; Chordata; Craniata; Vertebrata; Euteleostomi; Mammalia; Eutheria; Euarchontoglires; Glires; Rodentia; Sciurognathi; Muroidea; Muridae; Murinae; Mus; Mus	H0UT27_CAVPO^H0UT27_CAVPO^Q:10-492,H:11-520^36.54%ID^E:2e-100^SubName: Full=Uncharacterized protein {ECO:0000313|Ensembl:ENSCPOP00000000045};^Eukaryota; Metazoa; Chordata; Craniata; Vertebrata; Euteleostomi; Mammalia; Eutheria; Euarchontoglires; Glires; Rodentia; Hystricognathi; Caviidae; Cavia	.	aug3.g242.t2|m.290	291-1463[+]	.	.	PF00173.23^Cyt-b5^Cytochrome b5-like Heme/Steroid binding domain^56-128^E:5.2e-24`PF00970.19^FAD_binding_6^Oxidoreductase FAD-binding domain^277-369^E:2.5e-10	.	.	.	.	GO:0020037^molecular_function^heme binding	.	.
aug3.g243	aug3.g243.t1	TCB1_CAEBR^TCB1_CAEBR^Q:1-95,H:127-222^39.8%ID^E:1e-12^RecName: Full=Transposable element Tcb1 transposase;^Eukaryota; Metazoa; Ecdysozoa; Nematoda; Chromadorea; Rhabditida; Rhabditoidea; Rhabditidae; Peloderinae; Caenorhabditis	A0A087U7L6_9ARAC^A0A087U7L6_9ARAC^Q:1-115,H:1-115^82.61%ID^E:4e-63^.^.	.	aug3.g243.t1|m.291	3-512[+]	.	.	PF13358.1^DDE_3^DDE superfamily endonuclease^4-124^E:2.9e-16	.	.	.	.	.	.	.
aug3.g244	aug3.g244.t1	FOXO_DROWI^FOXO_DROWI^Q:1-104,H:122-228^48.18%ID^E:2e-23^RecName: Full=Forkhead box protein O {ECO:0000250|UniProtKB:Q95V55};^Eukaryota; Metazoa; Ecdysozoa; Arthropoda; Hexapoda; Insecta; Pterygota; Neoptera; Endopterygota; Diptera; Brachycera; Muscomorpha; Ephydroidea; Drosophilidae; Drosophila; Sophophora	W8AHM1_CERCA^W8AHM1_CERCA^Q:1-96,H:114-212^50%ID^E:4e-22^SubName: Full=Forkhead box protein O {ECO:0000313|EMBL:JAB85147.1};^Eukaryota; Metazoa; Ecdysozoa; Arthropoda; Hexapoda; Insecta; Pterygota; Neoptera; Endopterygota; Diptera; Brachycera; Muscomorpha; Tephritoidea; Tephritidae; Ceratitis; Ceratitis	.	aug3.g244.t1|m.292	2-3193[+]	.	.	PF00250.13^Fork_head^Fork head domain^2-76^E:3.7e-14	.	.	.	.	GO:0003700^molecular_function^sequence-specific DNA binding transcription factor activity`GO:0043565^molecular_function^sequence-specific DNA binding`GO:0006355^biological_process^regulation of transcription, DNA-templated	.	.
aug3.g245	aug3.g245.t1	.	A0A087TTP9_9ARAC^A0A087TTP9_9ARAC^Q:19-103,H:34-113^41.18%ID^E:8e-14^.^.	.	aug3.g245.t1|m.293	45-359[+]	.	.	.	.	.	.	.	.	.	.
aug3.g246	aug3.g246.t1	TCB1_CAEBR^TCB1_CAEBR^Q:25-110,H:20-105^32.18%ID^E:3e-07^RecName: Full=Transposable element Tcb1 transposase;^Eukaryota; Metazoa; Ecdysozoa; Nematoda; Chromadorea; Rhabditida; Rhabditoidea; Rhabditidae; Peloderinae; Caenorhabditis	E1ZWF5_CAMFO^E1ZWF5_CAMFO^Q:32-120,H:60-148^39.33%ID^E:1e-15^SubName: Full=Transposable element Tcb1 transposase {ECO:0000313|EMBL:EFN74485.1};^Eukaryota; Metazoa; Ecdysozoa; Arthropoda; Hexapoda; Insecta; Pterygota; Neoptera; Endopterygota; Hymenoptera; Apocrita; Aculeata; Vespoidea; Formicidae; Formicinae; Camponotus	.	aug3.g246.t1|m.294	2-412[+]	.	.	PF01498.13^HTH_Tnp_Tc3_2^Transposase^29-92^E:1.5e-07	.	.	.	.	GO:0003677^molecular_function^DNA binding`GO:0004803^molecular_function^transposase activity`GO:0006313^biological_process^transposition, DNA-mediated`GO:0015074^biological_process^DNA integration	.	.
aug3.g247	aug3.g247.t1	TBD2B_MOUSE^TBD2B_MOUSE^Q:431-771,H:499-833^29.43%ID^E:3e-41^RecName: Full=TBC1 domain family member 2B;^Eukaryota; Metazoa; Chordata; Craniata; Vertebrata; Euteleostomi; Mammalia; Eutheria; Euarchontoglires; Glires; Rodentia; Sciurognathi; Muroidea; Muridae; Murinae; Mus; Mus	A0A087SZ55_9ARAC^A0A087SZ55_9ARAC^Q:43-502,H:1-455^76.62%ID^E:0^.^.	.	aug3.g247.t1|m.295	89-2446[+]	.	.	PF00169.24^PH^PH domain^48-144^E:6.3e-08`PF00566.13^RabGAP-TBC^Rab-GTPase-TBC domain^605-783^E:2e-40	.	.	.	.	GO:0005097^molecular_function^Rab GTPase activator activity`GO:0032313^biological_process^regulation of Rab GTPase activity	.	.
aug3.g247	aug3.g247.t2	TBD2B_MOUSE^TBD2B_MOUSE^Q:414-754,H:499-833^29.43%ID^E:2e-41^RecName: Full=TBC1 domain family member 2B;^Eukaryota; Metazoa; Chordata; Craniata; Vertebrata; Euteleostomi; Mammalia; Eutheria; Euarchontoglires; Glires; Rodentia; Sciurognathi; Muroidea; Muridae; Murinae; Mus; Mus	A0A087SZ55_9ARAC^A0A087SZ55_9ARAC^Q:42-485,H:18-455^76.4%ID^E:0^.^.	.	aug3.g247.t2|m.296	39-2351[+]	.	.	PF00169.24^PH^PH domain^37-128^E:4.4e-07`PF00566.13^RabGAP-TBC^Rab-GTPase-TBC domain^590-768^E:1.9e-40	.	.	.	.	GO:0005097^molecular_function^Rab GTPase activator activity`GO:0032313^biological_process^regulation of Rab GTPase activity	.	.
aug3.g247	aug3.g247.t3	TBD2B_MOUSE^TBD2B_MOUSE^Q:413-753,H:499-833^29.43%ID^E:2e-41^RecName: Full=TBC1 domain family member 2B;^Eukaryota; Metazoa; Chordata; Craniata; Vertebrata; Euteleostomi; Mammalia; Eutheria; Euarchontoglires; Glires; Rodentia; Sciurognathi; Muroidea; Muridae; Murinae; Mus; Mus	A0A087SZ55_9ARAC^A0A087SZ55_9ARAC^Q:42-484,H:18-455^76.4%ID^E:0^.^.	.	aug3.g247.t3|m.297	39-2348[+]	.	.	PF00169.24^PH^PH domain^37-128^E:4.4e-07`PF00566.13^RabGAP-TBC^Rab-GTPase-TBC domain^589-767^E:1.9e-40	.	.	.	.	GO:0005097^molecular_function^Rab GTPase activator activity`GO:0032313^biological_process^regulation of Rab GTPase activity	.	.
aug3.g248	aug3.g248.t1	SCA_DROME^SCA_DROME^Q:133-795,H:169-734^28.11%ID^E:6e-59^RecName: Full=Protein scabrous;^Eukaryota; Metazoa; Ecdysozoa; Arthropoda; Hexapoda; Insecta; Pterygota; Neoptera; Endopterygota; Diptera; Brachycera; Muscomorpha; Ephydroidea; Drosophilidae; Drosophila; Sophophora	E9HJV2_DAPPU^E9HJV2_DAPPU^Q:404-800,H:111-455^35.57%ID^E:1e-74^SubName: Full=Scabrous protein {ECO:0000313|EMBL:EFX68003.1};^Eukaryota; Metazoa; Ecdysozoa; Arthropoda; Crustacea; Branchiopoda; Diplostraca; Cladocera; Anomopoda; Daphniidae; Daphnia	.	aug3.g248.t1|m.298	3-2438[+]	.	.	PF00147.13^Fibrinogen_C^Fibrinogen beta and gamma chains, C-terminal globular domain^595-805^E:3.8e-56	.	.	.	.	.	.	.
aug3.g249	aug3.g249.t1	JIP3_MOUSE^JIP3_MOUSE^Q:178-375,H:971-1168^32.2%ID^E:8e-13^RecName: Full=C-Jun-amino-terminal kinase-interacting protein 3;^Eukaryota; Metazoa; Chordata; Craniata; Vertebrata; Euteleostomi; Mammalia; Eutheria; Euarchontoglires; Glires; Rodentia; Sciurognathi; Muroidea; Muridae; Murinae; Mus; Mus	A0A087SZ54_9ARAC^A0A087SZ54_9ARAC^Q:31-928,H:1-904^74.92%ID^E:0^.^.	.	aug3.g249.t1|m.299	44-3016[+]	.	.	PF00566.13^RabGAP-TBC^Rab-GTPase-TBC domain^5-37^E:7.7e-05	.	.	.	.	GO:0005097^molecular_function^Rab GTPase activator activity`GO:0032313^biological_process^regulation of Rab GTPase activity	.	.
aug3.g249	aug3.g249.t2	JIP3_MOUSE^JIP3_MOUSE^Q:178-375,H:971-1168^32.2%ID^E:8e-13^RecName: Full=C-Jun-amino-terminal kinase-interacting protein 3;^Eukaryota; Metazoa; Chordata; Craniata; Vertebrata; Euteleostomi; Mammalia; Eutheria; Euarchontoglires; Glires; Rodentia; Sciurognathi; Muroidea; Muridae; Murinae; Mus; Mus	A0A087SZ54_9ARAC^A0A087SZ54_9ARAC^Q:31-927,H:1-904^74.92%ID^E:0^.^.	.	aug3.g249.t2|m.300	44-3013[+]	.	.	PF00566.13^RabGAP-TBC^Rab-GTPase-TBC domain^5-37^E:7.7e-05	.	.	.	.	GO:0005097^molecular_function^Rab GTPase activator activity`GO:0032313^biological_process^regulation of Rab GTPase activity	.	.
aug3.g250	aug3.g250.t1	AP3D1_MOUSE^AP3D1_MOUSE^Q:1-815,H:1-819^68.8%ID^E:0^RecName: Full=AP-3 complex subunit delta-1;^Eukaryota; Metazoa; Chordata; Craniata; Vertebrata; Euteleostomi; Mammalia; Eutheria; Euarchontoglires; Glires; Rodentia; Sciurognathi; Muroidea; Muridae; Murinae; Mus; Mus`AP3D1_MOUSE^AP3D1_MOUSE^Q:834-1141,H:926-1193^33.01%ID^E:6e-29^RecName: Full=AP-3 complex subunit delta-1;^Eukaryota; Metazoa; Cho…	R7T6K8_CAPTE^R7T6K8_CAPTE^Q:1-1145,H:1-1157^59%ID^E:0^RecName: Full=AP-3 complex subunit delta {ECO:0000256|PIRNR:PIRNR037092};^Eukaryota; Metazoa; Lophotrochozoa; Annelida; Polychaeta; Scolecida; Capitellida; Capitellidae; Capitella	.	aug3.g250.t1|m.301	102-3557[+]	.	.	PF01602.15^Adaptin_N^Adaptin N terminal region^33-581^E:2.5e-139`PF12717.2^Cnd1^non-SMC mitotic condensation complex subunit 1^137-231^E:7.7e-05`PF06375.6^BLVR^Bovine leukaemia virus receptor (BLVR)^666-797^E:4.8e-38	.	.	.	.	GO:0006886^biological_process^intracellular protein transport`GO:0016192^biological_process^vesicle-mediated transport`GO:0030117^cellular_component^membrane coat	.	.
aug3.g251	aug3.g251.t1	TCB1_CAEBR^TCB1_CAEBR^Q:28-228,H:37-273^30.04%ID^E:1e-20^RecName: Full=Transposable element Tcb1 transposase;^Eukaryota; Metazoa; Ecdysozoa; Nematoda; Chromadorea; Rhabditida; Rhabditoidea; Rhabditidae; Peloderinae; Caenorhabditis	A0A087TQS0_9ARAC^A0A087TQS0_9ARAC^Q:4-228,H:118-378^72.03%ID^E:1e-117^.^.	.	aug3.g251.t1|m.302	29-715[+]	.	.	PF01498.13^HTH_Tnp_Tc3_2^Transposase^7-64^E:2.1e-07	.	.	.	.	GO:0003677^molecular_function^DNA binding`GO:0004803^molecular_function^transposase activity`GO:0006313^biological_process^transposition, DNA-mediated`GO:0015074^biological_process^DNA integration	.	.
aug3.g252	aug3.g252.t1	MED26_XENLA^MED26_XENLA^Q:4-110,H:7-126^46.67%ID^E:6e-23^RecName: Full=Mediator of RNA polymerase II transcription subunit 26;^Eukaryota; Metazoa; Chordata; Craniata; Vertebrata; Euteleostomi; Amphibia; Batrachia; Anura; Pipoidea; Pipidae; Xenopodinae; Xenopus; Xenopus	A0A087TQK3_9ARAC^A0A087TQK3_9ARAC^Q:1-578,H:1-577^64.79%ID^E:0^.^.	.	aug3.g252.t1|m.303	152-1888[+]	.	.	PF08711.6^Med26^TFIIS helical bundle-like domain^31-81^E:3.9e-14	.	.	.	.	GO:0003677^molecular_function^DNA binding`GO:0006351^biological_process^transcription, DNA-templated`GO:0005634^cellular_component^nucleus	.	.
aug3.g253	aug3.g253.t1	.	A0A087UTM2_9ARAC^A0A087UTM2_9ARAC^Q:61-198,H:1-138^78.99%ID^E:2e-77^.^.	.	aug3.g253.t1|m.304	49-645[+]	.	.	PF13895.1^Ig_2^Immunoglobulin domain^65-155^E:9.5e-05	.	.	.	.	.	.	.
aug3.g254	aug3.g254.t1	YK006_HUMAN^YK006_HUMAN^Q:1-95,H:28-122^41.05%ID^E:6e-21^RecName: Full=Putative uncharacterized protein FLJ37770;^Eukaryota; Metazoa; Chordata; Craniata; Vertebrata; Euteleostomi; Mammalia; Eutheria; Euarchontoglires; Primates; Haplorrhini; Catarrhini; Hominidae; Homo	F4WWB0_ACREC^F4WWB0_ACREC^Q:1-152,H:27-178^72.37%ID^E:6e-72^.^.	.	aug3.g254.t1|m.305	1-585[+]	.	.	.	.	.	.	.	.	.	.
aug3.g255	aug3.g255.t1	.	A0A087T9N7_9ARAC^A0A087T9N7_9ARAC^Q:21-76,H:1-56^87.5%ID^E:1e-27^.^.	.	.	.	.	.	.	.	.	.	.	.	.	.
aug3.g256	aug3.g256.t1	TC1A_CAEEL^TC1A_CAEEL^Q:17-143,H:96-222^30.23%ID^E:2e-09^RecName: Full=Transposable element Tc1 transposase;^Eukaryota; Metazoa; Ecdysozoa; Nematoda; Chromadorea; Rhabditida; Rhabditoidea; Rhabditidae; Peloderinae; Caenorhabditis	A0A087TF53_9ARAC^A0A087TF53_9ARAC^Q:18-138,H:105-222^49.59%ID^E:2e-29^.^.	.	aug3.g256.t1|m.306	1-588[+]	.	.	PF13358.1^DDE_3^DDE superfamily endonuclease^53-161^E:8.9e-12	.	.	.	.	.	.	.
aug3.g257	aug3.g257.t1	.	A0A087TI70_9ARAC^A0A087TI70_9ARAC^Q:41-146,H:71-176^71.7%ID^E:1e-33^.^.	.	aug3.g257.t1|m.307	23-463[+]	.	.	PF13551.1^HTH_29^Winged helix-turn helix^18-112^E:4.8e-07`PF01498.13^HTH_Tnp_Tc3_2^Transposase^70-141^E:2.8e-07	.	.	.	.	GO:0003677^molecular_function^DNA binding`GO:0004803^molecular_function^transposase activity`GO:0006313^biological_process^transposition, DNA-mediated`GO:0015074^biological_process^DNA integration	.	.
aug3.g258	aug3.g258.t1	TWK9_CAEEL^TWK9_CAEEL^Q:161-402,H:159-395^31.43%ID^E:4e-25^RecName: Full=TWiK family of potassium channels protein 9;^Eukaryota; Metazoa; Ecdysozoa; Nematoda; Chromadorea; Rhabditida; Rhabditoidea; Rhabditidae; Peloderinae; Caenorhabditis	A0A067RQ25_ZOONE^A0A067RQ25_ZOONE^Q:74-421,H:289-633^33.88%ID^E:7e-60^.^.	.	aug3.g258.t1|m.308	417-1982[+]	.	.	PF00520.26^Ion_trans^Ion transport protein^71-209^E:2.5e-05`PF07885.11^Ion_trans_2^Ion channel^160-218^E:1.1e-16`PF07885.11^Ion_trans_2^Ion channel^330-403^E:4.5e-19	.	.	.	.	GO:0005216^molecular_function^ion channel activity`GO:0006811^biological_process^ion transport`GO:0055085^biological_process^transmembrane transport`GO:0016020^cellular_component^membrane	.	.
aug3.g259	aug3.g259.t1	CREL1_BOVIN^CREL1_BOVIN^Q:28-263,H:14-238^39.66%ID^E:1e-43^RecName: Full=Cysteine-rich with EGF-like domain protein 1;^Eukaryota; Metazoa; Chordata; Craniata; Vertebrata; Euteleostomi; Mammalia; Eutheria; Laurasiatheria; Cetartiodactyla; Ruminantia; Pecora; Bovidae; Bovinae; Bos	A0A087TJC8_9ARAC^A0A087TJC8_9ARAC^Q:21-291,H:7-274^57.93%ID^E:2e-105^.^.	.	aug3.g259.t1|m.309	348-1292[+]	.	.	PF11938.3^DUF3456^TLR4 regulator and MIR-interacting MSAP^66-123^E:3.3e-07`PF00053.19^Laminin_EGF^Laminin EGF-like (Domains III and V)^188-235^E:6.8e-05`PF12661.2^hEGF^Human growth factor-like EGF^205-217^E:0.0081	.	.	.	.	.	.	.
aug3.g260	aug3.g260.t1	KDM6A_MOUSE^KDM6A_MOUSE^Q:956-1472,H:886-1401^65.77%ID^E:0^RecName: Full=Lysine-specific demethylase 6A;^Eukaryota; Metazoa; Chordata; Craniata; Vertebrata; Euteleostomi; Mammalia; Eutheria; Euarchontoglires; Glires; Rodentia; Sciurognathi; Muroidea; Muridae; Murinae; Mus; Mus`KDM6A_MOUSE^KDM6A_MOUSE^Q:289-787,H:151-586^44.73%ID^E:8e-110^RecName: Full=Lysine-specific demethylase 6A;^Eukaryota; Me…	A0A087SYE4_9ARAC^A0A087SYE4_9ARAC^Q:316-1474,H:1-1138^74.28%ID^E:0^.^.	.	aug3.g260.t1|m.311	329-868[+]	.	.	PF00515.23^TPR_1^Tetratricopeptide repeat^126-150^E:0.0054`PF13181.1^TPR_8^Tetratricopeptide repeat^126-150^E:0.05	.	.	.	.	GO:0005515^molecular_function^protein binding	.	.
aug3.g260	aug3.g260.t1	KDM6A_MOUSE^KDM6A_MOUSE^Q:956-1472,H:886-1401^65.77%ID^E:0^RecName: Full=Lysine-specific demethylase 6A;^Eukaryota; Metazoa; Chordata; Craniata; Vertebrata; Euteleostomi; Mammalia; Eutheria; Euarchontoglires; Glires; Rodentia; Sciurognathi; Muroidea; Muridae; Murinae; Mus; Mus`KDM6A_MOUSE^KDM6A_MOUSE^Q:289-787,H:151-586^44.73%ID^E:8e-110^RecName: Full=Lysine-specific demethylase 6A;^Eukaryota; Me…	A0A087SYE4_9ARAC^A0A087SYE4_9ARAC^Q:316-1474,H:1-1138^74.28%ID^E:0^.^.	.	aug3.g260.t1|m.310	944-4753[+]	.	.	PF00515.23^TPR_1^Tetratricopeptide repeat^141-169^E:0.06`PF00515.23^TPR_1^Tetratricopeptide repeat^253-285^E:0.016`PF00515.23^TPR_1^Tetratricopeptide repeat^289-313^E:0.00034`PF07719.12^TPR_2^Tetratricopeptide repeat^289-313^E:0.069`PF02373.17^JmjC^JmjC domain, hydroxylase^1003-1111^E:4.8e-31	.	.	.	.	GO:0005515^molecular_function^protein binding	.	.
aug3.g261	aug3.g261.t1	.	A0A087TAW4_9ARAC^A0A087TAW4_9ARAC^Q:33-112,H:134-213^85%ID^E:8e-42^.^.	.	aug3.g261.t1|m.313	97-465[+]	.	.	PF00292.13^PAX^'Paired box' domain^44-116^E:2.4e-05	.	.	.	.	GO:0003677^molecular_function^DNA binding`GO:0006355^biological_process^regulation of transcription, DNA-templated	.	.
aug3.g262	aug3.g262.t1	ALL7_LEPDS^ALL7_LEPDS^Q:1-208,H:1-212^26.15%ID^E:9e-10^RecName: Full=Mite allergen Lep d 7;^Eukaryota; Metazoa; Ecdysozoa; Arthropoda; Chelicerata; Arachnida; Acari; Acariformes; Sarcoptiformes; Astigmata; Glycyphagoidea; Glycyphagidae; Lepidoglyphus	A0A087UZN5_9ARAC^A0A087UZN5_9ARAC^Q:7-220,H:10-222^69.16%ID^E:8e-107^.^.	.	aug3.g262.t1|m.314	152-817[+]	.	.	.	.	.	.	.	.	.	.
aug3.g263	aug3.g263.t1	ALL7_DERPT^ALL7_DERPT^Q:3-193,H:23-212^27.32%ID^E:2e-08^RecName: Full=Mite allergen Der p 7;^Eukaryota; Metazoa; Ecdysozoa; Arthropoda; Chelicerata; Arachnida; Acari; Acariformes; Sarcoptiformes; Astigmata; Psoroptidia; Analgoidea; Pyroglyphidae; Dermatophagoidinae; Dermatophagoides	A0A087UZN6_9ARAC^A0A087UZN6_9ARAC^Q:1-202,H:20-221^71.78%ID^E:3e-100^.^.	.	aug3.g263.t1|m.315	82-711[+]	.	.	.	.	.	.	.	.	.	.
aug3.g264	aug3.g264.t1	.	A0A087UZN4_9ARAC^A0A087UZN4_9ARAC^Q:3-193,H:4-199^39.59%ID^E:4e-41^.^.	.	aug3.g264.t1|m.316	1-771[+]	.	.	.	.	.	.	.	.	.	.
aug3.g265	aug3.g265.t1	.	A0A023FU51_9ACAR^A0A023FU51_9ACAR^Q:4-110,H:9-113^33.94%ID^E:7e-13^.^.	.	aug3.g265.t1|m.317	90-770[+]	.	.	.	.	.	.	.	.	.	.
aug3.g266	aug3.g266.t1	.	A0A087TVA8_9ARAC^A0A087TVA8_9ARAC^Q:1-54,H:89-142^53.7%ID^E:2e-07^.^.	.	aug3.g266.t1|m.318	81-812[+]	.	.	.	.	.	.	.	.	.	.
aug3.g266	aug3.g266.t1	.	A0A087TVA8_9ARAC^A0A087TVA8_9ARAC^Q:1-54,H:89-142^53.7%ID^E:2e-07^.^.	.	aug3.g266.t1|m.319	843-1571[+]	.	.	.	.	.	.	.	.	.	.
aug3.g267	aug3.g267.t1	RG190_DROME^RG190_DROME^Q:9-1576,H:2-1561^42.34%ID^E:0^RecName: Full=Rho GTPase-activating protein 190;^Eukaryota; Metazoa; Ecdysozoa; Arthropoda; Hexapoda; Insecta; Pterygota; Neoptera; Endopterygota; Diptera; Brachycera; Muscomorpha; Ephydroidea; Drosophilidae; Drosophila; Sophophora	A0A087SZ77_9ARAC^A0A087SZ77_9ARAC^Q:1-1280,H:1-1282^94.15%ID^E:0^.^.`A0A087SZ77_9ARAC^A0A087SZ77_9ARAC^Q:1204-1576,H:1285-1663^78.1%ID^E:5e-163^.^.	.	aug3.g267.t1|m.320	780-5510[+]	.	.	PF00620.22^RhoGAP^RhoGAP domain^1385-1539^E:5.7e-44	.	.	.	.	GO:0007165^biological_process^signal transduction	.	.
aug3.g267	aug3.g267.t2	RG190_DROME^RG190_DROME^Q:9-1004,H:2-988^47.44%ID^E:0^RecName: Full=Rho GTPase-activating protein 190;^Eukaryota; Metazoa; Ecdysozoa; Arthropoda; Hexapoda; Insecta; Pterygota; Neoptera; Endopterygota; Diptera; Brachycera; Muscomorpha; Ephydroidea; Drosophilidae; Drosophila; Sophophora`RG190_DROME^RG190_DROME^Q:1266-1740,H:1088-1561^39.4%ID^E:2e-80^RecName: Full=Rho GTPase-activating protein 190;^…	A0A087SZ77_9ARAC^A0A087SZ77_9ARAC^Q:1-1080,H:1-1075^92.79%ID^E:0^.^.`A0A087SZ77_9ARAC^A0A087SZ77_9ARAC^Q:1368-1740,H:1285-1663^78.1%ID^E:8e-162^.^.`A0A087SZ77_9ARAC^A0A087SZ77_9ARAC^Q:1220-1444,H:1058-1282^92.44%ID^E:3e-105^.^.	.	aug3.g267.t2|m.321	780-6002[+]	.	.	PF00620.22^RhoGAP^RhoGAP domain^1549-1702^E:6.5e-44	.	.	.	.	GO:0007165^biological_process^signal transduction	.	.
aug3.g267	aug3.g267.t3	RG190_DROME^RG190_DROME^Q:9-1580,H:2-1561^42.31%ID^E:0^RecName: Full=Rho GTPase-activating protein 190;^Eukaryota; Metazoa; Ecdysozoa; Arthropoda; Hexapoda; Insecta; Pterygota; Neoptera; Endopterygota; Diptera; Brachycera; Muscomorpha; Ephydroidea; Drosophilidae; Drosophila; Sophophora	A0A087SZ77_9ARAC^A0A087SZ77_9ARAC^Q:1-1284,H:1-1282^93.86%ID^E:0^.^.`A0A087SZ77_9ARAC^A0A087SZ77_9ARAC^Q:1199-1580,H:1276-1663^76.55%ID^E:5e-163^.^.	.	aug3.g267.t3|m.322	780-5522[+]	.	.	PF00620.22^RhoGAP^RhoGAP domain^1389-1543^E:5.7e-44	.	.	.	.	GO:0007165^biological_process^signal transduction	.	.
aug3.g267	aug3.g267.t4	RG190_DROME^RG190_DROME^Q:9-1004,H:2-988^47.44%ID^E:0^RecName: Full=Rho GTPase-activating protein 190;^Eukaryota; Metazoa; Ecdysozoa; Arthropoda; Hexapoda; Insecta; Pterygota; Neoptera; Endopterygota; Diptera; Brachycera; Muscomorpha; Ephydroidea; Drosophilidae; Drosophila; Sophophora`RG190_DROME^RG190_DROME^Q:1259-1501,H:1304-1561^55.81%ID^E:1e-78^RecName: Full=Rho GTPase-activating protein 190;…	A0A087SZ77_9ARAC^A0A087SZ77_9ARAC^Q:1-1204,H:1-1206^93.95%ID^E:0^.^.`A0A087SZ77_9ARAC^A0A087SZ77_9ARAC^Q:1204-1501,H:1365-1663^93.31%ID^E:1e-163^.^.	.	aug3.g267.t4|m.323	780-5285[+]	.	.	PF00620.22^RhoGAP^RhoGAP domain^1310-1464^E:5.3e-44	.	.	.	.	GO:0007165^biological_process^signal transduction	.	.
aug3.g267	aug3.g267.t5	RG190_DROME^RG190_DROME^Q:9-1004,H:2-988^47.44%ID^E:0^RecName: Full=Rho GTPase-activating protein 190;^Eukaryota; Metazoa; Ecdysozoa; Arthropoda; Hexapoda; Insecta; Pterygota; Neoptera; Endopterygota; Diptera; Brachycera; Muscomorpha; Ephydroidea; Drosophilidae; Drosophila; Sophophora`RG190_DROME^RG190_DROME^Q:1149-1520,H:1181-1561^45.06%ID^E:4e-81^RecName: Full=Rho GTPase-activating protein 190;…	A0A087SZ77_9ARAC^A0A087SZ77_9ARAC^Q:1-1224,H:1-1282^89.47%ID^E:0^.^.`A0A087SZ77_9ARAC^A0A087SZ77_9ARAC^Q:1148-1520,H:1285-1663^78.1%ID^E:2e-163^.^.	.	aug3.g267.t5|m.324	780-5342[+]	.	.	PF00620.22^RhoGAP^RhoGAP domain^1329-1483^E:5.4e-44	.	.	.	.	GO:0007165^biological_process^signal transduction	.	.
aug3.g268	aug3.g268.t1	TCB2_CAEBR^TCB2_CAEBR^Q:38-225,H:2-212^20.85%ID^E:2e-09^RecName: Full=Transposable element Tcb2 transposase;^Eukaryota; Metazoa; Ecdysozoa; Nematoda; Chromadorea; Rhabditida; Rhabditoidea; Rhabditidae; Peloderinae; Caenorhabditis	A0A087TI70_9ARAC^A0A087TI70_9ARAC^Q:10-225,H:71-310^67.08%ID^E:3e-97^.^.	.	aug3.g268.t1|m.325	94-744[+]	.	.	PF01498.13^HTH_Tnp_Tc3_2^Transposase^38-110^E:2.8e-11	.	.	.	.	GO:0003677^molecular_function^DNA binding`GO:0004803^molecular_function^transposase activity`GO:0006313^biological_process^transposition, DNA-mediated`GO:0015074^biological_process^DNA integration	.	.
aug3.g269	aug3.g269.t1	SGTB_HUMAN^SGTB_HUMAN^Q:10-311,H:7-290^41.75%ID^E:1e-63^RecName: Full=Small glutamine-rich tetratricopeptide repeat-containing protein beta;^Eukaryota; Metazoa; Chordata; Craniata; Vertebrata; Euteleostomi; Mammalia; Eutheria; Euarchontoglires; Primates; Haplorrhini; Catarrhini; Hominidae; Homo	A0A087T1Q2_9ARAC^A0A087T1Q2_9ARAC^Q:7-325,H:3-326^57.23%ID^E:2e-119^.^.	.	aug3.g269.t1|m.327	51-548[+]	.	.	PF02014.11^Reeler^Reeler domain^31-155^E:6.3e-26	.	.	.	.	.	.	.
aug3.g269	aug3.g269.t1	SGTB_HUMAN^SGTB_HUMAN^Q:10-311,H:7-290^41.75%ID^E:1e-63^RecName: Full=Small glutamine-rich tetratricopeptide repeat-containing protein beta;^Eukaryota; Metazoa; Chordata; Craniata; Vertebrata; Euteleostomi; Mammalia; Eutheria; Euarchontoglires; Primates; Haplorrhini; Catarrhini; Hominidae; Homo	A0A087T1Q2_9ARAC^A0A087T1Q2_9ARAC^Q:7-325,H:3-326^57.23%ID^E:2e-119^.^.	.	aug3.g269.t1|m.326	850-1833[+]	.	.	PF13414.1^TPR_11^TPR repeat^89-155^E:1.6e-19`PF00515.23^TPR_1^Tetratricopeptide repeat^92-122^E:1.3e-05`PF07719.12^TPR_2^Tetratricopeptide repeat^92-123^E:1.2e-05`PF13181.1^TPR_8^Tetratricopeptide repeat^95-122^E:0.073`PF13371.1^TPR_9^Tetratricopeptide repeat^100-156^E:0.073`PF07719.12^TPR_2^Tetratricopeptide repeat^124-157^E:8.1e-05`PF00515.23^TPR_1^Tetratricopeptide repeat^125-157^E:6.9e-09`PF1…	.	.	.	.	GO:0005515^molecular_function^protein binding	.	.
aug3.g270	aug3.g270.t1	CUO6_BLACR^CUO6_BLACR^Q:59-117,H:45-103^42.37%ID^E:9e-10^RecName: Full=Cuticle protein 6;^Eukaryota; Metazoa; Ecdysozoa; Arthropoda; Hexapoda; Insecta; Pterygota; Neoptera; Orthopteroidea; Dictyoptera; Blattodea; Blaberoidea; Blaberidae; Blaberinae; Blaberus	B7PJU3_IXOSC^B7PJU3_IXOSC^Q:1-144,H:16-146^42.18%ID^E:1e-27^SubName: Full=Structural constituent of cuticle, putative {ECO:0000313|EMBL:EEC06865.1};^Eukaryota; Metazoa; Ecdysozoa; Arthropoda; Chelicerata; Arachnida; Acari; Parasitiformes; Ixodida; Ixodoidea; Ixodidae; Ixodinae; Ixodes	.	aug3.g270.t1|m.328	3-461[+]	.	.	PF00379.18^Chitin_bind_4^Insect cuticle protein^50-100^E:7.8e-13	.	.	.	.	GO:0042302^molecular_function^structural constituent of cuticle	.	.
aug3.g271	aug3.g271.t1	.	.	.	aug3.g271.t1|m.329	2-652[+]	.	.	.	.	.	.	.	.	.	.
aug3.g272	aug3.g272.t1	B4_XENLA^B4_XENLA^Q:55-139,H:45-126^47.67%ID^E:2e-11^RecName: Full=Protein B4;^Eukaryota; Metazoa; Chordata; Craniata; Vertebrata; Euteleostomi; Amphibia; Batrachia; Anura; Pipoidea; Pipidae; Xenopodinae; Xenopus; Xenopus	V9L1U8_CALMI^V9L1U8_CALMI^Q:49-218,H:35-198^36.72%ID^E:8e-10^SubName: Full=H1 histone family, member O, oocyte-specific {ECO:0000313|EMBL:AFP05222.1};^Eukaryota; Metazoa; Chordata; Craniata; Vertebrata; Chondrichthyes; Holocephali; Chimaeriformes; Callorhinchidae; Callorhinchus	.	aug3.g272.t1|m.330	1-1335[+]	.	.	PF00538.14^Linker_histone^linker histone H1 and H5 family^73-148^E:2.8e-12	.	.	.	.	GO:0003677^molecular_function^DNA binding`GO:0006334^biological_process^nucleosome assembly`GO:0000786^cellular_component^nucleosome`GO:0005634^cellular_component^nucleus	.	.
aug3.g273	aug3.g273.t1	.	.	.	aug3.g273.t1|m.331	116-1225[+]	.	.	.	.	.	.	.	.	.	.
aug3.g274	aug3.g274.t1	.	.	.	.	.	.	.	.	.	.	.	.	.	.	.
aug3.g275	aug3.g275.t1	.	.	.	aug3.g275.t1|m.332	2-397[+]	.	.	.	.	.	.	.	.	.	.
aug3.g276	aug3.g276.t1	CAPZA_DROME^CAPZA_DROME^Q:8-287,H:6-284^66.79%ID^E:2e-141^RecName: Full=F-actin-capping protein subunit alpha;^Eukaryota; Metazoa; Ecdysozoa; Arthropoda; Hexapoda; Insecta; Pterygota; Neoptera; Endopterygota; Diptera; Brachycera; Muscomorpha; Ephydroidea; Drosophilidae; Drosophila; Sophophora	A0A087TEB4_9ARAC^A0A087TEB4_9ARAC^Q:2-269,H:3-270^87.69%ID^E:3e-179^.^.	.	aug3.g276.t1|m.333	73-942[+]	.	.	PF01267.12^F-actin_cap_A^F-actin capping protein alpha subunit^12-280^E:9.6e-94	.	.	.	.	GO:0051016^biological_process^barbed-end actin filament capping`GO:0008290^cellular_component^F-actin capping protein complex	.	.
aug3.g277	aug3.g277.t1	TRC8_DROME^TRC8_DROME^Q:77-585,H:133-660^38.65%ID^E:2e-121^RecName: Full=Protein TRC8 homolog;^Eukaryota; Metazoa; Ecdysozoa; Arthropoda; Hexapoda; Insecta; Pterygota; Neoptera; Endopterygota; Diptera; Brachycera; Muscomorpha; Ephydroidea; Drosophilidae; Drosophila; Sophophora	G6DJX7_DANPL^G6DJX7_DANPL^Q:1-592,H:1-634^38.68%ID^E:4e-146^SubName: Full=Putative synoviolin {ECO:0000313|EMBL:EHJ66203.1};^Eukaryota; Metazoa; Ecdysozoa; Arthropoda; Hexapoda; Insecta; Pterygota; Neoptera; Endopterygota; Lepidoptera; Glossata; Ditrysia; Papilionoidea; Nymphalidae; Danainae; Danaini; Danaina; Danaus; Danaus	.	aug3.g277.t1|m.334	51-1838[+]	.	.	PF13705.1^TRC8_N^TRC8 N-terminal domain^7-515^E:2.2e-109`PF13639.1^zf-RING_2^Ring finger domain^544-583^E:4.4e-11`PF13923.1^zf-C3HC4_2^Zinc finger, C3HC4 type (RING finger)^546-583^E:4.4e-07`PF00097.20^zf-C3HC4^Zinc finger, C3HC4 type (RING finger)^546-583^E:2.8e-06	.	.	.	.	GO:0005515^molecular_function^protein binding`GO:0008270^molecular_function^zinc ion binding`GO:0046872^molecular_function^metal ion binding	.	.
aug3.g278	aug3.g278.t1	TC1A_CAEEL^TC1A_CAEEL^Q:10-82,H:199-273^46.67%ID^E:5e-14^RecName: Full=Transposable element Tc1 transposase;^Eukaryota; Metazoa; Ecdysozoa; Nematoda; Chromadorea; Rhabditida; Rhabditoidea; Rhabditidae; Peloderinae; Caenorhabditis	A0A087T5B7_9ARAC^A0A087T5B7_9ARAC^Q:3-82,H:161-240^75%ID^E:1e-34^.^.	.	.	.	.	.	.	.	.	.	GO:0005634^cellular_component^nucleus`GO:0003677^molecular_function^DNA binding`GO:0004519^molecular_function^endonuclease activity`GO:0004803^molecular_function^transposase activity`GO:0015074^biological_process^DNA integration`GO:0006313^biological_process^transposition, DNA-mediated	.	.	.
aug3.g279	aug3.g279.t1	GRK5_MOUSE^GRK5_MOUSE^Q:1-553,H:1-551^66.43%ID^E:0^RecName: Full=G protein-coupled receptor kinase 5;^Eukaryota; Metazoa; Chordata; Craniata; Vertebrata; Euteleostomi; Mammalia; Eutheria; Euarchontoglires; Glires; Rodentia; Sciurognathi; Muroidea; Muridae; Murinae; Mus; Mus	A0A088ADE1_APIME^A0A088ADE1_APIME^Q:1-560,H:1-562^76.16%ID^E:0^.^.	.	aug3.g279.t1|m.335	194-1894[+]	.	.	PF00615.14^RGS^Regulator of G protein signaling domain^54-169^E:2e-16`PF00069.20^Pkinase^Protein kinase domain^186-444^E:4.9e-62`PF07714.12^Pkinase_Tyr^Protein tyrosine kinase^187-427^E:3.9e-34	.	.	.	.	GO:0038032^biological_process^termination of G-protein coupled receptor signaling pathway`GO:0004672^molecular_function^protein kinase activity`GO:0005524^molecular_function^ATP binding`GO:0006468^biological_process^protein phosphorylation	.	.
aug3.g279	aug3.g279.t2	GRK5_MOUSE^GRK5_MOUSE^Q:1-553,H:1-551^66.43%ID^E:0^RecName: Full=G protein-coupled receptor kinase 5;^Eukaryota; Metazoa; Chordata; Craniata; Vertebrata; Euteleostomi; Mammalia; Eutheria; Euarchontoglires; Glires; Rodentia; Sciurognathi; Muroidea; Muridae; Murinae; Mus; Mus	A0A088ADE1_APIME^A0A088ADE1_APIME^Q:1-593,H:1-591^73.45%ID^E:0^.^.	.	aug3.g279.t2|m.336	194-2029[+]	.	.	PF00615.14^RGS^Regulator of G protein signaling domain^54-169^E:2.3e-16`PF00069.20^Pkinase^Protein kinase domain^186-443^E:5.9e-62`PF07714.12^Pkinase_Tyr^Protein tyrosine kinase^187-427^E:4.7e-34	.	.	.	.	GO:0038032^biological_process^termination of G-protein coupled receptor signaling pathway`GO:0004672^molecular_function^protein kinase activity`GO:0005524^molecular_function^ATP binding`GO:0006468^biological_process^protein phosphorylation	.	.
aug3.g280	aug3.g280.t1	GEMI2_XENLA^GEMI2_XENLA^Q:82-243,H:85-257^26.26%ID^E:9e-08^RecName: Full=Gem-associated protein 2;^Eukaryota; Metazoa; Chordata; Craniata; Vertebrata; Euteleostomi; Amphibia; Batrachia; Anura; Pipoidea; Pipidae; Xenopodinae; Xenopus; Xenopus	A0A087UW47_9ARAC^A0A087UW47_9ARAC^Q:20-252,H:27-260^34.02%ID^E:1e-25^.^.	.	aug3.g280.t1|m.337	147-908[+]	.	.	PF04938.7^SIP1^Survival motor neuron (SMN) interacting protein 1 (SIP1)^89-193^E:8.5e-13	.	.	.	.	.	.	.
aug3.g281	aug3.g281.t1	.	.	.	aug3.g281.t1|m.338	70-375[+]	.	.	.	.	.	.	.	.	.	.
aug3.g282	aug3.g282.t1	TC3A_CAEEL^TC3A_CAEEL^Q:18-126,H:154-260^32.43%ID^E:2e-08^RecName: Full=Transposable element Tc3 transposase;^Eukaryota; Metazoa; Ecdysozoa; Nematoda; Chromadorea; Rhabditida; Rhabditoidea; Rhabditidae; Peloderinae; Caenorhabditis	A0A087TN19_9ARAC^A0A087TN19_9ARAC^Q:14-126,H:120-232^62.83%ID^E:6e-44^.^.	.	aug3.g282.t1|m.339	30-413[+]	.	.	PF13358.1^DDE_3^DDE superfamily endonuclease^13-126^E:8.7e-10	.	.	.	.	.	.	.
aug3.g283	aug3.g283.t1	.	A0A087SXS1_9ARAC^A0A087SXS1_9ARAC^Q:21-126,H:45-150^67.92%ID^E:3e-40^.^.	.	aug3.g283.t1|m.340	18-1001[+]	.	.	PF13358.1^DDE_3^DDE superfamily endonuclease^16-126^E:1.2e-07	.	.	.	.	.	.	.
aug3.g284	aug3.g284.t1	TMTC1_MOUSE^TMTC1_MOUSE^Q:363-915,H:319-926^38.2%ID^E:8e-121^RecName: Full=Transmembrane and TPR repeat-containing protein 1;^Eukaryota; Metazoa; Chordata; Craniata; Vertebrata; Euteleostomi; Mammalia; Eutheria; Euarchontoglires; Glires; Rodentia; Sciurognathi; Muroidea; Muridae; Murinae; Mus; Mus`TMTC1_MOUSE^TMTC1_MOUSE^Q:97-282,H:40-231^44.27%ID^E:1e-33^RecName: Full=Transmembrane and TPR repea…	T1J4S4_STRMM^T1J4S4_STRMM^Q:157-916,H:63-822^39.57%ID^E:0^SubName: Full=Uncharacterized protein {ECO:0000313|EnsemblMetazoa:SMAR008618-PA};^Eukaryota; Metazoa; Ecdysozoa; Arthropoda; Myriapoda; Chilopoda; Pleurostigmophora; Geophilomorpha; Linotaeniidae; Strigamia	.	aug3.g284.t1|m.342	1-2835[+]	.	.	PF08409.6^DUF1736^Domain of unknown function (DUF1736)^338-378^E:0.00011`PF08409.6^DUF1736^Domain of unknown function (DUF1736)^399-473^E:2e-27`PF13414.1^TPR_11^TPR repeat^590-634^E:3.1e-07`PF00515.23^TPR_1^Tetratricopeptide repeat^591-624^E:0.0016`PF13371.1^TPR_9^Tetratricopeptide repeat^637-688^E:1.7`PF13414.1^TPR_11^TPR repeat^638-686^E:2.7e-07`PF00515.23^TPR_1^Tetratricopeptide repeat^656-689…	.	.	.	.	GO:0005515^molecular_function^protein binding`GO:0005198^molecular_function^structural molecule activity`GO:0006890^biological_process^retrograde vesicle-mediated transport, Golgi to ER	.	.
aug3.g285	aug3.g285.t1	TC1A_CAEEL^TC1A_CAEEL^Q:28-171,H:75-273^28.36%ID^E:9e-13^RecName: Full=Transposable element Tc1 transposase;^Eukaryota; Metazoa; Ecdysozoa; Nematoda; Chromadorea; Rhabditida; Rhabditoidea; Rhabditidae; Peloderinae; Caenorhabditis	A0A087T5B7_9ARAC^A0A087T5B7_9ARAC^Q:26-171,H:45-240^48.47%ID^E:4e-47^.^.	.	aug3.g285.t1|m.343	3-533[+]	.	.	.	.	.	.	.	.	.	.
aug3.g286	aug3.g286.t1	TC1A_CAEEL^TC1A_CAEEL^Q:74-144,H:201-273^49.32%ID^E:1e-14^RecName: Full=Transposable element Tc1 transposase;^Eukaryota; Metazoa; Ecdysozoa; Nematoda; Chromadorea; Rhabditida; Rhabditoidea; Rhabditidae; Peloderinae; Caenorhabditis	A0A087U218_9ARAC^A0A087U218_9ARAC^Q:9-144,H:129-322^44.33%ID^E:4e-39^.^.	.	aug3.g286.t1|m.344	23-457[+]	.	.	.	.	.	.	.	.	.	.
aug3.g287	aug3.g287.t1	.	E2A0C2_CAMFO^E2A0C2_CAMFO^Q:17-82,H:14-79^54.55%ID^E:3e-16^SubName: Full=Putative uncharacterized protein {ECO:0000313|EMBL:EFN73125.1};^Eukaryota; Metazoa; Ecdysozoa; Arthropoda; Hexapoda; Insecta; Pterygota; Neoptera; Endopterygota; Hymenoptera; Apocrita; Aculeata; Vespoidea; Formicidae; Formicinae; Camponotus	.	aug3.g287.t1|m.345	29-457[+]	.	.	.	.	.	.	.	.	.	.
aug3.g288	aug3.g288.t1	LGR6_MOUSE^LGR6_MOUSE^Q:28-472,H:72-492^39.1%ID^E:1e-85^RecName: Full=Leucine-rich repeat-containing G-protein coupled receptor 6;^Eukaryota; Metazoa; Chordata; Craniata; Vertebrata; Euteleostomi; Mammalia; Eutheria; Euarchontoglires; Glires; Rodentia; Sciurognathi; Muroidea; Muridae; Murinae; Mus; Mus`LGR6_MOUSE^LGR6_MOUSE^Q:147-455,H:71-361^25.87%ID^E:4e-13^RecName: Full=Leucine-rich repeat-con…	E0VBH3_PEDHC^E0VBH3_PEDHC^Q:28-571,H:11-548^45.22%ID^E:4e-134^SubName: Full=Class A rhodopsin-like G-protein coupled receptor GPRrk, putative {ECO:0000313|EMBL:EEB10729.1};^Eukaryota; Metazoa; Ecdysozoa; Arthropoda; Hexapoda; Insecta; Pterygota; Neoptera; Paraneoptera; Phthiraptera; Anoplura; Pediculidae; Pediculus`E0VBH3_PEDHC^E0VBH3_PEDHC^Q:121-455,H:8-346^28.78%ID^E:5e-15^SubName: Full=Class A…	.	aug3.g288.t1|m.346	194-1912[+]	.	.	PF13855.1^LRR_8^Leucine rich repeat^28-82^E:2.5e-10`PF13504.1^LRR_7^Leucine rich repeat^28-37^E:550`PF13306.1^LRR_5^Leucine rich repeats (6 copies)^32-133^E:4.7e-08`PF13504.1^LRR_7^Leucine rich repeat^46-62^E:4.2`PF12799.2^LRR_4^Leucine Rich repeats (2 copies)^47-86^E:3.8e-08`PF00560.28^LRR_1^Leucine Rich Repeat^47-69^E:0.083`PF13516.1^LRR_6^Leucine Rich repeat^69-83^E:2.1`PF13504.1^LRR_7^Leucine…	.	.	.	.	GO:0005515^molecular_function^protein binding	.	.
aug3.g289	aug3.g289.t1	.	.	.	.	.	.	.	.	.	.	.	.	.	.	.
aug3.g290	aug3.g290.t1	HOME2_HUMAN^HOME2_HUMAN^Q:8-433,H:1-350^41.49%ID^E:2e-93^RecName: Full=Homer protein homolog 2;^Eukaryota; Metazoa; Chordata; Craniata; Vertebrata; Euteleostomi; Mammalia; Eutheria; Euarchontoglires; Primates; Haplorrhini; Catarrhini; Hominidae; Homo	V5IH52_IXORI^V5IH52_IXORI^Q:10-436,H:1-383^63.7%ID^E:0^.^.	.	aug3.g290.t1|m.347	69-1379[+]	.	.	PF00568.18^WH1^WH1 domain^11-113^E:3.5e-32	.	.	.	.	.	.	.
aug3.g290	aug3.g290.t2	HOME2_RAT^HOME2_RAT^Q:30-227,H:156-350^39.9%ID^E:1e-32^RecName: Full=Homer protein homolog 2;^Eukaryota; Metazoa; Chordata; Craniata; Vertebrata; Euteleostomi; Mammalia; Eutheria; Euarchontoglires; Glires; Rodentia; Sciurognathi; Muroidea; Muridae; Murinae; Rattus	B7P5K0_IXOSC^B7P5K0_IXOSC^Q:13-230,H:145-360^66.06%ID^E:8e-96^SubName: Full=Homer, putative {ECO:0000313|EMBL:EEC01872.1};^Eukaryota; Metazoa; Ecdysozoa; Arthropoda; Chelicerata; Arachnida; Acari; Parasitiformes; Ixodida; Ixodoidea; Ixodidae; Ixodinae; Ixodes	.	aug3.g290.t2|m.348	3-737[+]	.	.	.	.	.	.	.	.	.	.
aug3.g291	aug3.g291.t1	VPI1_SCOJE^VPI1_SCOJE^Q:21-86,H:25-92^46.38%ID^E:7e-11^RecName: Full=Venom peptide SjAPI;^Eukaryota; Metazoa; Ecdysozoa; Arthropoda; Chelicerata; Arachnida; Scorpiones; Iurida; Chactoidea; Euscorpiidae; Scorpiopinae; Scorpiopini; Scorpiops	E7D1U9_LATHE^E7D1U9_LATHE^Q:1-86,H:1-83^60.23%ID^E:4e-24^.^.	.	.	.	.	.	.	.	.	.	GO:0005576^cellular_component^extracellular region`GO:0004867^molecular_function^serine-type endopeptidase inhibitor activity	.	.	.
aug3.g292	aug3.g292.t1	KDM3B_MOUSE^KDM3B_MOUSE^Q:1167-2019,H:670-1556^41.99%ID^E:0^RecName: Full=Lysine-specific demethylase 3B;^Eukaryota; Metazoa; Chordata; Craniata; Vertebrata; Euteleostomi; Mammalia; Eutheria; Euarchontoglires; Glires; Rodentia; Sciurognathi; Muroidea; Muridae; Murinae; Mus; Mus	A0A087UKV0_9ARAC^A0A087UKV0_9ARAC^Q:1-2025,H:1-2047^63.64%ID^E:0^.^.	.	aug3.g292.t1|m.349	961-7038[+]	.	.	PF02373.17^JmjC^JmjC domain, hydroxylase^1876-1968^E:5.8e-13	.	.	.	.	.	.	.
aug3.g293	aug3.g293.t1	TCB2_CAEBR^TCB2_CAEBR^Q:79-279,H:14-211^31.19%ID^E:4e-24^RecName: Full=Transposable element Tcb2 transposase;^Eukaryota; Metazoa; Ecdysozoa; Nematoda; Chromadorea; Rhabditida; Rhabditoidea; Rhabditidae; Peloderinae; Caenorhabditis	A0A087T192_9ARAC^A0A087T192_9ARAC^Q:1-279,H:1-279^59.5%ID^E:9e-116^.^.	.	aug3.g293.t1|m.350	2-907[+]	.	.	PF01498.13^HTH_Tnp_Tc3_2^Transposase^91-163^E:1.2e-16`PF13358.1^DDE_3^DDE superfamily endonuclease^172-301^E:2.2e-08	.	.	.	.	GO:0003677^molecular_function^DNA binding`GO:0004803^molecular_function^transposase activity`GO:0006313^biological_process^transposition, DNA-mediated`GO:0015074^biological_process^DNA integration	.	.
aug3.g294	aug3.g294.t1	SGF29_RAT^SGF29_RAT^Q:85-360,H:60-290^28.99%ID^E:4e-24^RecName: Full=SAGA-associated factor 29 homolog;^Eukaryota; Metazoa; Chordata; Craniata; Vertebrata; Euteleostomi; Mammalia; Eutheria; Euarchontoglires; Glires; Rodentia; Sciurognathi; Muroidea; Muridae; Murinae; Rattus	E0VAG4_PEDHC^E0VAG4_PEDHC^Q:64-355,H:40-278^30.27%ID^E:1e-27^SubName: Full=Putative uncharacterized protein {ECO:0000313|EMBL:EEB10370.1};^Eukaryota; Metazoa; Ecdysozoa; Arthropoda; Hexapoda; Insecta; Pterygota; Neoptera; Paraneoptera; Phthiraptera; Anoplura; Pediculidae; Pediculus	.	aug3.g294.t1|m.351	112-1278[+]	.	.	PF07039.6^DUF1325^SGF29 tudor-like domain^236-357^E:4.2e-20	.	.	.	.	.	.	.
aug3.g295	aug3.g295.t1	K0232_MOUSE^K0232_MOUSE^Q:20-190,H:42-181^28.74%ID^E:2e-07^RecName: Full=Uncharacterized protein KIAA0232;^Eukaryota; Metazoa; Chordata; Craniata; Vertebrata; Euteleostomi; Mammalia; Eutheria; Euarchontoglires; Glires; Rodentia; Sciurognathi; Muroidea; Muridae; Murinae; Mus; Mus	A0A087UXF8_9ARAC^A0A087UXF8_9ARAC^Q:6-259,H:4-258^41.38%ID^E:2e-44^.^.	.	aug3.g295.t1|m.352	224-3211[+]	.	.	.	.	.	.	.	.	.	.
aug3.g296	aug3.g296.t1	.	T1KZL2_TETUR^T1KZL2_TETUR^Q:24-171,H:8-157^62.67%ID^E:4e-62^SubName: Full=Uncharacterized protein {ECO:0000313|EnsemblMetazoa:tetur28g02000.1};^Eukaryota; Metazoa; Ecdysozoa; Arthropoda; Chelicerata; Arachnida; Acari; Acariformes; Trombidiformes; Prostigmata; Eleutherengona; Raphignathae; Tetranychoidea; Tetranychidae; Tetranychus	.	aug3.g296.t1|m.353	108-686[+]	.	.	.	.	.	.	.	.	.	.
aug3.g297	aug3.g297.t1	.	A0A087U0T9_9ARAC^A0A087U0T9_9ARAC^Q:1-738,H:1-756^73.98%ID^E:0^.^.	.	aug3.g297.t1|m.354	362-2578[+]	.	.	.	.	.	.	.	.	.	.
aug3.g298	aug3.g298.t1	.	A0A087TI70_9ARAC^A0A087TI70_9ARAC^Q:1-71,H:271-341^77.46%ID^E:1e-30^.^.	.	.	.	.	.	.	.	.	.	.	.	.	.
aug3.g299	aug3.g299.t1	TC3A_CAEEL^TC3A_CAEEL^Q:1-145,H:181-324^27.59%ID^E:7e-15^RecName: Full=Transposable element Tc3 transposase;^Eukaryota; Metazoa; Ecdysozoa; Nematoda; Chromadorea; Rhabditida; Rhabditoidea; Rhabditidae; Peloderinae; Caenorhabditis	A0A087TCC0_9ARAC^A0A087TCC0_9ARAC^Q:1-142,H:147-288^61.27%ID^E:1e-52^.^.	.	aug3.g299.t1|m.355	1-645[+]	.	.	PF13358.1^DDE_3^DDE superfamily endonuclease^8-133^E:3.9e-10	.	.	.	.	.	.	.
aug3.g300	aug3.g300.t1	TC1A_CAEEL^TC1A_CAEEL^Q:37-144,H:168-273^31.19%ID^E:1e-14^RecName: Full=Transposable element Tc1 transposase;^Eukaryota; Metazoa; Ecdysozoa; Nematoda; Chromadorea; Rhabditida; Rhabditoidea; Rhabditidae; Peloderinae; Caenorhabditis	A0A087U4K3_9ARAC^A0A087U4K3_9ARAC^Q:1-144,H:256-399^56.25%ID^E:1e-49^.^.	.	aug3.g300.t1|m.356	2-487[+]	.	.	PF13358.1^DDE_3^DDE superfamily endonuclease^31-110^E:6.7e-07	.	.	.	.	.	.	.
aug3.g301	aug3.g301.t1	FP1_MYTCO^FP1_MYTCO^Q:2-127,H:738-863^22.22%ID^E:6e-16^RecName: Full=Adhesive plaque matrix protein;^Eukaryota; Metazoa; Lophotrochozoa; Mollusca; Bivalvia; Pteriomorphia; Mytiloida; Mytiloidea; Mytilidae; Mytilinae; Mytilus`FP1_MYTCO^FP1_MYTCO^Q:2-142,H:368-509^22.54%ID^E:1e-15^RecName: Full=Adhesive plaque matrix protein;^Eukaryota; Metazoa; Lophotrochozoa; Mollusca; Bivalvia; Pteriomorphia; My…	V4AUE7_LOTGI^V4AUE7_LOTGI^Q:1-128,H:2-127^37.5%ID^E:6e-22^SubName: Full=Uncharacterized protein {ECO:0000313|EMBL:ESO97381.1};^Eukaryota; Metazoa; Lophotrochozoa; Mollusca; Gastropoda; Patellogastropoda; Lottioidea; Lottiidae; Lottia`V4AUE7_LOTGI^V4AUE7_LOTGI^Q:1-123,H:12-132^39.02%ID^E:4e-21^SubName: Full=Uncharacterized protein {ECO:0000313|EMBL:ESO97381.1};^Eukaryota; Metazoa; Lophotrochozoa; …	.	aug3.g301.t1|m.357	1-447[+]	.	.	.	.	.	.	.	.	.	.
aug3.g302	aug3.g302.t1	FP1_MYTCO^FP1_MYTCO^Q:2-146,H:718-862^21.38%ID^E:4e-18^RecName: Full=Adhesive plaque matrix protein;^Eukaryota; Metazoa; Lophotrochozoa; Mollusca; Bivalvia; Pteriomorphia; Mytiloida; Mytiloidea; Mytilidae; Mytilinae; Mytilus`FP1_MYTCO^FP1_MYTCO^Q:1-146,H:687-832^20.55%ID^E:7e-18^RecName: Full=Adhesive plaque matrix protein;^Eukaryota; Metazoa; Lophotrochozoa; Mollusca; Bivalvia; Pteriomorphia; My…	V4AUE7_LOTGI^V4AUE7_LOTGI^Q:11-142,H:2-131^37.88%ID^E:4e-23^SubName: Full=Uncharacterized protein {ECO:0000313|EMBL:ESO97381.1};^Eukaryota; Metazoa; Lophotrochozoa; Mollusca; Gastropoda; Patellogastropoda; Lottioidea; Lottiidae; Lottia`V4AUE7_LOTGI^V4AUE7_LOTGI^Q:1-133,H:2-132^35.34%ID^E:4e-21^SubName: Full=Uncharacterized protein {ECO:0000313|EMBL:ESO97381.1};^Eukaryota; Metazoa; Lophotrochozoa;…	.	aug3.g302.t1|m.358	71-511[+]	.	.	.	.	.	.	.	.	.	.
aug3.g303	aug3.g303.t1	TC3A_CAEEL^TC3A_CAEEL^Q:28-102,H:249-326^37.18%ID^E:5e-07^RecName: Full=Transposable element Tc3 transposase;^Eukaryota; Metazoa; Ecdysozoa; Nematoda; Chromadorea; Rhabditida; Rhabditoidea; Rhabditidae; Peloderinae; Caenorhabditis	A0A087SYF4_9ARAC^A0A087SYF4_9ARAC^Q:16-125,H:241-357^59.83%ID^E:4e-34^.^.	.	aug3.g303.t1|m.359	25-2028[+]	.	.	PF13358.1^DDE_3^DDE superfamily endonuclease^17-57^E:9.1e-08	.	.	.	.	.	.	.
aug3.g304	aug3.g304.t1	CES2_CAEEL^CES2_CAEEL^Q:418-481,H:103-166^56.25%ID^E:1e-12^RecName: Full=Cell death specification protein 2;^Eukaryota; Metazoa; Ecdysozoa; Nematoda; Chromadorea; Rhabditida; Rhabditoidea; Rhabditidae; Peloderinae; Caenorhabditis	A0A087ULI1_9ARAC^A0A087ULI1_9ARAC^Q:315-481,H:52-234^40.98%ID^E:2e-17^.^.	.	aug3.g304.t1|m.360	193-1803[+]	.	.	PF07716.10^bZIP_2^Basic region leucine zipper^430-479^E:3e-10	.	.	.	.	GO:0003700^molecular_function^sequence-specific DNA binding transcription factor activity`GO:0043565^molecular_function^sequence-specific DNA binding`GO:0006355^biological_process^regulation of transcription, DNA-templated	.	.
aug3.g305	aug3.g305.t1	.	A0A087UW02_9ARAC^A0A087UW02_9ARAC^Q:3-78,H:205-280^34.21%ID^E:7e-07^.^.	.	aug3.g305.t1|m.361	55-831[+]	.	.	.	.	.	.	.	.	.	.
aug3.g306	aug3.g306.t1	MERL_HUMAN^MERL_HUMAN^Q:1-548,H:9-550^58.11%ID^E:0^RecName: Full=Merlin;^Eukaryota; Metazoa; Chordata; Craniata; Vertebrata; Euteleostomi; Mammalia; Eutheria; Euarchontoglires; Primates; Haplorrhini; Catarrhini; Hominidae; Homo	A0A087U927_9ARAC^A0A087U927_9ARAC^Q:1-550,H:1-557^79.89%ID^E:0^.^.	.	aug3.g306.t1|m.362	89-1762[+]	.	.	PF09379.5^FERM_N^FERM N-terminal domain^18-95^E:6.7e-15`PF00373.13^FERM_M^FERM central domain^102-215^E:8e-21`PF09380.5^FERM_C^FERM C-terminal PH-like domain^220-307^E:1.2e-29`PF00769.14^ERM^Ezrin/radixin/moesin family^339-552^E:1.4e-27	.	.	.	.	GO:0008092^molecular_function^cytoskeletal protein binding`GO:0005737^cellular_component^cytoplasm`GO:0019898^cellular_component^extrinsic component of membrane	.	.
aug3.g307	aug3.g307.t1	.	.	.	aug3.g307.t1|m.363	2-2479[+]	.	.	.	.	.	.	.	.	.	.
aug3.g308	aug3.g308.t1	.	.	.	aug3.g308.t1|m.364	1-609[+]	.	.	.	.	.	.	.	.	.	.
aug3.g309	aug3.g309.t1	HECW2_MOUSE^HECW2_MOUSE^Q:912-1059,H:1202-1343^30.26%ID^E:4e-09^RecName: Full=E3 ubiquitin-protein ligase HECW2;^Eukaryota; Metazoa; Chordata; Craniata; Vertebrata; Euteleostomi; Mammalia; Eutheria; Euarchontoglires; Glires; Rodentia; Sciurognathi; Muroidea; Muridae; Murinae; Mus; Mus	A0A087T2Z0_9ARAC^A0A087T2Z0_9ARAC^Q:1066-1151,H:1-87^62.07%ID^E:3e-26^.^.	.	aug3.g309.t1|m.366	74-3742[+]	.	.	PF00632.20^HECT^HECT-domain (ubiquitin-transferase)^995-1070^E:1.2e-05`PF13358.1^DDE_3^DDE superfamily endonuclease^1108-1160^E:1.2e-12	.	.	.	.	GO:0004842^molecular_function^ubiquitin-protein transferase activity	.	.
aug3.g310	aug3.g310.t1	GNRHR_OCTVU^GNRHR_OCTVU^Q:201-345,H:21-164^41.78%ID^E:2e-25^RecName: Full=Gonadotropin-releasing hormone receptor {ECO:0000250|UniProtKB:P30969};^Eukaryota; Metazoa; Lophotrochozoa; Mollusca; Cephalopoda; Coleoidea; Neocoleoidea; Octopodiformes; Octopoda; Incirrata; Octopodidae; Octopus	B7Q5N6_IXOSC^B7Q5N6_IXOSC^Q:171-351,H:33-199^50.83%ID^E:7e-51^SubName: Full=Corazonin receptor, putative {ECO:0000313|EMBL:EEC14158.1};^Eukaryota; Metazoa; Ecdysozoa; Arthropoda; Chelicerata; Arachnida; Acari; Parasitiformes; Ixodida; Ixodoidea; Ixodidae; Ixodinae; Ixodes	.	aug3.g310.t1|m.367	119-1183[+]	.	.	PF10320.4^7TM_GPCR_Srsx^Serpentine type 7TM GPCR chemoreceptor Srsx^225-341^E:4.1e-05`PF00001.16^7tm_1^7 transmembrane receptor (rhodopsin family)^228-345^E:8.6e-19	.	.	.	.	GO:0004930^molecular_function^G-protein coupled receptor activity`GO:0007186^biological_process^G-protein coupled receptor signaling pathway`GO:0016021^cellular_component^integral component of membrane	.	.
aug3.g311	aug3.g311.t1	NOTCH_DROME^NOTCH_DROME^Q:95-228,H:418-548^34.07%ID^E:7e-18^RecName: Full=Neurogenic locus Notch protein;^Eukaryota; Metazoa; Ecdysozoa; Arthropoda; Hexapoda; Insecta; Pterygota; Neoptera; Endopterygota; Diptera; Brachycera; Muscomorpha; Ephydroidea; Drosophilidae; Drosophila; Sophophora`NOTCH_DROME^NOTCH_DROME^Q:95-229,H:876-1045^31.4%ID^E:3e-16^RecName: Full=Neurogenic locus Notch protein;^Euka…	E0VHU5_PEDHC^E0VHU5_PEDHC^Q:92-228,H:826-997^35.43%ID^E:3e-18^SubName: Full=Notch, putative {ECO:0000313|EMBL:EEB12868.1};^Eukaryota; Metazoa; Ecdysozoa; Arthropoda; Hexapoda; Insecta; Pterygota; Neoptera; Paraneoptera; Phthiraptera; Anoplura; Pediculidae; Pediculus`E0VHU5_PEDHC^E0VHU5_PEDHC^Q:95-228,H:371-501^32.59%ID^E:2e-13^SubName: Full=Notch, putative {ECO:0000313|EMBL:EEB12868.1};^Eukaryota…	.	aug3.g311.t1|m.368	85-1968[+]	.	.	PF07645.10^EGF_CA^Calcium-binding EGF domain^127-159^E:7.9e-10`PF00008.22^EGF^EGF-like domain^171-201^E:0.00015`PF12661.2^hEGF^Human growth factor-like EGF^191-203^E:0.0069	.	.	.	.	GO:0005509^molecular_function^calcium ion binding`GO:0005515^molecular_function^protein binding	.	.
aug3.g312	aug3.g312.t1	TCB1_CAEBR^TCB1_CAEBR^Q:1-168,H:84-273^39.18%ID^E:1e-32^RecName: Full=Transposable element Tcb1 transposase;^Eukaryota; Metazoa; Ecdysozoa; Nematoda; Chromadorea; Rhabditida; Rhabditoidea; Rhabditidae; Peloderinae; Caenorhabditis	A0A087SY97_9ARAC^A0A087SY97_9ARAC^Q:2-164,H:62-251^44.21%ID^E:4e-45^.^.	.	.	.	.	.	.	.	.	COG2124^Cytochrome p450	GO:0005634^cellular_component^nucleus`GO:0003677^molecular_function^DNA binding`GO:0004803^molecular_function^transposase activity`GO:0015074^biological_process^DNA integration`GO:0006313^biological_process^transposition, DNA-mediated	.	.	.
aug3.g313	aug3.g313.t1	.	A0A087T3K9_9ARAC^A0A087T3K9_9ARAC^Q:1-580,H:1-638^46.56%ID^E:0^.^.	.	aug3.g313.t1|m.370	255-2006[+]	.	.	.	.	.	.	.	.	.	.
aug3.g314	aug3.g314.t1	LACH_SCHAM^LACH_SCHAM^Q:44-327,H:36-320^29.79%ID^E:4e-37^RecName: Full=Lachesin;^Eukaryota; Metazoa; Ecdysozoa; Arthropoda; Hexapoda; Insecta; Pterygota; Neoptera; Orthopteroidea; Orthoptera; Caelifera; Acridomorpha; Acridoidea; Acrididae; Cyrtacanthacridinae; Schistocerca	T1DFY0_CUPSA^T1DFY0_CUPSA^Q:25-378,H:31-386^61.28%ID^E:1e-156^SubName: Full=Putative lachesin {ECO:0000313|EMBL:JAA92976.1};^Eukaryota; Metazoa; Ecdysozoa; Arthropoda; Chelicerata; Arachnida; Araneae; Araneomorphae; Entelegynae; Lycosoidea; Ctenidae; Cupiennius	.	aug3.g314.t1|m.371	1-1272[+]	.	.	PF07679.11^I-set^Immunoglobulin I-set domain^51-140^E:4.8e-11`PF13895.1^Ig_2^Immunoglobulin domain^58-139^E:1.7e-06`PF07686.12^V-set^Immunoglobulin V-set domain^59-151^E:6.9e-08`PF00047.20^ig^Immunoglobulin domain^67-135^E:3.5e-05`PF13927.1^Ig_3^Immunoglobulin domain^158-230^E:6.1e-06`PF07679.11^I-set^Immunoglobulin I-set domain^160-242^E:7.8e-10`PF13895.1^Ig_2^Immunoglobulin domain^160-242^E:5.7…	.	.	.	.	.	.	.
aug3.g315	aug3.g315.t1	SETMR_HUMAN^SETMR_HUMAN^Q:8-121,H:509-622^52.63%ID^E:9e-30^RecName: Full=Histone-lysine N-methyltransferase SETMAR {ECO:0000305};^Eukaryota; Metazoa; Chordata; Craniata; Vertebrata; Euteleostomi; Mammalia; Eutheria; Euarchontoglires; Primates; Haplorrhini; Catarrhini; Hominidae; Homo	A0A087TJI0_9ARAC^A0A087TJI0_9ARAC^Q:324-604,H:1-309^56.17%ID^E:1e-103^.^.	.	aug3.g315.t1|m.372	63-1883[+]	.	.	PF01359.13^Transposase_1^Transposase (partial DDE domain)^8-79^E:2.8e-22`PF07679.11^I-set^Immunoglobulin I-set domain^245-332^E:3.9e-08`PF07686.12^V-set^Immunoglobulin V-set domain^251-333^E:3.6e-07`PF13895.1^Ig_2^Immunoglobulin domain^252-343^E:4.7e-05`PF13895.1^Ig_2^Immunoglobulin domain^351-385^E:0.00015`PF07679.11^I-set^Immunoglobulin I-set domain^352-385^E:5.6e-06`PF13927.1^Ig_3^Immunoglobul…	.	.	.	.	.	.	.
aug3.g316	aug3.g316.t1	PRKDC_CHICK^PRKDC_CHICK^Q:1129-2722,H:2354-4032^35.04%ID^E:0^RecName: Full=DNA-dependent protein kinase catalytic subunit;^Eukaryota; Metazoa; Chordata; Craniata; Vertebrata; Euteleostomi; Testudines + Archosauria group; Archosauria; Dinosauria; Saurischia; Theropoda; Coelurosauria; Aves; Neognathae; Galloanserae; Galliformes; Phasianidae; Phasianinae; Gallus`PRKDC_CHICK^PRKDC_CHICK^Q:4-1293,H:10…	E6ZIA0_DICLA^E6ZIA0_DICLA^Q:4-2722,H:1093-4007^31.11%ID^E:0^SubName: Full=DNA-dependent protein kinase catalytic subunit {ECO:0000313|EMBL:CBN81784.1};^Eukaryota; Metazoa; Chordata; Craniata; Vertebrata; Euteleostomi; Actinopterygii; Neopterygii; Teleostei; Neoteleostei; Acanthomorphata; Eupercaria; Moronidae; Dicentrarchus	.	aug3.g316.t1|m.373	61-8241[+]	.	.	PF08163.7^NUC194^NUC194 domain^682-1070^E:4.9e-89`PF02259.18^FAT^FAT domain^1834-2214^E:2.1e-20`PF00454.22^PI3_PI4_kinase^Phosphatidylinositol 3- and 4-kinase^2445-2709^E:1.4e-52	.	.	.	.	GO:0003677^molecular_function^DNA binding`GO:0004677^molecular_function^DNA-dependent protein kinase activity`GO:0005524^molecular_function^ATP binding`GO:0006303^biological_process^double-strand break repair via nonhomologous end joining`GO:0005634^cellular_component^nucleus`GO:0005515^molecular_function^protein binding`GO:0016773^molecular_function^phosphotransferase activity, alcohol group as …	.	.
aug3.g317	aug3.g317.t1	CP4V2_HUMAN^CP4V2_HUMAN^Q:71-335,H:258-521^40.15%ID^E:8e-53^RecName: Full=Cytochrome P450 4V2;^Eukaryota; Metazoa; Chordata; Craniata; Vertebrata; Euteleostomi; Mammalia; Eutheria; Euarchontoglires; Primates; Haplorrhini; Catarrhini; Hominidae; Homo	A0A087TJN3_9ARAC^A0A087TJN3_9ARAC^Q:73-312,H:63-298^44.21%ID^E:7e-63^.^.	.	aug3.g317.t1|m.374	182-1198[+]	.	.	PF00067.17^p450^Cytochrome P450^81-312^E:1.9e-60	.	.	.	.	GO:0005506^molecular_function^iron ion binding`GO:0016705^molecular_function^oxidoreductase activity, acting on paired donors, with incorporation or reduction of molecular oxygen`GO:0020037^molecular_function^heme binding`GO:0055114^biological_process^oxidation-reduction process	.	.
aug3.g318	aug3.g318.t1	KHK_RAT^KHK_RAT^Q:4-299,H:2-297^39.19%ID^E:4e-83^RecName: Full=Ketohexokinase;^Eukaryota; Metazoa; Chordata; Craniata; Vertebrata; Euteleostomi; Mammalia; Eutheria; Euarchontoglires; Glires; Rodentia; Sciurognathi; Muroidea; Muridae; Murinae; Rattus	A0A087UCQ0_9ARAC^A0A087UCQ0_9ARAC^Q:1-227,H:1-228^67.98%ID^E:2e-110^.^.	.	aug3.g318.t1|m.376	151-1071[+]	.	.	PF00294.19^PfkB^pfkB family carbohydrate kinase^6-296^E:1.8e-20	.	.	.	.	.	.	.
aug3.g319	aug3.g319.t1	KYNU_NEMVE^KYNU_NEMVE^Q:28-482,H:11-464^45.3%ID^E:5e-132^RecName: Full=Kynureninase {ECO:0000255|HAMAP-Rule:MF_03017};^Eukaryota; Metazoa; Cnidaria; Anthozoa; Hexacorallia; Actiniaria; Edwardsiidae; Nematostella	A0A087UCQ1_9ARAC^A0A087UCQ1_9ARAC^Q:134-479,H:1-346^61.85%ID^E:4e-166^.^.	.	aug3.g319.t1|m.377	111-1574[+]	.	.	PF00266.14^Aminotran_5^Aminotransferase class-V^115-399^E:1.5e-16	.	.	.	.	GO:0008152^biological_process^metabolic process	.	.
aug3.g320	aug3.g320.t1	.	.	.	aug3.g320.t1|m.378	158-565[+]	.	.	.	.	.	.	.	.	.	.
aug3.g321	aug3.g321.t1	.	A0A087SYA2_9ARAC^A0A087SYA2_9ARAC^Q:135-267,H:3-141^60.99%ID^E:5e-30^.^.	.	aug3.g321.t1|m.379	1-2286[+]	.	.	.	.	.	.	.	.	.	.
aug3.g322	aug3.g322.t1	TCB2_CAEBR^TCB2_CAEBR^Q:74-312,H:1-242^29.88%ID^E:2e-17^RecName: Full=Transposable element Tcb2 transposase;^Eukaryota; Metazoa; Ecdysozoa; Nematoda; Chromadorea; Rhabditida; Rhabditoidea; Rhabditidae; Peloderinae; Caenorhabditis	A0A087U825_9ARAC^A0A087U825_9ARAC^Q:1-342,H:1-350^40%ID^E:2e-70^.^.	.	aug3.g322.t1|m.380	19-1461[+]	.	.	PF01498.13^HTH_Tnp_Tc3_2^Transposase^75-146^E:1.5e-12`PF13358.1^DDE_3^DDE superfamily endonuclease^156-303^E:7.9e-13	.	.	.	.	GO:0003677^molecular_function^DNA binding`GO:0004803^molecular_function^transposase activity`GO:0006313^biological_process^transposition, DNA-mediated`GO:0015074^biological_process^DNA integration	.	.
aug3.g323	aug3.g323.t1	TC1A_CAEEL^TC1A_CAEEL^Q:40-118,H:173-252^35.8%ID^E:8e-06^RecName: Full=Transposable element Tc1 transposase;^Eukaryota; Metazoa; Ecdysozoa; Nematoda; Chromadorea; Rhabditida; Rhabditoidea; Rhabditidae; Peloderinae; Caenorhabditis	A0A087TFJ0_9ARAC^A0A087TFJ0_9ARAC^Q:1-106,H:7-112^68.87%ID^E:9e-43^.^.	.	aug3.g323.t1|m.382	3-692[+]	.	.	.	.	.	.	.	.	.	.
aug3.g324	aug3.g324.t1	PICO_DROAN^PICO_DROAN^Q:22-490,H:4-467^37.47%ID^E:6e-108^RecName: Full=Putative inorganic phosphate cotransporter;^Eukaryota; Metazoa; Ecdysozoa; Arthropoda; Hexapoda; Insecta; Pterygota; Neoptera; Endopterygota; Diptera; Brachycera; Muscomorpha; Ephydroidea; Drosophilidae; Drosophila; Sophophora	A0A061QHU2_CUPSA^A0A061QHU2_CUPSA^Q:3-488,H:11-487^49.59%ID^E:1e-178^SubName: Full=Putative sialin {ECO:0000313|EMBL:JAC59278.1};^Eukaryota; Metazoa; Ecdysozoa; Arthropoda; Chelicerata; Arachnida; Araneae; Araneomorphae; Entelegynae; Lycosoidea; Ctenidae; Cupiennius	.	aug3.g324.t1|m.383	3-1616[+]	.	.	PF07690.11^MFS_1^Major Facilitator Superfamily^55-458^E:6.4e-61	.	.	.	.	GO:0055085^biological_process^transmembrane transport`GO:0016021^cellular_component^integral component of membrane	.	.
aug3.g325	aug3.g325.t1	SIX1B_DANRE^SIX1B_DANRE^Q:177-397,H:2-218^81.45%ID^E:5e-129^RecName: Full=Homeobox protein six1b;^Eukaryota; Metazoa; Chordata; Craniata; Vertebrata; Euteleostomi; Actinopterygii; Neopterygii; Teleostei; Ostariophysi; Cypriniformes; Cyprinidae; Danio	A0A087UJ92_9ARAC^A0A087UJ92_9ARAC^Q:135-516,H:1-381^85.35%ID^E:0^.^.	.	aug3.g325.t1|m.384	3-1574[+]	.	.	PF00046.24^Homeobox^Homeobox domain^312-362^E:3.3e-14`PF05920.6^Homeobox_KN^Homeobox KN domain^327-360^E:1.4e-11	.	.	.	.	GO:0003677^molecular_function^DNA binding`GO:0006355^biological_process^regulation of transcription, DNA-templated	.	.
aug3.g326	aug3.g326.t1	TC1A_CAEEL^TC1A_CAEEL^Q:10-82,H:199-273^46.67%ID^E:4e-14^RecName: Full=Transposable element Tc1 transposase;^Eukaryota; Metazoa; Ecdysozoa; Nematoda; Chromadorea; Rhabditida; Rhabditoidea; Rhabditidae; Peloderinae; Caenorhabditis	A0A087T5B7_9ARAC^A0A087T5B7_9ARAC^Q:3-82,H:161-240^73.75%ID^E:9e-34^.^.	.	.	.	.	.	.	.	.	.	GO:0005634^cellular_component^nucleus`GO:0003677^molecular_function^DNA binding`GO:0004519^molecular_function^endonuclease activity`GO:0004803^molecular_function^transposase activity`GO:0015074^biological_process^DNA integration`GO:0006313^biological_process^transposition, DNA-mediated	.	.	.
aug3.g327	aug3.g327.t1	K1841_HUMAN^K1841_HUMAN^Q:2-498,H:119-662^30.97%ID^E:9e-73^RecName: Full=Uncharacterized protein KIAA1841;^Eukaryota; Metazoa; Chordata; Craniata; Vertebrata; Euteleostomi; Mammalia; Eutheria; Euarchontoglires; Primates; Haplorrhini; Catarrhini; Hominidae; Homo	A0A087U7W6_9ARAC^A0A087U7W6_9ARAC^Q:358-510,H:1-153^88.89%ID^E:9e-84^.^.	.	aug3.g327.t1|m.385	2-1636[+]	.	.	PF11822.3^DUF3342^Domain of unknown function (DUF3342)^58-354^E:3.4e-64`PF00651.26^BTB^BTB/POZ domain^69-159^E:1.2e-05	.	.	.	.	GO:0005515^molecular_function^protein binding	.	.
aug3.g328	aug3.g328.t1	SIX4_HUMAN^SIX4_HUMAN^Q:130-320,H:106-296^73.82%ID^E:3e-97^RecName: Full=Homeobox protein SIX4;^Eukaryota; Metazoa; Chordata; Craniata; Vertebrata; Euteleostomi; Mammalia; Eutheria; Euarchontoglires; Primates; Haplorrhini; Catarrhini; Hominidae; Homo	V4AHM7_LOTGI^V4AHM7_LOTGI^Q:98-306,H:6-216^75.59%ID^E:2e-113^SubName: Full=Uncharacterized protein {ECO:0000313|EMBL:ESO96422.1};^Eukaryota; Metazoa; Lophotrochozoa; Mollusca; Gastropoda; Patellogastropoda; Lottioidea; Lottiidae; Lottia	.	aug3.g328.t1|m.386	19-1281[+]	.	.	PF00046.24^Homeobox^Homeobox domain^254-303^E:4.4e-14`PF05920.6^Homeobox_KN^Homeobox KN domain^269-301^E:2.5e-08	.	.	.	.	GO:0003677^molecular_function^DNA binding`GO:0006355^biological_process^regulation of transcription, DNA-templated	.	.
aug3.g329	aug3.g329.t1	SGPP1_HUMAN^SGPP1_HUMAN^Q:241-669,H:3-441^35.9%ID^E:1e-84^RecName: Full=Sphingosine-1-phosphate phosphatase 1;^Eukaryota; Metazoa; Chordata; Craniata; Vertebrata; Euteleostomi; Mammalia; Eutheria; Euarchontoglires; Primates; Haplorrhini; Catarrhini; Hominidae; Homo	A0A087U7W7_9ARAC^A0A087U7W7_9ARAC^Q:270-664,H:1-396^77.58%ID^E:0^.^.	.	aug3.g329.t1|m.388	194-2227[+]	.	.	PF03131.12^bZIP_Maf^bZIP Maf transcription factor^143-206^E:2.6e-06`PF00170.16^bZIP_1^bZIP transcription factor^146-204^E:2.2e-11`PF07716.10^bZIP_2^Basic region leucine zipper^147-200^E:3.2e-07`PF01569.16^PAP2^PAP2 superfamily^395-504^E:1.7e-15	.	.	.	.	GO:0003677^molecular_function^DNA binding`GO:0006355^biological_process^regulation of transcription, DNA-templated`GO:0005634^cellular_component^nucleus`GO:0003700^molecular_function^sequence-specific DNA binding transcription factor activity`GO:0043565^molecular_function^sequence-specific DNA binding`GO:0003824^molecular_function^catalytic activity`GO:0016020^cellular_component^membrane	.	.
aug3.g330	aug3.g330.t1	ASPP2_HUMAN^ASPP2_HUMAN^Q:688-902,H:904-1120^62.21%ID^E:3e-90^RecName: Full=Apoptosis-stimulating of p53 protein 2;^Eukaryota; Metazoa; Chordata; Craniata; Vertebrata; Euteleostomi; Mammalia; Eutheria; Euarchontoglires; Primates; Haplorrhini; Catarrhini; Hominidae; Homo`ASPP2_HUMAN^ASPP2_HUMAN^Q:9-212,H:125-321^48.53%ID^E:2e-37^RecName: Full=Apoptosis-stimulating of p53 protein 2;^Eukaryota; Meta…	A0A087TMT4_9ARAC^A0A087TMT4_9ARAC^Q:18-907,H:1-901^81.28%ID^E:0^.^.	.	aug3.g330.t1|m.389	132-2858[+]	.	.	PF13637.1^Ank_4^Ankyrin repeats (many copies)^711-761^E:0.00013`PF12796.2^Ank_2^Ankyrin repeats (3 copies)^715-800^E:1.7e-20`PF13857.1^Ank_5^Ankyrin repeats (many copies)^738-781^E:1.6e-11`PF00023.25^Ank^Ankyrin repeat^741-771^E:2.4e-09`PF13606.1^Ank_3^Ankyrin repeat^741-769^E:2.5e-05`PF13637.1^Ank_4^Ankyrin repeats (many copies)^743-794^E:1.4e-15`PF00023.25^Ank^Ankyrin repeat^773-804^E:4.4e-10`P…	.	.	.	.	GO:0005515^molecular_function^protein binding	.	.
aug3.g331	aug3.g331.t1	ASPP2_MOUSE^ASPP2_MOUSE^Q:1-102,H:1-104^33.65%ID^E:1e-13^RecName: Full=Apoptosis-stimulating of p53 protein 2;^Eukaryota; Metazoa; Chordata; Craniata; Vertebrata; Euteleostomi; Mammalia; Eutheria; Euarchontoglires; Glires; Rodentia; Sciurognathi; Muroidea; Muridae; Murinae; Mus; Mus	T1ILF3_STRMM^T1ILF3_STRMM^Q:1-92,H:37-128^39.13%ID^E:9e-16^SubName: Full=Uncharacterized protein {ECO:0000313|EnsemblMetazoa:SMAR001778-PA};^Eukaryota; Metazoa; Ecdysozoa; Arthropoda; Myriapoda; Chilopoda; Pleurostigmophora; Geophilomorpha; Linotaeniidae; Strigamia	.	aug3.g331.t1|m.390	106-447[+]	.	.	.	.	.	.	.	.	.	.
aug3.g331	aug3.g331.t2	ASPP2_MOUSE^ASPP2_MOUSE^Q:1-83,H:1-85^36.47%ID^E:3e-11^RecName: Full=Apoptosis-stimulating of p53 protein 2;^Eukaryota; Metazoa; Chordata; Craniata; Vertebrata; Euteleostomi; Mammalia; Eutheria; Euarchontoglires; Glires; Rodentia; Sciurognathi; Muroidea; Muridae; Murinae; Mus; Mus	T1ILF3_STRMM^T1ILF3_STRMM^Q:1-111,H:37-146^36.94%ID^E:4e-17^SubName: Full=Uncharacterized protein {ECO:0000313|EnsemblMetazoa:SMAR001778-PA};^Eukaryota; Metazoa; Ecdysozoa; Arthropoda; Myriapoda; Chilopoda; Pleurostigmophora; Geophilomorpha; Linotaeniidae; Strigamia	.	aug3.g331.t2|m.391	106-495[+]	.	.	.	.	.	.	.	.	.	.
aug3.g332	aug3.g332.t1	.	V3ZUS0_LOTGI^V3ZUS0_LOTGI^Q:1-130,H:18-133^26.12%ID^E:1e-05^SubName: Full=Uncharacterized protein {ECO:0000313|EMBL:ESO95238.1};^Eukaryota; Metazoa; Lophotrochozoa; Mollusca; Gastropoda; Patellogastropoda; Lottioidea; Lottiidae; Lottia	.	aug3.g332.t1|m.392	2-571[+]	.	.	.	.	.	.	.	.	.	.
aug3.g333	aug3.g333.t1	.	V4B2X1_LOTGI^V4B2X1_LOTGI^Q:24-157,H:35-168^31.91%ID^E:3e-07^SubName: Full=Uncharacterized protein {ECO:0000313|EMBL:ESP04468.1};^Eukaryota; Metazoa; Lophotrochozoa; Mollusca; Gastropoda; Patellogastropoda; Lottioidea; Lottiidae; Lottia	.	aug3.g333.t1|m.393	27-599[+]	.	.	.	.	.	.	.	.	.	.
aug3.g334	aug3.g334.t1	POLH_HUMAN^POLH_HUMAN^Q:1-637,H:1-693^33.47%ID^E:2e-92^RecName: Full=DNA polymerase eta;^Eukaryota; Metazoa; Chordata; Craniata; Vertebrata; Euteleostomi; Mammalia; Eutheria; Euarchontoglires; Primates; Haplorrhini; Catarrhini; Hominidae; Homo`POLH_HUMAN^POLH_HUMAN^Q:917-1004,H:635-709^35.96%ID^E:7e-07^RecName: Full=DNA polymerase eta;^Eukaryota; Metazoa; Chordata; Craniata; Vertebrata; Euteleost…	B7QI10_IXOSC^B7QI10_IXOSC^Q:7-616,H:8-692^35.12%ID^E:2e-116^SubName: Full=DNA polymerase eta, putative {ECO:0000313|EMBL:EEC18482.1};^Eukaryota; Metazoa; Ecdysozoa; Arthropoda; Chelicerata; Arachnida; Acari; Parasitiformes; Ixodida; Ixodoidea; Ixodidae; Ixodinae; Ixodes`B7QI10_IXOSC^B7QI10_IXOSC^Q:631-1004,H:373-727^23.9%ID^E:4e-10^SubName: Full=DNA polymerase eta, putative {ECO:0000313|EMBL:EEC1…	.	aug3.g334.t1|m.394	278-3298[+]	.	.	PF00817.15^IMS^impB/mucB/samB family^12-210^E:4.2e-46	.	.	.	.	GO:0003684^molecular_function^damaged DNA binding`GO:0003887^molecular_function^DNA-directed DNA polymerase activity`GO:0006281^biological_process^DNA repair	.	.
aug3.g334	aug3.g334.t2	POLH_HUMAN^POLH_HUMAN^Q:1-634,H:1-693^36.79%ID^E:4e-119^RecName: Full=DNA polymerase eta;^Eukaryota; Metazoa; Chordata; Craniata; Vertebrata; Euteleostomi; Mammalia; Eutheria; Euarchontoglires; Primates; Haplorrhini; Catarrhini; Hominidae; Homo`POLH_HUMAN^POLH_HUMAN^Q:914-1001,H:635-709^35.96%ID^E:9e-07^RecName: Full=DNA polymerase eta;^Eukaryota; Metazoa; Chordata; Craniata; Vertebrata; Euteleos…	V3Z1P4_LOTGI^V3Z1P4_LOTGI^Q:6-322,H:2-335^57.01%ID^E:7e-123^SubName: Full=Uncharacterized protein {ECO:0000313|EMBL:ESO84458.1};^Eukaryota; Metazoa; Lophotrochozoa; Mollusca; Gastropoda; Patellogastropoda; Lottioidea; Lottiidae; Lottia	.	aug3.g334.t2|m.395	278-3289[+]	.	.	PF00817.15^IMS^impB/mucB/samB family^12-210^E:4.1e-46`PF11799.3^IMS_C^impB/mucB/samB family C-terminal domain^283-322^E:7.2e-05	.	.	.	.	GO:0003684^molecular_function^damaged DNA binding`GO:0003887^molecular_function^DNA-directed DNA polymerase activity`GO:0006281^biological_process^DNA repair	.	.
aug3.g335	aug3.g335.t1	ZFPL1_NEMVE^ZFPL1_NEMVE^Q:1-243,H:1-249^49.6%ID^E:9e-85^RecName: Full=Zinc finger protein-like 1 homolog;^Eukaryota; Metazoa; Cnidaria; Anthozoa; Hexacorallia; Actiniaria; Edwardsiidae; Nematostella	A0A087USQ1_9ARAC^A0A087USQ1_9ARAC^Q:1-229,H:1-289^58.13%ID^E:3e-108^.^.	.	aug3.g335.t1|m.396	180-992[+]	.	.	PF13639.1^zf-RING_2^Ring finger domain^52-100^E:7.6e-09`PF14634.1^zf-RING_5^zinc-RING finger domain^52-101^E:1.1e-06`PF13923.1^zf-C3HC4_2^Zinc finger, C3HC4 type (RING finger)^53-100^E:0.00018	.	.	.	.	GO:0005515^molecular_function^protein binding`GO:0008270^molecular_function^zinc ion binding	.	.
aug3.g336	aug3.g336.t1	.	A0A087TP19_9ARAC^A0A087TP19_9ARAC^Q:19-131,H:16-134^47.93%ID^E:8e-16^.^.	.	aug3.g336.t1|m.397	297-743[+]	.	.	.	.	.	.	.	.	.	.
aug3.g337	aug3.g337.t1	MYOI_DICDI^MYOI_DICDI^Q:21-774,H:15-832^38.06%ID^E:2e-157^RecName: Full=Myosin-I heavy chain;^Eukaryota; Amoebozoa; Mycetozoa; Dictyosteliida; Dictyostelium`MYOI_DICDI^MYOI_DICDI^Q:1550-1764,H:1153-1366^25.11%ID^E:1e-11^RecName: Full=Myosin-I heavy chain;^Eukaryota; Amoebozoa; Mycetozoa; Dictyosteliida; Dictyostelium`MYOI_DICDI^MYOI_DICDI^Q:902-1014,H:1156-1272^28.21%ID^E:4e-08^RecName: Full=Myos…	J9K806_ACYPI^J9K806_ACYPI^Q:1-822,H:1-872^59.2%ID^E:0^.^.`J9K806_ACYPI^J9K806_ACYPI^Q:1200-1769,H:1317-1892^49.23%ID^E:1e-164^.^.`J9K806_ACYPI^J9K806_ACYPI^Q:814-1064,H:1028-1273^52.57%ID^E:2e-65^.^.`J9K806_ACYPI^J9K806_ACYPI^Q:1770-1937,H:1984-2181^39.5%ID^E:2e-32^.^.`J9K806_ACYPI^J9K806_ACYPI^Q:1207-1461,H:1900-2136^28.57%ID^E:9e-13^.^.`J9K806_ACYPI^J9K806_ACYPI^Q:1566-1764,H:1125-1310^24.75%ID…	.	aug3.g337.t1|m.398	102-5933[+]	.	.	PF00063.16^Myosin_head^Myosin head (motor domain)^21-115^E:6.8e-29`PF00063.16^Myosin_head^Myosin head (motor domain)^115-652^E:9.4e-162`PF00612.22^IQ^IQ calmodulin-binding motif^672-687^E:0.025`PF00612.22^IQ^IQ calmodulin-binding motif^691-710^E:0.00054`PF00612.22^IQ^IQ calmodulin-binding motif^714-730^E:0.0016`PF00784.12^MyTH4^MyTH4 domain^945-1048^E:1.2e-25`PF00373.13^FERM_M^FERM central domain…	.	.	.	.	GO:0003774^molecular_function^motor activity`GO:0005524^molecular_function^ATP binding`GO:0016459^cellular_component^myosin complex`GO:0005515^molecular_function^protein binding`GO:0005856^cellular_component^cytoskeleton	.	.
aug3.g337	aug3.g337.t2	MYOI_DICDI^MYOI_DICDI^Q:21-774,H:15-832^38.06%ID^E:2e-157^RecName: Full=Myosin-I heavy chain;^Eukaryota; Amoebozoa; Mycetozoa; Dictyosteliida; Dictyostelium`MYOI_DICDI^MYOI_DICDI^Q:1558-1772,H:1153-1366^25.11%ID^E:1e-11^RecName: Full=Myosin-I heavy chain;^Eukaryota; Amoebozoa; Mycetozoa; Dictyosteliida; Dictyostelium`MYOI_DICDI^MYOI_DICDI^Q:910-1022,H:1156-1272^28.21%ID^E:4e-08^RecName: Full=Myos…	J9K806_ACYPI^J9K806_ACYPI^Q:1-830,H:1-872^58.93%ID^E:0^.^.`J9K806_ACYPI^J9K806_ACYPI^Q:1208-1777,H:1317-1892^49.23%ID^E:2e-164^.^.`J9K806_ACYPI^J9K806_ACYPI^Q:822-1072,H:1028-1273^52.57%ID^E:2e-65^.^.`J9K806_ACYPI^J9K806_ACYPI^Q:1778-1945,H:1984-2181^39.5%ID^E:1e-32^.^.`J9K806_ACYPI^J9K806_ACYPI^Q:1215-1469,H:1900-2136^28.57%ID^E:1e-12^.^.`J9K806_ACYPI^J9K806_ACYPI^Q:1574-1772,H:1125-1310^24.75%I…	.	aug3.g337.t2|m.399	102-5957[+]	.	.	PF00063.16^Myosin_head^Myosin head (motor domain)^21-115^E:6.8e-29`PF00063.16^Myosin_head^Myosin head (motor domain)^115-652^E:9.4e-162`PF00612.22^IQ^IQ calmodulin-binding motif^672-687^E:0.025`PF00612.22^IQ^IQ calmodulin-binding motif^691-710^E:0.00055`PF00612.22^IQ^IQ calmodulin-binding motif^714-730^E:0.0016`PF00784.12^MyTH4^MyTH4 domain^953-1056^E:1.2e-25`PF00373.13^FERM_M^FERM central domain…	.	.	.	.	GO:0003774^molecular_function^motor activity`GO:0005524^molecular_function^ATP binding`GO:0016459^cellular_component^myosin complex`GO:0005515^molecular_function^protein binding`GO:0005856^cellular_component^cytoskeleton	.	.
aug3.g338	aug3.g338.t1	.	A0A087THX7_9ARAC^A0A087THX7_9ARAC^Q:32-508,H:344-811^67.15%ID^E:0^.^.	.	aug3.g338.t1|m.400	108-1634[+]	.	.	.	.	.	.	.	.	.	.
aug3.g339	aug3.g339.t1	TOM1_MOUSE^TOM1_MOUSE^Q:8-481,H:4-492^45.19%ID^E:3e-128^RecName: Full=Target of Myb protein 1;^Eukaryota; Metazoa; Chordata; Craniata; Vertebrata; Euteleostomi; Mammalia; Eutheria; Euarchontoglires; Glires; Rodentia; Sciurognathi; Muroidea; Muridae; Murinae; Mus; Mus	A0A087UT54_9ARAC^A0A087UT54_9ARAC^Q:1-481,H:1-486^72.51%ID^E:0^.^.	.	aug3.g339.t1|m.401	138-1583[+]	.	.	PF00790.14^VHS^VHS domain^14-153^E:1.5e-44`PF01417.15^ENTH^ENTH domain^16-127^E:2.4e-07`PF03127.9^GAT^GAT domain^219-314^E:4.2e-26	.	.	.	.	GO:0006886^biological_process^intracellular protein transport`GO:0005622^cellular_component^intracellular	.	.
aug3.g340	aug3.g340.t1	EIF3B_MOUSE^EIF3B_MOUSE^Q:24-702,H:132-799^60.09%ID^E:0^RecName: Full=Eukaryotic translation initiation factor 3 subunit B {ECO:0000255|HAMAP-Rule:MF_03001};^Eukaryota; Metazoa; Chordata; Craniata; Vertebrata; Euteleostomi; Mammalia; Eutheria; Euarchontoglires; Glires; Rodentia; Sciurognathi; Muroidea; Muridae; Murinae; Mus; Mus	A0A087TDL5_9ARAC^A0A087TDL5_9ARAC^Q:1-693,H:4-696^87.88%ID^E:0^.^.	.	aug3.g340.t1|m.402	89-2206[+]	.	.	PF00076.17^RRM_1^RNA recognition motif. (a.k.a. RRM, RBD, or RNP domain)^88-140^E:3e-08`PF14259.1^RRM_6^RNA recognition motif (a.k.a. RRM, RBD, or RNP domain)^88-140^E:0.00034`PF08662.6^eIF2A^Eukaryotic translation initiation factor eIF2A^391-593^E:1.4e-56	.	.	.	.	GO:0003676^molecular_function^nucleic acid binding	.	.
aug3.g341	aug3.g341.t1	.	.	.	aug3.g341.t1|m.403	102-1379[+]	.	.	.	.	.	.	.	.	.	.
aug3.g341	aug3.g341.t2	.	.	.	aug3.g341.t2|m.405	102-1436[+]	.	.	.	.	.	.	.	.	.	.
aug3.g341	aug3.g341.t3	.	.	.	aug3.g341.t3|m.407	102-1397[+]	.	.	.	.	.	.	.	.	.	.
aug3.g342	aug3.g342.t1	TC1A_CAEEL^TC1A_CAEEL^Q:5-187,H:86-273^35.98%ID^E:3e-24^RecName: Full=Transposable element Tc1 transposase;^Eukaryota; Metazoa; Ecdysozoa; Nematoda; Chromadorea; Rhabditida; Rhabditoidea; Rhabditidae; Peloderinae; Caenorhabditis	A0A087T5B7_9ARAC^A0A087T5B7_9ARAC^Q:5-187,H:58-240^64.48%ID^E:5e-76^.^.	.	aug3.g342.t1|m.409	3-584[+]	.	.	PF13358.1^DDE_3^DDE superfamily endonuclease^12-146^E:2.6e-18	.	.	.	.	.	.	.
aug3.g343	aug3.g343.t1	FMAR_DROME^FMAR_DROME^Q:1-300,H:119-419^46.51%ID^E:8e-86^RecName: Full=FMRFamide receptor;^Eukaryota; Metazoa; Ecdysozoa; Arthropoda; Hexapoda; Insecta; Pterygota; Neoptera; Endopterygota; Diptera; Brachycera; Muscomorpha; Ephydroidea; Drosophilidae; Drosophila; Sophophora	A0A087UXW8_9ARAC^A0A087UXW8_9ARAC^Q:8-306,H:1-296^63.21%ID^E:7e-136^.^.	.	aug3.g343.t1|m.410	2-1021[+]	.	.	PF10324.4^7TM_GPCR_Srw^Serpentine type 7TM GPCR chemoreceptor Srw^10-296^E:1.3e-13`PF00001.16^7tm_1^7 transmembrane receptor (rhodopsin family)^21-280^E:6e-19	.	.	.	.	GO:0004930^molecular_function^G-protein coupled receptor activity`GO:0007186^biological_process^G-protein coupled receptor signaling pathway`GO:0016021^cellular_component^integral component of membrane	.	.
aug3.g344	aug3.g344.t1	.	V5GBN2_ANOGL^V5GBN2_ANOGL^Q:168-490,H:368-687^39.58%ID^E:2e-67^SubName: Full=Uncharacterized protein {ECO:0000313|EMBL:JAB67550.1};^Eukaryota; Metazoa; Ecdysozoa; Arthropoda; Hexapoda; Insecta; Pterygota; Neoptera; Endopterygota; Coleoptera; Polyphaga; Cucujiformia; Chrysomeloidea; Cerambycidae; Lamiinae; Lamiini; Anoplophora	.	aug3.g344.t1|m.411	3-1604[+]	.	.	PF05585.7^DUF1758^Putative peptidase (DUF1758)^288-437^E:1.4e-08	.	.	.	.	.	.	.
aug3.g345	aug3.g345.t1	TCB2_CAEBR^TCB2_CAEBR^Q:9-131,H:132-248^31.71%ID^E:5e-13^RecName: Full=Transposable element Tcb2 transposase;^Eukaryota; Metazoa; Ecdysozoa; Nematoda; Chromadorea; Rhabditida; Rhabditoidea; Rhabditidae; Peloderinae; Caenorhabditis	F7E9Z0_XENTR^F7E9Z0_XENTR^Q:9-129,H:142-261^48.76%ID^E:4e-35^SubName: Full=Uncharacterized protein {ECO:0000313|Ensembl:ENSXETP00000063303};^Eukaryota; Metazoa; Chordata; Craniata; Vertebrata; Euteleostomi; Amphibia; Batrachia; Anura; Pipoidea; Pipidae; Xenopodinae; Xenopus; Silurana	.	aug3.g345.t1|m.412	2-469[+]	.	.	PF13358.1^DDE_3^DDE superfamily endonuclease^41-118^E:2.9e-14	.	.	.	.	.	.	.
aug3.g346	aug3.g346.t1	.	A0A087T2R5_9ARAC^A0A087T2R5_9ARAC^Q:134-521,H:1-394^47.1%ID^E:3e-114^.^.	.	aug3.g346.t1|m.413	43-1728[+]	.	.	.	.	.	.	.	.	.	.
aug3.g347	aug3.g347.t1	CFDP2_BOVIN^CFDP2_BOVIN^Q:1-217,H:273-487^32.57%ID^E:3e-32^RecName: Full=Craniofacial development protein 2;^Eukaryota; Metazoa; Chordata; Craniata; Vertebrata; Euteleostomi; Mammalia; Eutheria; Laurasiatheria; Cetartiodactyla; Ruminantia; Pecora; Bovidae; Bovinae; Bos	A0A023F0F3_TRIIF^A0A023F0F3_TRIIF^Q:2-473,H:34-506^44.84%ID^E:2e-138^.^.`A0A023F0F3_TRIIF^A0A023F0F3_TRIIF^Q:466-604,H:825-965^48.94%ID^E:2e-34^.^.	.	aug3.g347.t1|m.414	1-1866[+]	.	.	PF03372.18^Exo_endo_phos^Endonuclease/Exonuclease/phosphatase family^4-217^E:4.7e-07`PF14529.1^Exo_endo_phos_2^Endonuclease-reverse transcriptase^81-220^E:7.1e-13	.	.	.	.	.	.	.
aug3.g348	aug3.g348.t1	.	E3MIK2_CAERE^E3MIK2_CAERE^Q:39-238,H:314-525^25%ID^E:2e-15^SubName: Full=Putative uncharacterized protein {ECO:0000313|EMBL:EFP02547.1};^Eukaryota; Metazoa; Ecdysozoa; Nematoda; Chromadorea; Rhabditida; Rhabditoidea; Rhabditidae; Peloderinae; Caenorhabditis	.	aug3.g348.t1|m.415	1-753[+]	.	.	PF13358.1^DDE_3^DDE superfamily endonuclease^85-208^E:6.1e-07	.	.	.	.	.	.	.
aug3.g349	aug3.g349.t1	FMAR_DROME^FMAR_DROME^Q:2-327,H:91-417^46.79%ID^E:7e-96^RecName: Full=FMRFamide receptor;^Eukaryota; Metazoa; Ecdysozoa; Arthropoda; Hexapoda; Insecta; Pterygota; Neoptera; Endopterygota; Diptera; Brachycera; Muscomorpha; Ephydroidea; Drosophilidae; Drosophila; Sophophora	A0A087UXW8_9ARAC^A0A087UXW8_9ARAC^Q:37-365,H:1-329^92.4%ID^E:0^.^.	.	aug3.g349.t1|m.416	1-1161[+]	.	.	PF10324.4^7TM_GPCR_Srw^Serpentine type 7TM GPCR chemoreceptor Srw^54-340^E:3.9e-15`PF00001.16^7tm_1^7 transmembrane receptor (rhodopsin family)^64-324^E:9.4e-20	.	.	.	.	GO:0004930^molecular_function^G-protein coupled receptor activity`GO:0007186^biological_process^G-protein coupled receptor signaling pathway`GO:0016021^cellular_component^integral component of membrane	.	.
aug3.g350	aug3.g350.t1	TCB1_CAEBR^TCB1_CAEBR^Q:36-157,H:84-213^38.52%ID^E:3e-11^RecName: Full=Transposable element Tcb1 transposase;^Eukaryota; Metazoa; Ecdysozoa; Nematoda; Chromadorea; Rhabditida; Rhabditoidea; Rhabditidae; Peloderinae; Caenorhabditis	A0A087SXS1_9ARAC^A0A087SXS1_9ARAC^Q:12-153,H:18-164^55.1%ID^E:1e-44^.^.	.	aug3.g350.t1|m.417	73-552[+]	.	.	PF13358.1^DDE_3^DDE superfamily endonuclease^36-157^E:7.2e-16	.	.	.	.	.	.	.
aug3.g351	aug3.g351.t1	TCB1_CAEBR^TCB1_CAEBR^Q:10-82,H:199-273^45.33%ID^E:2e-13^RecName: Full=Transposable element Tcb1 transposase;^Eukaryota; Metazoa; Ecdysozoa; Nematoda; Chromadorea; Rhabditida; Rhabditoidea; Rhabditidae; Peloderinae; Caenorhabditis	A0A087T5B7_9ARAC^A0A087T5B7_9ARAC^Q:3-82,H:161-240^75%ID^E:6e-34^.^.	.	.	.	.	.	.	.	.	COG2124^Cytochrome p450	GO:0005634^cellular_component^nucleus`GO:0003677^molecular_function^DNA binding`GO:0004803^molecular_function^transposase activity`GO:0015074^biological_process^DNA integration`GO:0006313^biological_process^transposition, DNA-mediated	.	.	.
aug3.g352	aug3.g352.t1	TC1A_CAEEL^TC1A_CAEEL^Q:9-202,H:75-273^35.64%ID^E:4e-26^RecName: Full=Transposable element Tc1 transposase;^Eukaryota; Metazoa; Ecdysozoa; Nematoda; Chromadorea; Rhabditida; Rhabditoidea; Rhabditidae; Peloderinae; Caenorhabditis	A0A087T5B7_9ARAC^A0A087T5B7_9ARAC^Q:9-202,H:47-240^63.4%ID^E:3e-79^.^.	.	aug3.g352.t1|m.418	25-633[+]	.	.	PF13358.1^DDE_3^DDE superfamily endonuclease^17-148^E:3.1e-16	.	.	.	.	.	.	.
aug3.g353	aug3.g353.t1	TL5A_TACTR^TL5A_TACTR^Q:334-553,H:69-287^51.79%ID^E:2e-67^RecName: Full=Techylectin-5A;^Eukaryota; Metazoa; Ecdysozoa; Arthropoda; Chelicerata; Merostomata; Xiphosura; Limulidae; Tachypleus`TL5A_TACTR^TL5A_TACTR^Q:31-215,H:69-254^56.91%ID^E:3e-64^RecName: Full=Techylectin-5A;^Eukaryota; Metazoa; Ecdysozoa; Arthropoda; Chelicerata; Merostomata; Xiphosura; Limulidae; Tachypleus	A0A087TFE4_9ARAC^A0A087TFE4_9ARAC^Q:333-553,H:63-285^53.74%ID^E:5e-75^.^.`A0A087TFE4_9ARAC^A0A087TFE4_9ARAC^Q:30-230,H:63-266^55.83%ID^E:1e-69^.^.	.	aug3.g353.t1|m.419	83-1801[+]	.	.	PF00147.13^Fibrinogen_C^Fibrinogen beta and gamma chains, C-terminal globular domain^50-239^E:8.5e-53`PF00147.13^Fibrinogen_C^Fibrinogen beta and gamma chains, C-terminal globular domain^353-570^E:6.5e-55	.	.	.	.	.	.	.
aug3.g354	aug3.g354.t1	.	A0A087TS24_9ARAC^A0A087TS24_9ARAC^Q:4-148,H:68-213^47.26%ID^E:7e-42^.^.	.	aug3.g354.t1|m.420	1-498[+]	.	.	.	.	.	.	.	.	.	.
aug3.g355	aug3.g355.t1	TL5A_TACTR^TL5A_TACTR^Q:234-452,H:69-287^52.7%ID^E:1e-69^RecName: Full=Techylectin-5A;^Eukaryota; Metazoa; Ecdysozoa; Arthropoda; Chelicerata; Merostomata; Xiphosura; Limulidae; Tachypleus`TL5A_TACTR^TL5A_TACTR^Q:1-175,H:105-284^52.78%ID^E:3e-53^RecName: Full=Techylectin-5A;^Eukaryota; Metazoa; Ecdysozoa; Arthropoda; Chelicerata; Merostomata; Xiphosura; Limulidae; Tachypleus	A0A087TFE4_9ARAC^A0A087TFE4_9ARAC^Q:233-452,H:63-285^56.44%ID^E:3e-77^.^.`A0A087TFE4_9ARAC^A0A087TFE4_9ARAC^Q:1-175,H:101-282^56.59%ID^E:5e-57^.^.	.	aug3.g355.t1|m.421	81-1694[+]	.	.	PF00147.13^Fibrinogen_C^Fibrinogen beta and gamma chains, C-terminal globular domain^50-260^E:1.2e-54`PF00147.13^Fibrinogen_C^Fibrinogen beta and gamma chains, C-terminal globular domain^319-534^E:7.5e-56	.	.	.	.	.	.	.
aug3.g355	aug3.g355.t2	TL5A_TACTR^TL5A_TACTR^Q:492-710,H:69-287^52.7%ID^E:1e-67^RecName: Full=Techylectin-5A;^Eukaryota; Metazoa; Ecdysozoa; Arthropoda; Chelicerata; Merostomata; Xiphosura; Limulidae; Tachypleus`TL5A_TACTR^TL5A_TACTR^Q:205-433,H:53-284^49.15%ID^E:3e-65^RecName: Full=Techylectin-5A;^Eukaryota; Metazoa; Ecdysozoa; Arthropoda; Chelicerata; Merostomata; Xiphosura; Limulidae; Tachypleus`TL5A_TACTR^TL5A_TACT…	A0A087UYB4_9ARAC^A0A087UYB4_9ARAC^Q:220-434,H:60-277^56.88%ID^E:2e-77^.^.`A0A087UYB4_9ARAC^A0A087UYB4_9ARAC^Q:474-710,H:43-279^49.17%ID^E:2e-67^.^.`A0A087UYB4_9ARAC^A0A087UYB4_9ARAC^Q:1-153,H:99-253^56.77%ID^E:1e-47^.^.	.	aug3.g355.t2|m.422	81-2468[+]	.	.	PF00147.13^Fibrinogen_C^Fibrinogen beta and gamma chains, C-terminal globular domain^50-240^E:1.5e-55`PF00147.13^Fibrinogen_C^Fibrinogen beta and gamma chains, C-terminal globular domain^307-518^E:9.7e-55`PF00147.13^Fibrinogen_C^Fibrinogen beta and gamma chains, C-terminal globular domain^577-792^E:1.6e-55	.	.	.	.	.	.	.
aug3.g355	aug3.g355.t3	TL5A_TACTR^TL5A_TACTR^Q:715-933,H:69-287^52.7%ID^E:9e-67^RecName: Full=Techylectin-5A;^Eukaryota; Metazoa; Ecdysozoa; Arthropoda; Chelicerata; Merostomata; Xiphosura; Limulidae; Tachypleus`TL5A_TACTR^TL5A_TACTR^Q:428-656,H:53-284^49.15%ID^E:1e-64^RecName: Full=Techylectin-5A;^Eukaryota; Metazoa; Ecdysozoa; Arthropoda; Chelicerata; Merostomata; Xiphosura; Limulidae; Tachypleus`TL5A_TACTR^TL5A_TACT…	K1QNY5_CRAGI^K1QNY5_CRAGI^Q:189-656,H:75-509^39.46%ID^E:2e-78^SubName: Full=Ficolin-2 {ECO:0000313|EMBL:EKC35603.1};^Eukaryota; Metazoa; Lophotrochozoa; Mollusca; Bivalvia; Pteriomorphia; Ostreoida; Ostreoidea; Ostreidae; Crassostrea`K1QNY5_CRAGI^K1QNY5_CRAGI^Q:447-930,H:75-509^36.35%ID^E:3e-67^SubName: Full=Ficolin-2 {ECO:0000313|EMBL:EKC35603.1};^Eukaryota; Metazoa; Lophotrochozoa; Mollusca; Bi…	.	aug3.g355.t3|m.423	81-3137[+]	.	.	PF00147.13^Fibrinogen_C^Fibrinogen beta and gamma chains, C-terminal globular domain^50-92^E:2.2e-05`PF00147.13^Fibrinogen_C^Fibrinogen beta and gamma chains, C-terminal globular domain^92-215^E:2.9e-33`PF00147.13^Fibrinogen_C^Fibrinogen beta and gamma chains, C-terminal globular domain^272-463^E:3.7e-56`PF00147.13^Fibrinogen_C^Fibrinogen beta and gamma chains, C-terminal globular domain^530-741^…	.	.	.	.	.	.	.
aug3.g356	aug3.g356.t1	TL5A_TACTR^TL5A_TACTR^Q:65-286,H:69-287^52.47%ID^E:2e-73^RecName: Full=Techylectin-5A;^Eukaryota; Metazoa; Ecdysozoa; Arthropoda; Chelicerata; Merostomata; Xiphosura; Limulidae; Tachypleus	A0A087UYB4_9ARAC^A0A087UYB4_9ARAC^Q:10-286,H:12-279^48.04%ID^E:8e-80^.^.	.	aug3.g356.t1|m.424	2-916[+]	.	.	PF00147.13^Fibrinogen_C^Fibrinogen beta and gamma chains, C-terminal globular domain^80-298^E:9.2e-63	.	.	.	.	.	.	.
aug3.g357	aug3.g357.t1	TNKS1_HUMAN^TNKS1_HUMAN^Q:15-1159,H:184-1317^75.57%ID^E:0^RecName: Full=Tankyrase-1;^Eukaryota; Metazoa; Chordata; Craniata; Vertebrata; Euteleostomi; Mammalia; Eutheria; Euarchontoglires; Primates; Haplorrhini; Catarrhini; Hominidae; Homo	A0A087UUU1_9ARAC^A0A087UUU1_9ARAC^Q:1-1158,H:9-1168^90.45%ID^E:0^.^.	.	aug3.g357.t1|m.425	49-3561[+]	.	.	PF12796.2^Ank_2^Ankyrin repeats (3 copies)^24-117^E:8.3e-20`PF13637.1^Ank_4^Ankyrin repeats (many copies)^24-71^E:5.1e-05`PF13857.1^Ank_5^Ankyrin repeats (many copies)^42-91^E:6.1e-07`PF00023.25^Ank^Ankyrin repeat^56-85^E:5.4e-08`PF13637.1^Ank_4^Ankyrin repeats (many copies)^56-107^E:3.8e-12`PF13606.1^Ank_3^Ankyrin repeat^56-81^E:2.2e-05`PF13857.1^Ank_5^Ankyrin repeats (many copies)^73-124^E:3.8e…	.	.	.	.	GO:0005515^molecular_function^protein binding`GO:0003950^molecular_function^NAD+ ADP-ribosyltransferase activity	.	.
aug3.g358	aug3.g358.t1	GRP75_CRIGR^GRP75_CRIGR^Q:21-681,H:16-679^76.09%ID^E:0^RecName: Full=Stress-70 protein, mitochondrial;^Eukaryota; Metazoa; Chordata; Craniata; Vertebrata; Euteleostomi; Mammalia; Eutheria; Euarchontoglires; Glires; Rodentia; Sciurognathi; Muroidea; Cricetidae; Cricetinae; Cricetulus	A0A087UUU2_9ARAC^A0A087UUU2_9ARAC^Q:1-661,H:1-662^90.48%ID^E:0^.^.	.	aug3.g358.t1|m.426	252-2315[+]	.	.	PF00012.15^HSP70^Hsp70 protein^57-653^E:6.7e-268`PF02782.11^FGGY_C^FGGY family of carbohydrate kinases, C-terminal domain^370-428^E:0.00018	.	.	.	.	GO:0016773^molecular_function^phosphotransferase activity, alcohol group as acceptor`GO:0005975^biological_process^carbohydrate metabolic process	.	.
aug3.g359	aug3.g359.t1	NAT9_NEMVE^NAT9_NEMVE^Q:1-178,H:1-179^51.96%ID^E:5e-56^RecName: Full=N-acetyltransferase 9-like protein;^Eukaryota; Metazoa; Cnidaria; Anthozoa; Hexacorallia; Actiniaria; Edwardsiidae; Nematostella	A0A087UUU3_9ARAC^A0A087UUU3_9ARAC^Q:1-132,H:1-132^76.52%ID^E:2e-64^.^.	.	aug3.g359.t1|m.427	168-761[+]	.	.	PF13302.1^Acetyltransf_3^Acetyltransferase (GNAT) domain^14-158^E:4.7e-22`PF00583.19^Acetyltransf_1^Acetyltransferase (GNAT) family^85-158^E:0.00025`PF13420.1^Acetyltransf_4^Acetyltransferase (GNAT) domain^95-163^E:5.1e-06	.	.	.	.	GO:0008080^molecular_function^N-acetyltransferase activity	.	.
aug3.g359	aug3.g359.t2	NAT9_NEMVE^NAT9_NEMVE^Q:1-137,H:1-138^54.35%ID^E:7e-43^RecName: Full=N-acetyltransferase 9-like protein;^Eukaryota; Metazoa; Cnidaria; Anthozoa; Hexacorallia; Actiniaria; Edwardsiidae; Nematostella	A0A087UUU3_9ARAC^A0A087UUU3_9ARAC^Q:1-128,H:1-128^76.56%ID^E:5e-62^.^.	.	aug3.g359.t2|m.428	168-584[+]	.	.	PF13302.1^Acetyltransf_3^Acetyltransferase (GNAT) domain^14-128^E:1.2e-13	.	.	.	.	GO:0008080^molecular_function^N-acetyltransferase activity	.	.
aug3.g360	aug3.g360.t1	AAPC_CENCI^AAPC_CENCI^Q:6-243,H:34-309^32.97%ID^E:2e-42^RecName: Full=Putative glucose-6-phosphate 1-epimerase;^Eukaryota; Viridiplantae; Streptophyta; Embryophyta; Tracheophyta; Spermatophyta; Magnoliophyta; Liliopsida; Poales; Poaceae; PACMAD clade; Panicoideae; Paniceae; Cenchrus	A0A087TUW0_9ARAC^A0A087TUW0_9ARAC^Q:4-245,H:38-308^56.25%ID^E:6e-100^.^.	.	aug3.g360.t1|m.429	269-1012[+]	.	.	PF01263.15^Aldose_epim^Aldose 1-epimerase^8-168^E:1.4e-30`PF01263.15^Aldose_epim^Aldose 1-epimerase^178-243^E:2.9e-08	.	.	.	.	GO:0016853^molecular_function^isomerase activity`GO:0005975^biological_process^carbohydrate metabolic process	.	.
aug3.g361	aug3.g361.t1	AOF_ONCMY^AOF_ONCMY^Q:41-446,H:110-512^53.69%ID^E:4e-155^RecName: Full=Amine oxidase [flavin-containing];^Eukaryota; Metazoa; Chordata; Craniata; Vertebrata; Euteleostomi; Actinopterygii; Neopterygii; Teleostei; Protacanthopterygii; Salmoniformes; Salmonidae; Salmoninae; Oncorhynchus	A0A087UP15_9ARAC^A0A087UP15_9ARAC^Q:24-447,H:90-513^63.92%ID^E:0^.^.	.	aug3.g361.t1|m.430	341-1687[+]	.	.	PF01593.19^Amino_oxidase^Flavin containing amine oxidoreductase^75-387^E:1.9e-46	.	.	.	.	GO:0016491^molecular_function^oxidoreductase activity`GO:0055114^biological_process^oxidation-reduction process	.	.
aug3.g362	aug3.g362.t1	AOF_ONCMY^AOF_ONCMY^Q:7-504,H:14-508^56.63%ID^E:0^RecName: Full=Amine oxidase [flavin-containing];^Eukaryota; Metazoa; Chordata; Craniata; Vertebrata; Euteleostomi; Actinopterygii; Neopterygii; Teleostei; Protacanthopterygii; Salmoniformes; Salmonidae; Salmoninae; Oncorhynchus	A0A087UP15_9ARAC^A0A087UP15_9ARAC^Q:10-509,H:13-513^73.65%ID^E:0^.^.	.	aug3.g362.t1|m.431	56-1621[+]	.	.	PF01593.19^Amino_oxidase^Flavin containing amine oxidoreductase^12-449^E:3.4e-52	.	.	.	.	GO:0016491^molecular_function^oxidoreductase activity`GO:0055114^biological_process^oxidation-reduction process	.	.
aug3.g363	aug3.g363.t1	AOF_ONCMY^AOF_ONCMY^Q:4-503,H:8-503^51.99%ID^E:1e-175^RecName: Full=Amine oxidase [flavin-containing];^Eukaryota; Metazoa; Chordata; Craniata; Vertebrata; Euteleostomi; Actinopterygii; Neopterygii; Teleostei; Protacanthopterygii; Salmoniformes; Salmonidae; Salmoninae; Oncorhynchus	A0A087UP15_9ARAC^A0A087UP15_9ARAC^Q:9-502,H:9-504^64.73%ID^E:0^.^.	.	aug3.g363.t1|m.432	87-1667[+]	.	.	PF01946.12^Thi4^Thi4 family^1-39^E:0.00011`PF01494.14^FAD_binding_3^FAD binding domain^2-36^E:1.3e-06`PF00890.19^FAD_binding_2^FAD binding domain^4-41^E:0.00015`PF13450.1^NAD_binding_8^NAD(P)-binding Rossmann-like domain^7-73^E:5.7e-13`PF01593.19^Amino_oxidase^Flavin containing amine oxidoreductase^12-452^E:4.6e-53	.	.	.	.	GO:0016491^molecular_function^oxidoreductase activity`GO:0055114^biological_process^oxidation-reduction process	.	.
aug3.g364	aug3.g364.t1	AOF_ONCMY^AOF_ONCMY^Q:5-505,H:9-506^58.08%ID^E:0^RecName: Full=Amine oxidase [flavin-containing];^Eukaryota; Metazoa; Chordata; Craniata; Vertebrata; Euteleostomi; Actinopterygii; Neopterygii; Teleostei; Protacanthopterygii; Salmoniformes; Salmonidae; Salmoninae; Oncorhynchus	A0A087UP15_9ARAC^A0A087UP15_9ARAC^Q:9-514,H:9-516^71.85%ID^E:0^.^.	.	aug3.g364.t1|m.433	30-1613[+]	.	.	PF01946.12^Thi4^Thi4 family^1-39^E:3.3e-05`PF01494.14^FAD_binding_3^FAD binding domain^3-35^E:7.2e-06`PF01266.19^DAO^FAD dependent oxidoreductase^5-39^E:6.7e-07`PF00070.22^Pyr_redox^Pyridine nucleotide-disulphide oxidoreductase^5-41^E:1.8e-05`PF00890.19^FAD_binding_2^FAD binding domain^5-41^E:1.1e-05`PF13450.1^NAD_binding_8^NAD(P)-binding Rossmann-like domain^7-72^E:6.8e-10`PF01593.19^Amino_oxida…	.	.	.	.	GO:0016491^molecular_function^oxidoreductase activity`GO:0055114^biological_process^oxidation-reduction process`GO:0050660^molecular_function^flavin adenine dinucleotide binding	.	.
aug3.g365	aug3.g365.t1	AOF_ONCMY^AOF_ONCMY^Q:445-940,H:18-511^55.04%ID^E:0^RecName: Full=Amine oxidase [flavin-containing];^Eukaryota; Metazoa; Chordata; Craniata; Vertebrata; Euteleostomi; Actinopterygii; Neopterygii; Teleostei; Protacanthopterygii; Salmoniformes; Salmonidae; Salmoninae; Oncorhynchus`AOF_ONCMY^AOF_ONCMY^Q:5-421,H:9-471^52.15%ID^E:6e-158^RecName: Full=Amine oxidase [flavin-containing];^Eukaryota; Metaz…	T1IN90_STRMM^T1IN90_STRMM^Q:3-942,H:7-1029^49.27%ID^E:0^SubName: Full=Uncharacterized protein {ECO:0000313|EnsemblMetazoa:SMAR002467-PA};^Eukaryota; Metazoa; Ecdysozoa; Arthropoda; Myriapoda; Chilopoda; Pleurostigmophora; Geophilomorpha; Linotaeniidae; Strigamia`T1IN90_STRMM^T1IN90_STRMM^Q:445-953,H:18-528^50.1%ID^E:8e-173^SubName: Full=Uncharacterized protein {ECO:0000313|EnsemblMetazoa:SMAR0024…	.	aug3.g365.t1|m.434	30-2903[+]	.	.	PF01946.12^Thi4^Thi4 family^2-39^E:0.00016`PF01494.14^FAD_binding_3^FAD binding domain^3-35^E:1.6e-05`PF01266.19^DAO^FAD dependent oxidoreductase^5-39^E:1.9e-06`PF00070.22^Pyr_redox^Pyridine nucleotide-disulphide oxidoreductase^5-41^E:3.2e-05`PF00890.19^FAD_binding_2^FAD binding domain^5-41^E:2.1e-05`PF13450.1^NAD_binding_8^NAD(P)-binding Rossmann-like domain^7-72^E:3.9e-10`PF01593.19^Amino_oxida…	.	.	.	.	GO:0016491^molecular_function^oxidoreductase activity`GO:0055114^biological_process^oxidation-reduction process`GO:0050660^molecular_function^flavin adenine dinucleotide binding	.	.
aug3.g366	aug3.g366.t1	AOF_ONCMY^AOF_ONCMY^Q:5-248,H:9-259^47.76%ID^E:2e-64^RecName: Full=Amine oxidase [flavin-containing];^Eukaryota; Metazoa; Chordata; Craniata; Vertebrata; Euteleostomi; Actinopterygii; Neopterygii; Teleostei; Protacanthopterygii; Salmoniformes; Salmonidae; Salmoninae; Oncorhynchus	A0A087UP15_9ARAC^A0A087UP15_9ARAC^Q:9-248,H:9-258^56.4%ID^E:4e-84^.^.	.	aug3.g366.t1|m.435	2-793[+]	.	.	PF01946.12^Thi4^Thi4 family^11-50^E:4.6e-06`PF01494.14^FAD_binding_3^FAD binding domain^13-45^E:1.1e-06`PF07992.9^Pyr_redox_2^Pyridine nucleotide-disulphide oxidoreductase^14-103^E:7e-05`PF01266.19^DAO^FAD dependent oxidoreductase^15-49^E:7.8e-08`PF00070.22^Pyr_redox^Pyridine nucleotide-disulphide oxidoreductase^15-52^E:8.3e-07`PF00890.19^FAD_binding_2^FAD binding domain^15-52^E:4.8e-06`PF13450.1…	.	.	.	.	GO:0016491^molecular_function^oxidoreductase activity`GO:0055114^biological_process^oxidation-reduction process`GO:0050660^molecular_function^flavin adenine dinucleotide binding	.	.
aug3.g367	aug3.g367.t1	AOFB_CANFA^AOFB_CANFA^Q:7-155,H:343-510^50.6%ID^E:5e-48^RecName: Full=Amine oxidase [flavin-containing] B;^Eukaryota; Metazoa; Chordata; Craniata; Vertebrata; Euteleostomi; Mammalia; Eutheria; Laurasiatheria; Carnivora; Caniformia; Canidae; Canis	A0A087UP15_9ARAC^A0A087UP15_9ARAC^Q:5-167,H:343-521^56.98%ID^E:4e-61^.^.	.	aug3.g367.t1|m.436	147-680[+]	.	.	PF01593.19^Amino_oxidase^Flavin containing amine oxidoreductase^7-99^E:1.6e-08	.	.	.	.	GO:0016491^molecular_function^oxidoreductase activity`GO:0055114^biological_process^oxidation-reduction process	.	.
aug3.g367	aug3.g367.t2	AOFB_PIG^AOFB_PIG^Q:1-81,H:421-501^61.73%ID^E:1e-27^RecName: Full=Amine oxidase [flavin-containing] B;^Eukaryota; Metazoa; Chordata; Craniata; Vertebrata; Euteleostomi; Mammalia; Eutheria; Laurasiatheria; Cetartiodactyla; Suina; Suidae; Sus	A0A087UP15_9ARAC^A0A087UP15_9ARAC^Q:1-98,H:423-521^62.63%ID^E:4e-33^.^.	.	aug3.g367.t2|m.437	47-373[+]	.	.	PF01593.19^Amino_oxidase^Flavin containing amine oxidoreductase^2-30^E:2.9e-05	.	.	.	.	GO:0016491^molecular_function^oxidoreductase activity`GO:0055114^biological_process^oxidation-reduction process	.	.
aug3.g368	aug3.g368.t1	.	A0A087SZN6_9ARAC^A0A087SZN6_9ARAC^Q:9-525,H:14-542^38.73%ID^E:8e-121^.^.	.	aug3.g368.t1|m.438	58-1755[+]	.	.	.	.	.	.	.	.	.	.
aug3.g369	aug3.g369.t1	.	A0A087SZN6_9ARAC^A0A087SZN6_9ARAC^Q:9-525,H:14-542^38.73%ID^E:8e-121^.^.	.	aug3.g369.t1|m.439	63-1760[+]	.	.	.	.	.	.	.	.	.	.
aug3.g370	aug3.g370.t1	.	A0A087U4W1_9ARAC^A0A087U4W1_9ARAC^Q:1-96,H:1-95^58.33%ID^E:3e-26^.^.`A0A087U4W1_9ARAC^A0A087U4W1_9ARAC^Q:114-162,H:212-256^51.02%ID^E:2e-08^.^.	.	aug3.g370.t1|m.440	2-565[+]	.	.	.	.	.	.	.	.	.	.
aug3.g371	aug3.g371.t1	TCB2_CAEBR^TCB2_CAEBR^Q:1-77,H:199-273^42.86%ID^E:4e-13^RecName: Full=Transposable element Tcb2 transposase;^Eukaryota; Metazoa; Ecdysozoa; Nematoda; Chromadorea; Rhabditida; Rhabditoidea; Rhabditidae; Peloderinae; Caenorhabditis	F7E9Z0_XENTR^F7E9Z0_XENTR^Q:1-75,H:212-286^53.33%ID^E:4e-21^SubName: Full=Uncharacterized protein {ECO:0000313|Ensembl:ENSXETP00000063303};^Eukaryota; Metazoa; Chordata; Craniata; Vertebrata; Euteleostomi; Amphibia; Batrachia; Anura; Pipoidea; Pipidae; Xenopodinae; Xenopus; Silurana	.	.	.	.	.	.	.	.	NOG131004^Domain of unknown function (DUF3444)	GO:0005634^cellular_component^nucleus`GO:0003677^molecular_function^DNA binding`GO:0004803^molecular_function^transposase activity`GO:0015074^biological_process^DNA integration`GO:0006313^biological_process^transposition, DNA-mediated	.	.	.
aug3.g372	aug3.g372.t1	TCB2_CAEBR^TCB2_CAEBR^Q:1-77,H:199-273^45.45%ID^E:1e-14^RecName: Full=Transposable element Tcb2 transposase;^Eukaryota; Metazoa; Ecdysozoa; Nematoda; Chromadorea; Rhabditida; Rhabditoidea; Rhabditidae; Peloderinae; Caenorhabditis	F7E9Z0_XENTR^F7E9Z0_XENTR^Q:1-75,H:212-286^52%ID^E:5e-20^SubName: Full=Uncharacterized protein {ECO:0000313|Ensembl:ENSXETP00000063303};^Eukaryota; Metazoa; Chordata; Craniata; Vertebrata; Euteleostomi; Amphibia; Batrachia; Anura; Pipoidea; Pipidae; Xenopodinae; Xenopus; Silurana	.	.	.	.	.	.	.	.	NOG131004^Domain of unknown function (DUF3444)	GO:0005634^cellular_component^nucleus`GO:0003677^molecular_function^DNA binding`GO:0004803^molecular_function^transposase activity`GO:0015074^biological_process^DNA integration`GO:0006313^biological_process^transposition, DNA-mediated	.	.	.
aug3.g373	aug3.g373.t1	DHSO_HUMAN^DHSO_HUMAN^Q:4-149,H:8-181^32.57%ID^E:1e-12^RecName: Full=Sorbitol dehydrogenase;^Eukaryota; Metazoa; Chordata; Craniata; Vertebrata; Euteleostomi; Mammalia; Eutheria; Euarchontoglires; Primates; Haplorrhini; Catarrhini; Hominidae; Homo	A8E5K1_DANRE^A8E5K1_DANRE^Q:1-149,H:1-177^33.15%ID^E:6e-14^SubName: Full=Zgc:63674 protein {ECO:0000313|EMBL:AAI53623.1};^Eukaryota; Metazoa; Chordata; Craniata; Vertebrata; Euteleostomi; Actinopterygii; Neopterygii; Teleostei; Ostariophysi; Cypriniformes; Cyprinidae; Danio	.	aug3.g373.t1|m.441	59-388[+]	.	.	.	.	.	.	.	.	.	.
aug3.g374	aug3.g374.t1	DHSO_CHICK^DHSO_CHICK^Q:1-77,H:64-140^66.23%ID^E:1e-29^RecName: Full=Sorbitol dehydrogenase;^Eukaryota; Metazoa; Chordata; Craniata; Vertebrata; Euteleostomi; Testudines + Archosauria group; Archosauria; Dinosauria; Saurischia; Theropoda; Coelurosauria; Aves; Neognathae; Galloanserae; Galliformes; Phasianidae; Phasianinae; Gallus`DHSO_CHICK^DHSO_CHICK^Q:92-164,H:278-348^50.68%ID^E:1e-19^RecName: …	A8X706_CAEBR^A8X706_CAEBR^Q:1-164,H:62-264^45.85%ID^E:2e-52^SubName: Full=Protein CBG08605 {ECO:0000313|EMBL:CAP28417.2};^Eukaryota; Metazoa; Ecdysozoa; Nematoda; Chromadorea; Rhabditida; Rhabditoidea; Rhabditidae; Peloderinae; Caenorhabditis	.	aug3.g374.t1|m.442	227-727[+]	.	.	PF08240.7^ADH_N^Alcohol dehydrogenase GroES-like domain^1-77^E:2.4e-21	.	.	.	.	GO:0016491^molecular_function^oxidoreductase activity`GO:0055114^biological_process^oxidation-reduction process	.	.
aug3.g374	aug3.g374.t2	DHSO_SHEEP^DHSO_SHEEP^Q:1-206,H:63-264^49.04%ID^E:7e-62^RecName: Full=Sorbitol dehydrogenase;^Eukaryota; Metazoa; Chordata; Craniata; Vertebrata; Euteleostomi; Mammalia; Eutheria; Laurasiatheria; Cetartiodactyla; Ruminantia; Pecora; Bovidae; Caprinae; Ovis`DHSO_SHEEP^DHSO_SHEEP^Q:135-217,H:267-347^48.19%ID^E:1e-19^RecName: Full=Sorbitol dehydrogenase;^Eukaryota; Metazoa; Chordata; Craniata; Verte…	G3RLV9_GORGO^G3RLV9_GORGO^Q:1-217,H:66-291^52.63%ID^E:3e-81^SubName: Full=Uncharacterized protein {ECO:0000313|Ensembl:ENSGGOP00000016771};^Eukaryota; Metazoa; Chordata; Craniata; Vertebrata; Euteleostomi; Mammalia; Eutheria; Euarchontoglires; Primates; Haplorrhini; Catarrhini; Hominidae; Gorilla	.	aug3.g374.t2|m.443	227-886[+]	.	.	PF08240.7^ADH_N^Alcohol dehydrogenase GroES-like domain^1-78^E:2.2e-21	.	.	.	.	GO:0016491^molecular_function^oxidoreductase activity`GO:0055114^biological_process^oxidation-reduction process	.	.
aug3.g375	aug3.g375.t1	DHSO_CHICK^DHSO_CHICK^Q:3-347,H:5-347^51.59%ID^E:2e-127^RecName: Full=Sorbitol dehydrogenase;^Eukaryota; Metazoa; Chordata; Craniata; Vertebrata; Euteleostomi; Testudines + Archosauria group; Archosauria; Dinosauria; Saurischia; Theropoda; Coelurosauria; Aves; Neognathae; Galloanserae; Galliformes; Phasianidae; Phasianinae; Gallus	A0A087UVW8_9ARAC^A0A087UVW8_9ARAC^Q:1-346,H:1-343^60.98%ID^E:5e-148^.^.	.	aug3.g375.t1|m.444	164-1438[+]	.	.	PF08240.7^ADH_N^Alcohol dehydrogenase GroES-like domain^28-139^E:6.6e-29`PF00107.21^ADH_zinc_N^Zinc-binding dehydrogenase^179-308^E:2e-19	.	.	.	.	GO:0016491^molecular_function^oxidoreductase activity`GO:0055114^biological_process^oxidation-reduction process`GO:0008270^molecular_function^zinc ion binding	.	.
aug3.g376	aug3.g376.t1	TDH_STRAW^TDH_STRAW^Q:103-245,H:22-160^35.33%ID^E:6e-14^RecName: Full=L-threonine 3-dehydrogenase {ECO:0000255|HAMAP-Rule:MF_00627};^Bacteria; Actinobacteria; Actinobacteridae; Actinomycetales; Streptomycineae; Streptomycetaceae; Streptomyces	A0A087UMX0_9ARAC^A0A087UMX0_9ARAC^Q:71-373,H:1-353^59.21%ID^E:1e-138^.^.	.	aug3.g376.t1|m.445	2-1174[+]	.	.	PF13358.1^DDE_3^DDE superfamily endonuclease^3-34^E:1.1e-07`PF08240.7^ADH_N^Alcohol dehydrogenase GroES-like domain^114-224^E:2.8e-21	.	.	.	.	GO:0016491^molecular_function^oxidoreductase activity`GO:0055114^biological_process^oxidation-reduction process	.	.
aug3.g376	aug3.g376.t2	TDH_STRAW^TDH_STRAW^Q:103-184,H:22-107^37.21%ID^E:3e-10^RecName: Full=L-threonine 3-dehydrogenase {ECO:0000255|HAMAP-Rule:MF_00627};^Bacteria; Actinobacteria; Actinobacteridae; Actinomycetales; Streptomycineae; Streptomycetaceae; Streptomyces	A0A087UMX0_9ARAC^A0A087UMX0_9ARAC^Q:189-349,H:193-353^68.94%ID^E:2e-73^.^.`A0A087UMX0_9ARAC^A0A087UMX0_9ARAC^Q:71-203,H:1-141^68.09%ID^E:1e-53^.^.	.	aug3.g376.t2|m.446	2-1102[+]	.	.	PF13358.1^DDE_3^DDE superfamily endonuclease^3-34^E:1e-07`PF08240.7^ADH_N^Alcohol dehydrogenase GroES-like domain^114-203^E:2.8e-18`PF00107.21^ADH_zinc_N^Zinc-binding dehydrogenase^201-326^E:6.2e-10	.	.	.	.	GO:0016491^molecular_function^oxidoreductase activity`GO:0055114^biological_process^oxidation-reduction process`GO:0008270^molecular_function^zinc ion binding	.	.
aug3.g377	aug3.g377.t1	ATL1_HUMAN^ATL1_HUMAN^Q:523-704,H:1549-1729^32.07%ID^E:2e-23^RecName: Full=ADAMTS-like protein 1;^Eukaryota; Metazoa; Chordata; Craniata; Vertebrata; Euteleostomi; Mammalia; Eutheria; Euarchontoglires; Primates; Haplorrhini; Catarrhini; Hominidae; Homo`ATL1_HUMAN^ATL1_HUMAN^Q:3-264,H:751-1008^28.27%ID^E:8e-20^RecName: Full=ADAMTS-like protein 1;^Eukaryota; Metazoa; Chordata; Craniata; Vertebrata;…	A0A087UMX1_9ARAC^A0A087UMX1_9ARAC^Q:1-703,H:514-1203^66.38%ID^E:0^.^.`A0A087UMX1_9ARAC^A0A087UMX1_9ARAC^Q:30-116,H:196-281^40.23%ID^E:2e-08^.^.`A0A087UMX1_9ARAC^A0A087UMX1_9ARAC^Q:521-670,H:151-294^35.26%ID^E:7e-07^.^.`A0A087UMX1_9ARAC^A0A087UMX1_9ARAC^Q:523-670,H:212-379^28.42%ID^E:1e-06^.^.	.	aug3.g377.t1|m.447	521-2644[+]	.	.	PF00090.14^TSP_1^Thrombospondin type 1 domain^48-102^E:0.0021`PF07679.11^I-set^Immunoglobulin I-set domain^132-193^E:3.3e-09`PF13895.1^Ig_2^Immunoglobulin domain^132-193^E:3.1e-07`PF13927.1^Ig_3^Immunoglobulin domain^138-193^E:0.001`PF00047.20^ig^Immunoglobulin domain^139-193^E:0.00023`PF00090.14^TSP_1^Thrombospondin type 1 domain^526-553^E:0.00016`PF00090.14^TSP_1^Thrombospondin type 1 domain^64…	.	.	.	.	.	.	.
aug3.g377	aug3.g377.t2	ATL1_HUMAN^ATL1_HUMAN^Q:200-680,H:298-789^34.46%ID^E:2e-86^RecName: Full=ADAMTS-like protein 1;^Eukaryota; Metazoa; Chordata; Craniata; Vertebrata; Euteleostomi; Mammalia; Eutheria; Euarchontoglires; Primates; Haplorrhini; Catarrhini; Hominidae; Homo`ATL1_HUMAN^ATL1_HUMAN^Q:199-841,H:376-1008^26.35%ID^E:4e-48^RecName: Full=ADAMTS-like protein 1;^Eukaryota; Metazoa; Chordata; Craniata; Vertebrata;…	A0A087UMX1_9ARAC^A0A087UMX1_9ARAC^Q:52-1280,H:2-1203^72.53%ID^E:0^.^.	.	aug3.g377.t2|m.448	3-3884[+]	.	.	PF00090.14^TSP_1^Thrombospondin type 1 domain^60-103^E:1.5e-07`PF00090.14^TSP_1^Thrombospondin type 1 domain^215-243^E:0.014`PF00090.14^TSP_1^Thrombospondin type 1 domain^273-319^E:7.8e-05`PF00090.14^TSP_1^Thrombospondin type 1 domain^333-376^E:2.9e-06`PF00090.14^TSP_1^Thrombospondin type 1 domain^431-459^E:1e-05`PF00090.14^TSP_1^Thrombospondin type 1 domain^573-609^E:0.00043`PF00090.14^TSP_1^Thr…	.	.	.	.	.	.	.
aug3.g377	aug3.g377.t3	ATL1_HUMAN^ATL1_HUMAN^Q:201-681,H:298-789^34.46%ID^E:1e-86^RecName: Full=ADAMTS-like protein 1;^Eukaryota; Metazoa; Chordata; Craniata; Vertebrata; Euteleostomi; Mammalia; Eutheria; Euarchontoglires; Primates; Haplorrhini; Catarrhini; Hominidae; Homo`ATL1_HUMAN^ATL1_HUMAN^Q:200-842,H:376-1008^26.35%ID^E:5e-48^RecName: Full=ADAMTS-like protein 1;^Eukaryota; Metazoa; Chordata; Craniata; Vertebrata;…	A0A087UMX1_9ARAC^A0A087UMX1_9ARAC^Q:53-1281,H:2-1203^72.53%ID^E:0^.^.	.	aug3.g377.t3|m.449	32-3889[+]	.	.	PF00090.14^TSP_1^Thrombospondin type 1 domain^52-95^E:1.5e-07`PF00090.14^TSP_1^Thrombospondin type 1 domain^207-235^E:0.014`PF00090.14^TSP_1^Thrombospondin type 1 domain^265-311^E:7.8e-05`PF00090.14^TSP_1^Thrombospondin type 1 domain^325-368^E:2.9e-06`PF00090.14^TSP_1^Thrombospondin type 1 domain^423-451^E:1e-05`PF00090.14^TSP_1^Thrombospondin type 1 domain^565-601^E:0.00042`PF00090.14^TSP_1^Thro…	.	.	.	.	.	.	.
aug3.g377	aug3.g377.t4	ATL1_HUMAN^ATL1_HUMAN^Q:201-681,H:298-789^34.46%ID^E:2e-86^RecName: Full=ADAMTS-like protein 1;^Eukaryota; Metazoa; Chordata; Craniata; Vertebrata; Euteleostomi; Mammalia; Eutheria; Euarchontoglires; Primates; Haplorrhini; Catarrhini; Hominidae; Homo`ATL1_HUMAN^ATL1_HUMAN^Q:200-842,H:376-1008^26.35%ID^E:5e-48^RecName: Full=ADAMTS-like protein 1;^Eukaryota; Metazoa; Chordata; Craniata; Vertebrata;…	A0A087UMX1_9ARAC^A0A087UMX1_9ARAC^Q:53-1319,H:2-1243^73%ID^E:0^.^.	.	aug3.g377.t4|m.450	32-3991[+]	.	.	PF00090.14^TSP_1^Thrombospondin type 1 domain^52-95^E:1.5e-07`PF00090.14^TSP_1^Thrombospondin type 1 domain^207-235^E:0.014`PF00090.14^TSP_1^Thrombospondin type 1 domain^265-311^E:8e-05`PF00090.14^TSP_1^Thrombospondin type 1 domain^325-368^E:3e-06`PF00090.14^TSP_1^Thrombospondin type 1 domain^423-451^E:1.1e-05`PF00090.14^TSP_1^Thrombospondin type 1 domain^565-601^E:0.00044`PF00090.14^TSP_1^Thromb…	.	.	.	.	GO:0008233^molecular_function^peptidase activity	.	.
aug3.g378	aug3.g378.t1	YK006_HUMAN^YK006_HUMAN^Q:2-97,H:47-142^34.38%ID^E:2e-11^RecName: Full=Putative uncharacterized protein FLJ37770;^Eukaryota; Metazoa; Chordata; Craniata; Vertebrata; Euteleostomi; Mammalia; Eutheria; Euarchontoglires; Primates; Haplorrhini; Catarrhini; Hominidae; Homo	F4WZY9_ACREC^F4WZY9_ACREC^Q:2-118,H:46-163^59.32%ID^E:2e-37^.^.	.	.	.	.	.	.	.	.	NOG85843^Tryp_SPc	.	.	.	.
aug3.g379	aug3.g379.t1	.	.	.	.	.	.	.	.	.	.	.	.	.	.	.
aug3.g380	aug3.g380.t1	BMPR2_HUMAN^BMPR2_HUMAN^Q:104-308,H:144-348^42.72%ID^E:2e-44^RecName: Full=Bone morphogenetic protein receptor type-2;^Eukaryota; Metazoa; Chordata; Craniata; Vertebrata; Euteleostomi; Mammalia; Eutheria; Euarchontoglires; Primates; Haplorrhini; Catarrhini; Hominidae; Homo`BMPR2_HUMAN^BMPR2_HUMAN^Q:305-418,H:426-533^52.63%ID^E:4e-28^RecName: Full=Bone morphogenetic protein receptor type-2;^Eukary…	A0A087TKJ5_9ARAC^A0A087TKJ5_9ARAC^Q:264-891,H:367-1004^67.39%ID^E:0^.^.`A0A087TKJ5_9ARAC^A0A087TKJ5_9ARAC^Q:31-305,H:2-326^64.22%ID^E:9e-129^.^.	.	aug3.g380.t1|m.452	1-2724[+]	.	.	PF07714.12^Pkinase_Tyr^Protein tyrosine kinase^169-310^E:5.4e-16`PF00069.20^Pkinase^Protein kinase domain^170-311^E:1.8e-18	.	.	.	.	GO:0004672^molecular_function^protein kinase activity`GO:0006468^biological_process^protein phosphorylation`GO:0005524^molecular_function^ATP binding	.	.
aug3.g381	aug3.g381.t1	MSTO1_MOUSE^MSTO1_MOUSE^Q:3-528,H:5-548^28.13%ID^E:8e-69^RecName: Full=Protein misato homolog 1;^Eukaryota; Metazoa; Chordata; Craniata; Vertebrata; Euteleostomi; Mammalia; Eutheria; Euarchontoglires; Glires; Rodentia; Sciurognathi; Muroidea; Muridae; Murinae; Mus; Mus	A0A087TCF6_9ARAC^A0A087TCF6_9ARAC^Q:182-531,H:3-352^56.98%ID^E:1e-125^.^.	.	aug3.g381.t1|m.453	200-1795[+]	.	.	PF10644.4^Misat_Tub_SegII^Misato Segment II tubulin-like domain^5-112^E:1.9e-33`PF14881.1^Tubulin_3^Tubulin domain^136-318^E:6.8e-15`PF00091.20^Tubulin^Tubulin/FtsZ family, GTPase domain^168-266^E:7e-05	.	.	.	.	GO:0003924^molecular_function^GTPase activity	.	.
aug3.g382	aug3.g382.t1	.	.	.	aug3.g382.t1|m.454	371-1429[+]	.	.	.	.	.	.	.	.	.	.
aug3.g383	aug3.g383.t1	.	.	.	aug3.g383.t1|m.455	3-1790[+]	.	.	.	.	.	.	.	.	.	.
aug3.g384	aug3.g384.t1	TCB1_CAEBR^TCB1_CAEBR^Q:110-293,H:37-222^35.79%ID^E:2e-25^RecName: Full=Transposable element Tcb1 transposase;^Eukaryota; Metazoa; Ecdysozoa; Nematoda; Chromadorea; Rhabditida; Rhabditoidea; Rhabditidae; Peloderinae; Caenorhabditis	A0A087U1L5_9ARAC^A0A087U1L5_9ARAC^Q:1-304,H:1-304^82.24%ID^E:1e-176^.^.	.	aug3.g384.t1|m.456	45-959[+]	.	.	PF01498.13^HTH_Tnp_Tc3_2^Transposase^75-147^E:1.2e-06`PF13358.1^DDE_3^DDE superfamily endonuclease^155-298^E:1.2e-16	.	.	.	.	GO:0003677^molecular_function^DNA binding`GO:0004803^molecular_function^transposase activity`GO:0006313^biological_process^transposition, DNA-mediated`GO:0015074^biological_process^DNA integration	.	.
aug3.g385	aug3.g385.t1	.	A0A087TCG3_9ARAC^A0A087TCG3_9ARAC^Q:54-384,H:1-343^35.8%ID^E:2e-38^.^.	.	aug3.g385.t1|m.457	164-2446[+]	.	.	.	.	.	.	.	.	.	.
aug3.g386	aug3.g386.t1	P4K2B_CHICK^P4K2B_CHICK^Q:32-422,H:81-477^65.99%ID^E:0^RecName: Full=Phosphatidylinositol 4-kinase type 2-beta;^Eukaryota; Metazoa; Chordata; Craniata; Vertebrata; Euteleostomi; Testudines + Archosauria group; Archosauria; Dinosauria; Saurischia; Theropoda; Coelurosauria; Aves; Neognathae; Galloanserae; Galliformes; Phasianidae; Phasianinae; Gallus	A0A023G4H2_9ACAR^A0A023G4H2_9ACAR^Q:11-424,H:62-477^69.86%ID^E:0^SubName: Full=Putative phosphatidylinositol 4-kinase {ECO:0000313|EMBL:JAC28724.1};^Eukaryota; Metazoa; Ecdysozoa; Arthropoda; Chelicerata; Arachnida; Acari; Parasitiformes; Ixodida; Ixodoidea; Ixodidae; Amblyomminae; Amblyomma	.	aug3.g386.t1|m.458	410-1699[+]	.	.	PF00454.22^PI3_PI4_kinase^Phosphatidylinositol 3- and 4-kinase^85-383^E:1.8e-56	.	.	.	.	GO:0016773^molecular_function^phosphotransferase activity, alcohol group as acceptor	.	.
aug3.g387	aug3.g387.t1	UTP6_HUMAN^UTP6_HUMAN^Q:1-121,H:1-121^44.63%ID^E:1e-24^RecName: Full=U3 small nucleolar RNA-associated protein 6 homolog;^Eukaryota; Metazoa; Chordata; Craniata; Vertebrata; Euteleostomi; Mammalia; Eutheria; Euarchontoglires; Primates; Haplorrhini; Catarrhini; Hominidae; Homo	A0A087TCG6_9ARAC^A0A087TCG6_9ARAC^Q:1-120,H:1-120^68.33%ID^E:3e-46^.^.	.	aug3.g387.t1|m.459	339-788[+]	.	.	PF08640.6^U3_assoc_6^U3 small nucleolar RNA-associated protein 6^9-92^E:1.6e-24	.	.	.	.	.	.	.
aug3.g388	aug3.g388.t1	UTP6_HUMAN^UTP6_HUMAN^Q:8-74,H:529-595^43.28%ID^E:3e-11^RecName: Full=U3 small nucleolar RNA-associated protein 6 homolog;^Eukaryota; Metazoa; Chordata; Craniata; Vertebrata; Euteleostomi; Mammalia; Eutheria; Euarchontoglires; Primates; Haplorrhini; Catarrhini; Hominidae; Homo	A0A087RI94_APTFO^A0A087RI94_APTFO^Q:8-74,H:499-565^49.25%ID^E:1e-13^SubName: Full=U3 small nucleolar RNA-associated protein 6 {ECO:0000313|EMBL:KFM13198.1};^Eukaryota; Metazoa; Chordata; Craniata; Vertebrata; Euteleostomi; Testudines + Archosauria group; Archosauria; Dinosauria; Saurischia; Theropoda; Coelurosauria; Aves; Neognathae; Sphenisciformes; Spheniscidae; Aptenodytes	.	aug3.g388.t1|m.460	1-1089[+]	.	.	.	.	.	.	.	.	.	.
aug3.g389	aug3.g389.t1	RFX3_HUMAN^RFX3_HUMAN^Q:147-621,H:52-502^43.61%ID^E:4e-113^RecName: Full=Transcription factor RFX3;^Eukaryota; Metazoa; Chordata; Craniata; Vertebrata; Euteleostomi; Mammalia; Eutheria; Euarchontoglires; Primates; Haplorrhini; Catarrhini; Hominidae; Homo`RFX3_HUMAN^RFX3_HUMAN^Q:628-679,H:606-657^92.31%ID^E:1e-22^RecName: Full=Transcription factor RFX3;^Eukaryota; Metazoa; Chordata; Craniata; Vert…	A0A087SW70_9ARAC^A0A087SW70_9ARAC^Q:18-493,H:1-498^77.8%ID^E:0^.^.	.	aug3.g389.t1|m.461	125-2467[+]	.	.	PF02257.10^RFX_DNA_binding^RFX DNA-binding domain^304-382^E:1.4e-36	.	.	.	.	GO:0003677^molecular_function^DNA binding`GO:0006355^biological_process^regulation of transcription, DNA-templated	.	.
aug3.g390	aug3.g390.t1	SPAG7_DANRE^SPAG7_DANRE^Q:2-220,H:3-222^50%ID^E:1e-61^RecName: Full=Sperm-associated antigen 7 homolog;^Eukaryota; Metazoa; Chordata; Craniata; Vertebrata; Euteleostomi; Actinopterygii; Neopterygii; Teleostei; Ostariophysi; Cypriniformes; Cyprinidae; Danio	A0A087SW68_9ARAC^A0A087SW68_9ARAC^Q:2-222,H:3-223^76.92%ID^E:7e-119^.^.	.	aug3.g390.t1|m.462	135-821[+]	.	.	PF01424.17^R3H^R3H domain^45-107^E:3e-13	.	.	.	.	GO:0003676^molecular_function^nucleic acid binding	.	.
aug3.g391	aug3.g391.t1	.	.	.	aug3.g391.t1|m.463	151-1362[+]	.	.	PF13912.1^zf-C2H2_6^C2H2-type zinc finger^36-41^E:12000`PF00096.21^zf-C2H2^Zinc finger, C2H2 type^81-103^E:0.0049`PF13894.1^zf-C2H2_4^C2H2-type zinc finger^81-103^E:0.69`PF13912.1^zf-C2H2_6^C2H2-type zinc finger^81-105^E:0.016`PF13912.1^zf-C2H2_6^C2H2-type zinc finger^346-371^E:7.3`PF00096.21^zf-C2H2^Zinc finger, C2H2 type^347-369^E:0.012`PF13894.1^zf-C2H2_4^C2H2-type zinc finger^347-369^E:0.34	.	.	.	.	GO:0046872^molecular_function^metal ion binding	.	.
aug3.g391	aug3.g391.t2	.	.	.	aug3.g391.t2|m.464	464-4558[+]	.	.	PF13912.1^zf-C2H2_6^C2H2-type zinc finger^43-53^E:82`PF00096.21^zf-C2H2^Zinc finger, C2H2 type^1042-1064^E:0.02`PF13912.1^zf-C2H2_6^C2H2-type zinc finger^1042-1066^E:0.067`PF13912.1^zf-C2H2_6^C2H2-type zinc finger^1307-1332^E:30`PF13894.1^zf-C2H2_4^C2H2-type zinc finger^1308-1330^E:1.4	.	.	.	.	GO:0046872^molecular_function^metal ion binding	.	.
aug3.g392	aug3.g392.t1	SYB_TORCA^SYB_TORCA^Q:101-186,H:18-103^51.16%ID^E:3e-24^RecName: Full=Synaptobrevin;^Eukaryota; Metazoa; Chordata; Craniata; Vertebrata; Chondrichthyes; Elasmobranchii; Batoidea; Torpediniformes; Torpedinidae; Torpedo	A0A067RSV2_ZOONE^A0A067RSV2_ZOONE^Q:88-210,H:1-138^44.6%ID^E:5e-30^.^.	.	aug3.g392.t1|m.465	480-1130[+]	.	.	PF00957.16^Synaptobrevin^Synaptobrevin^117-202^E:3.2e-29	.	.	.	.	GO:0016192^biological_process^vesicle-mediated transport`GO:0016021^cellular_component^integral component of membrane	.	.
aug3.g393	aug3.g393.t1	OSR2_HUMAN^OSR2_HUMAN^Q:77-261,H:123-312^24.15%ID^E:9e-08^RecName: Full=Protein odd-skipped-related 2;^Eukaryota; Metazoa; Chordata; Craniata; Vertebrata; Euteleostomi; Mammalia; Eutheria; Euarchontoglires; Primates; Haplorrhini; Catarrhini; Hominidae; Homo	A0A087SW66_9ARAC^A0A087SW66_9ARAC^Q:118-381,H:118-402^71.72%ID^E:5e-102^.^.	.	aug3.g393.t1|m.466	5186-6331[+]	.	.	PF00096.21^zf-C2H2^Zinc finger, C2H2 type^149-171^E:0.00025`PF13894.1^zf-C2H2_4^C2H2-type zinc finger^149-171^E:0.063`PF13912.1^zf-C2H2_6^C2H2-type zinc finger^150-172^E:0.34`PF00096.21^zf-C2H2^Zinc finger, C2H2 type^190-212^E:0.0004`PF13894.1^zf-C2H2_4^C2H2-type zinc finger^190-212^E:3.2e-05`PF13912.1^zf-C2H2_6^C2H2-type zinc finger^190-212^E:0.4`PF13913.1^zf-C2HC_2^zinc-finger of a C2HC-type^19…	.	.	.	.	GO:0046872^molecular_function^metal ion binding	.	.
aug3.g393	aug3.g393.t2	ZN768_HUMAN^ZN768_HUMAN^Q:35-216,H:341-503^32%ID^E:3e-15^RecName: Full=Zinc finger protein 768;^Eukaryota; Metazoa; Chordata; Craniata; Vertebrata; Euteleostomi; Mammalia; Eutheria; Euarchontoglires; Primates; Haplorrhini; Catarrhini; Hominidae; Homo`ZN768_HUMAN^ZN768_HUMAN^Q:35-219,H:285-422^31.22%ID^E:9e-14^RecName: Full=Zinc finger protein 768;^Eukaryota; Metazoa; Chordata; Craniata; Vertebrat…	A0A087SW66_9ARAC^A0A087SW66_9ARAC^Q:35-348,H:68-402^80.29%ID^E:2e-159^.^.	.	aug3.g393.t2|m.467	25-1071[+]	.	.	PF00096.21^zf-C2H2^Zinc finger, C2H2 type^39-63^E:7.5e-05`PF13894.1^zf-C2H2_4^C2H2-type zinc finger^39-63^E:0.023`PF13912.1^zf-C2H2_6^C2H2-type zinc finger^45-63^E:15`PF13465.1^zf-H2C2_2^Zinc-finger double domain^55-86^E:0.00027`PF00096.21^zf-C2H2^Zinc finger, C2H2 type^75-93^E:0.0012`PF13894.1^zf-C2H2_4^C2H2-type zinc finger^75-93^E:1.3`PF13912.1^zf-C2H2_6^C2H2-type zinc finger^75-93^E:40`PF0009…	.	.	.	.	GO:0046872^molecular_function^metal ion binding	.	.
aug3.g393	aug3.g393.t3	XFIN_XENLA^XFIN_XENLA^Q:9-246,H:525-778^30.6%ID^E:6e-24^RecName: Full=Zinc finger protein Xfin;^Eukaryota; Metazoa; Chordata; Craniata; Vertebrata; Euteleostomi; Amphibia; Batrachia; Anura; Pipoidea; Pipidae; Xenopodinae; Xenopus; Xenopus`XFIN_XENLA^XFIN_XENLA^Q:1-237,H:630-853^29.53%ID^E:2e-16^RecName: Full=Zinc finger protein Xfin;^Eukaryota; Metazoa; Chordata; Craniata; Vertebrata; Euteleostom…	A0A087SW66_9ARAC^A0A087SW66_9ARAC^Q:1-368,H:1-402^69.59%ID^E:1e-154^.^.	.	aug3.g393.t3|m.468	56-1177[+]	.	.	PF13912.1^zf-C2H2_6^C2H2-type zinc finger^20-41^E:0.25`PF00096.21^zf-C2H2^Zinc finger, C2H2 type^21-43^E:0.00016`PF13894.1^zf-C2H2_4^C2H2-type zinc finger^21-43^E:0.0081`PF13465.1^zf-H2C2_2^Zinc-finger double domain^36-60^E:9.6e-10`PF13912.1^zf-C2H2_6^C2H2-type zinc finger^48-59^E:6.6`PF00096.21^zf-C2H2^Zinc finger, C2H2 type^49-71^E:0.00035`PF13894.1^zf-C2H2_4^C2H2-type zinc finger^49-69^E:0.07`…	.	.	.	.	GO:0046872^molecular_function^metal ion binding	.	.
aug3.g394	aug3.g394.t1	RN_DROME^RN_DROME^Q:150-326,H:486-662^90.4%ID^E:3e-110^RecName: Full=Zinc finger protein rotund;^Eukaryota; Metazoa; Ecdysozoa; Arthropoda; Hexapoda; Insecta; Pterygota; Neoptera; Endopterygota; Diptera; Brachycera; Muscomorpha; Ephydroidea; Drosophilidae; Drosophila; Sophophora	A0A087V104_9ARAC^A0A087V104_9ARAC^Q:49-549,H:97-602^89.39%ID^E:0^.^.	.	aug3.g394.t1|m.469	724-2373[+]	.	.	PF00096.21^zf-C2H2^Zinc finger, C2H2 type^152-174^E:0.042`PF13894.1^zf-C2H2_4^C2H2-type zinc finger^152-170^E:1.2`PF13912.1^zf-C2H2_6^C2H2-type zinc finger^152-163^E:3600`PF13465.1^zf-H2C2_2^Zinc-finger double domain^166-192^E:0.00024`PF13912.1^zf-C2H2_6^C2H2-type zinc finger^180-195^E:0.084`PF00096.21^zf-C2H2^Zinc finger, C2H2 type^181-203^E:0.00038`PF13894.1^zf-C2H2_4^C2H2-type zinc finger^181-…	.	.	.	.	GO:0046872^molecular_function^metal ion binding	.	.
aug3.g395	aug3.g395.t1	CCNL1_HUMAN^CCNL1_HUMAN^Q:19-326,H:47-352^64.31%ID^E:3e-132^RecName: Full=Cyclin-L1;^Eukaryota; Metazoa; Chordata; Craniata; Vertebrata; Euteleostomi; Mammalia; Eutheria; Euarchontoglires; Primates; Haplorrhini; Catarrhini; Hominidae; Homo	A0A023FJM3_9ACAR^A0A023FJM3_9ACAR^Q:8-289,H:6-287^73.14%ID^E:5e-148^.^.	.	aug3.g395.t1|m.471	111-1592[+]	.	.	PF00134.18^Cyclin_N^Cyclin, N-terminal domain^38-168^E:1.9e-11	.	.	.	.	.	.	.
aug3.g395	aug3.g395.t2	CCNL2_MOUSE^CCNL2_MOUSE^Q:1-131,H:221-343^49.62%ID^E:2e-32^RecName: Full=Cyclin-L2;^Eukaryota; Metazoa; Chordata; Craniata; Vertebrata; Euteleostomi; Mammalia; Eutheria; Euarchontoglires; Glires; Rodentia; Sciurognathi; Muroidea; Muridae; Murinae; Mus; Mus	A0A087TCH3_9ARAC^A0A087TCH3_9ARAC^Q:1-145,H:8-150^67.59%ID^E:1e-61^.^.	.	aug3.g395.t2|m.473	1-1017[+]	.	.	PF02984.14^Cyclin_C^Cyclin, C-terminal domain^28-126^E:0.00011	.	.	.	.	GO:0005634^cellular_component^nucleus	.	.
aug3.g395	aug3.g395.t3	CCNL1_RAT^CCNL1_RAT^Q:19-177,H:48-206^73.58%ID^E:2e-80^RecName: Full=Cyclin-L1;^Eukaryota; Metazoa; Chordata; Craniata; Vertebrata; Euteleostomi; Mammalia; Eutheria; Euarchontoglires; Glires; Rodentia; Sciurognathi; Muroidea; Muridae; Murinae; Rattus	A0A023FJM3_9ACAR^A0A023FJM3_9ACAR^Q:8-179,H:6-177^76.74%ID^E:2e-90^.^.	.	aug3.g395.t3|m.475	111-695[+]	.	.	PF00134.18^Cyclin_N^Cyclin, N-terminal domain^38-168^E:2e-12	.	.	.	.	.	.	.
aug3.g395	aug3.g395.t4	CCNL1_RAT^CCNL1_RAT^Q:19-175,H:48-204^73.89%ID^E:1e-79^RecName: Full=Cyclin-L1;^Eukaryota; Metazoa; Chordata; Craniata; Vertebrata; Euteleostomi; Mammalia; Eutheria; Euarchontoglires; Glires; Rodentia; Sciurognathi; Muroidea; Muridae; Murinae; Rattus	A0A023FJM3_9ACAR^A0A023FJM3_9ACAR^Q:8-175,H:6-173^77.38%ID^E:9e-89^.^.	.	aug3.g395.t4|m.476	111-653[+]	.	.	PF00134.18^Cyclin_N^Cyclin, N-terminal domain^38-168^E:1.5e-12	.	.	.	.	.	.	.
aug3.g396	aug3.g396.t1	.	.	.	aug3.g396.t1|m.477	135-1109[+]	.	.	.	.	.	.	.	.	.	.
aug3.g396	aug3.g396.t2	.	.	.	aug3.g396.t2|m.478	613-1044[+]	.	.	.	.	.	.	.	.	.	.
aug3.g396	aug3.g396.t3	.	.	.	aug3.g396.t3|m.479	202-975[+]	.	.	.	.	.	.	.	.	.	.
aug3.g397	aug3.g397.t1	MARH1_MOUSE^MARH1_MOUSE^Q:410-579,H:66-229^30.06%ID^E:5e-15^RecName: Full=E3 ubiquitin-protein ligase MARCH1;^Eukaryota; Metazoa; Chordata; Craniata; Vertebrata; Euteleostomi; Mammalia; Eutheria; Euarchontoglires; Glires; Rodentia; Sciurognathi; Muroidea; Muridae; Murinae; Mus; Mus	A0A087TCH0_9ARAC^A0A087TCH0_9ARAC^Q:1-604,H:1-608^61.66%ID^E:0^.^.	.	aug3.g397.t1|m.480	356-2170[+]	.	.	PF12906.2^RINGv^RING-variant domain^428-479^E:1.3e-11	.	.	.	.	GO:0008270^molecular_function^zinc ion binding	.	.
aug3.g398	aug3.g398.t1	CATL_SARPE^CATL_SARPE^Q:19-335,H:15-339^56.62%ID^E:8e-127^RecName: Full=Cathepsin L;^Eukaryota; Metazoa; Ecdysozoa; Arthropoda; Hexapoda; Insecta; Pterygota; Neoptera; Endopterygota; Diptera; Brachycera; Muscomorpha; Oestroidea; Sarcophagidae; Sarcophaga; Boettcherisca	A0A087TCG8_9ARAC^A0A087TCG8_9ARAC^Q:6-335,H:4-335^70.48%ID^E:6e-169^.^.	.	aug3.g398.t1|m.481	499-1506[+]	.	.	PF08246.7^Inhibitor_I29^Cathepsin propeptide inhibitor domain (I29)^32-91^E:3.8e-10`PF00112.18^Peptidase_C1^Papain family cysteine protease^121-333^E:1.4e-64	.	.	.	.	GO:0008234^molecular_function^cysteine-type peptidase activity`GO:0006508^biological_process^proteolysis	.	.
aug3.g399	aug3.g399.t1	FXL20_HUMAN^FXL20_HUMAN^Q:6-405,H:10-436^40.65%ID^E:2e-93^RecName: Full=F-box/LRR-repeat protein 20;^Eukaryota; Metazoa; Chordata; Craniata; Vertebrata; Euteleostomi; Mammalia; Eutheria; Euarchontoglires; Primates; Haplorrhini; Catarrhini; Hominidae; Homo	B7QHI2_IXOSC^B7QHI2_IXOSC^Q:1-405,H:1-433^44.01%ID^E:1e-106^SubName: Full=Fbxl20, putative {ECO:0000313|EMBL:EEC18304.1};^Eukaryota; Metazoa; Ecdysozoa; Arthropoda; Chelicerata; Arachnida; Acari; Parasitiformes; Ixodida; Ixodoidea; Ixodidae; Ixodinae; Ixodes	.	aug3.g399.t1|m.482	130-1311[+]	.	.	PF00646.28^F-box^F-box domain^21-50^E:7.3e-05`PF13504.1^LRR_7^Leucine rich repeat^89-102^E:35`PF13516.1^LRR_6^Leucine Rich repeat^113-136^E:0.0053`PF13504.1^LRR_7^Leucine rich repeat^115-128^E:34`PF13516.1^LRR_6^Leucine Rich repeat^138-162^E:0.00061`PF13504.1^LRR_7^Leucine rich repeat^139-153^E:550`PF13504.1^LRR_7^Leucine rich repeat^218-231^E:550`PF13516.1^LRR_6^Leucine Rich repeat^241-264^E:0.7…	.	.	.	.	GO:0005515^molecular_function^protein binding	.	.
aug3.g400	aug3.g400.t1	TC1A_CAEEL^TC1A_CAEEL^Q:2-144,H:78-222^24.49%ID^E:8e-07^RecName: Full=Transposable element Tc1 transposase;^Eukaryota; Metazoa; Ecdysozoa; Nematoda; Chromadorea; Rhabditida; Rhabditoidea; Rhabditidae; Peloderinae; Caenorhabditis	A0A087T3D8_9ARAC^A0A087T3D8_9ARAC^Q:1-147,H:1-150^72%ID^E:5e-66^.^.	.	aug3.g400.t1|m.483	31-474[+]	.	.	PF13358.1^DDE_3^DDE superfamily endonuclease^7-142^E:5.4e-07	.	.	.	.	.	.	.
aug3.g401	aug3.g401.t1	.	T1J0R3_STRMM^T1J0R3_STRMM^Q:7-106,H:13-107^52%ID^E:1e-29^SubName: Full=Uncharacterized protein {ECO:0000313|EnsemblMetazoa:SMAR007120-PA};^Eukaryota; Metazoa; Ecdysozoa; Arthropoda; Myriapoda; Chilopoda; Pleurostigmophora; Geophilomorpha; Linotaeniidae; Strigamia	.	aug3.g401.t1|m.484	139-528[+]	.	.	PF01607.19^CBM_14^Chitin binding Peritrophin-A domain^54-109^E:1.3e-10	.	.	.	.	GO:0008061^molecular_function^chitin binding`GO:0006030^biological_process^chitin metabolic process`GO:0005576^cellular_component^extracellular region	.	.
aug3.g402	aug3.g402.t1	.	.	.	aug3.g402.t1|m.485	228-761[+]	.	.	.	.	.	.	.	.	.	.
aug3.g403	aug3.g403.t1	ARH_HUMAN^ARH_HUMAN^Q:17-146,H:48-166^31.3%ID^E:7e-08^RecName: Full=Low density lipoprotein receptor adapter protein 1;^Eukaryota; Metazoa; Chordata; Craniata; Vertebrata; Euteleostomi; Mammalia; Eutheria; Euarchontoglires; Primates; Haplorrhini; Catarrhini; Hominidae; Homo	T1J0R4_STRMM^T1J0R4_STRMM^Q:10-176,H:19-197^54.75%ID^E:4e-62^SubName: Full=Uncharacterized protein {ECO:0000313|EnsemblMetazoa:SMAR007121-PA};^Eukaryota; Metazoa; Ecdysozoa; Arthropoda; Myriapoda; Chilopoda; Pleurostigmophora; Geophilomorpha; Linotaeniidae; Strigamia	.	aug3.g403.t1|m.486	2-589[+]	.	.	PF14719.1^PID_2^Phosphotyrosine interaction domain (PTB/PID)^28-163^E:1.6e-06`PF00640.18^PID^Phosphotyrosine interaction domain (PTB/PID)^98-159^E:3.2e-05	.	.	.	.	GO:0005515^molecular_function^protein binding	.	.
aug3.g404	aug3.g404.t1	SMRC2_HUMAN^SMRC2_HUMAN^Q:3-969,H:2-947^59.82%ID^E:0^RecName: Full=SWI/SNF complex subunit SMARCC2;^Eukaryota; Metazoa; Chordata; Craniata; Vertebrata; Euteleostomi; Mammalia; Eutheria; Euarchontoglires; Primates; Haplorrhini; Catarrhini; Hominidae; Homo	A0A087SZF2_9ARAC^A0A087SZF2_9ARAC^Q:1-1273,H:1-1250^84.1%ID^E:0^.^.	.	aug3.g404.t1|m.487	125-3946[+]	.	.	PF04433.12^SWIRM^SWIRM domain^427-514^E:9e-34`PF00249.26^Myb_DNA-binding^Myb-like DNA-binding domain^612-653^E:2e-08`PF13921.1^Myb_DNA-bind_6^Myb-like DNA-binding domain^613-654^E:9.8e-06	.	.	.	.	GO:0005515^molecular_function^protein binding`GO:0003682^molecular_function^chromatin binding	.	.
aug3.g404	aug3.g404.t2	SMRC2_HUMAN^SMRC2_HUMAN^Q:3-969,H:2-947^59.82%ID^E:0^RecName: Full=SWI/SNF complex subunit SMARCC2;^Eukaryota; Metazoa; Chordata; Craniata; Vertebrata; Euteleostomi; Mammalia; Eutheria; Euarchontoglires; Primates; Haplorrhini; Catarrhini; Hominidae; Homo	A0A087SZF2_9ARAC^A0A087SZF2_9ARAC^Q:1-1246,H:1-1223^84.39%ID^E:0^.^.	.	aug3.g404.t2|m.488	125-3934[+]	.	.	PF04433.12^SWIRM^SWIRM domain^427-514^E:8.9e-34`PF00249.26^Myb_DNA-binding^Myb-like DNA-binding domain^612-653^E:2e-08`PF13921.1^Myb_DNA-bind_6^Myb-like DNA-binding domain^613-654^E:9.8e-06	.	.	.	.	GO:0005515^molecular_function^protein binding`GO:0003682^molecular_function^chromatin binding	.	.
aug3.g405	aug3.g405.t1	COPZ1_BOVIN^COPZ1_BOVIN^Q:1-202,H:1-177^55.94%ID^E:2e-80^RecName: Full=Coatomer subunit zeta-1;^Eukaryota; Metazoa; Chordata; Craniata; Vertebrata; Euteleostomi; Mammalia; Eutheria; Laurasiatheria; Cetartiodactyla; Ruminantia; Pecora; Bovidae; Bovinae; Bos	A0A087SZF3_9ARAC^A0A087SZF3_9ARAC^Q:1-189,H:1-164^82.54%ID^E:7e-106^.^.	.	aug3.g405.t1|m.489	106-744[+]	.	.	PF01217.15^Clat_adaptor_s^Clathrin adaptor complex small chain^23-92^E:8.2e-13`PF01217.15^Clat_adaptor_s^Clathrin adaptor complex small chain^93-184^E:3.2e-20	.	.	.	.	.	.	.
aug3.g406	aug3.g406.t1	SSU72_XENLA^SSU72_XENLA^Q:5-193,H:6-194^71.43%ID^E:1e-99^RecName: Full=RNA polymerase II subunit A C-terminal domain phosphatase SSU72;^Eukaryota; Metazoa; Chordata; Craniata; Vertebrata; Euteleostomi; Amphibia; Batrachia; Anura; Pipoidea; Pipidae; Xenopodinae; Xenopus; Xenopus	B7PE44_IXOSC^B7PE44_IXOSC^Q:1-193,H:1-193^82.38%ID^E:2e-117^SubName: Full=LDL receptor-related protein, putative {ECO:0000313|EMBL:EEC04866.1};^Eukaryota; Metazoa; Ecdysozoa; Arthropoda; Chelicerata; Arachnida; Acari; Parasitiformes; Ixodida; Ixodoidea; Ixodidae; Ixodinae; Ixodes	.	aug3.g406.t1|m.490	185-766[+]	.	.	PF04722.8^Ssu72^Ssu72-like protein^4-193^E:2.9e-82	.	.	.	.	GO:0004721^molecular_function^phosphoprotein phosphatase activity`GO:0006397^biological_process^mRNA processing`GO:0005634^cellular_component^nucleus	.	.
aug3.g407	aug3.g407.t1	.	B7PZL9_IXOSC^B7PZL9_IXOSC^Q:288-352,H:92-156^80%ID^E:6e-29^SubName: Full=Receptor-transporting protein, putative {ECO:0000313|EMBL:EEC12041.1};^Eukaryota; Metazoa; Ecdysozoa; Arthropoda; Chelicerata; Arachnida; Acari; Parasitiformes; Ixodida; Ixodoidea; Ixodidae; Ixodinae; Ixodes	.	aug3.g407.t1|m.491	273-932[+]	.	.	.	.	.	.	.	.	.	.
aug3.g408	aug3.g408.t1	PPIL3_CHICK^PPIL3_CHICK^Q:1-160,H:1-160^76.88%ID^E:1e-93^RecName: Full=Peptidyl-prolyl cis-trans isomerase-like 3;^Eukaryota; Metazoa; Chordata; Craniata; Vertebrata; Euteleostomi; Testudines + Archosauria group; Archosauria; Dinosauria; Saurischia; Theropoda; Coelurosauria; Aves; Neognathae; Galloanserae; Galliformes; Phasianidae; Phasianinae; Gallus	G3MMT0_9ACAR^G3MMT0_9ACAR^Q:1-161,H:1-161^77.02%ID^E:4e-95^RecName: Full=Peptidyl-prolyl cis-trans isomerase {ECO:0000256|RuleBase:RU000493};^Eukaryota; Metazoa; Ecdysozoa; Arthropoda; Chelicerata; Arachnida; Acari; Parasitiformes; Ixodida; Ixodoidea; Ixodidae; Amblyomminae; Amblyomma	.	aug3.g408.t1|m.492	3-539[+]	.	.	PF00160.16^Pro_isomerase^Cyclophilin type peptidyl-prolyl cis-trans isomerase/CLD^20-170^E:7.5e-46	.	.	.	.	GO:0003755^molecular_function^peptidyl-prolyl cis-trans isomerase activity`GO:0000413^biological_process^protein peptidyl-prolyl isomerization`GO:0006457^biological_process^protein folding	.	.
aug3.g408	aug3.g408.t2	PPIL3_RAT^PPIL3_RAT^Q:14-173,H:2-161^75.62%ID^E:1e-92^RecName: Full=Peptidyl-prolyl cis-trans isomerase-like 3;^Eukaryota; Metazoa; Chordata; Craniata; Vertebrata; Euteleostomi; Mammalia; Eutheria; Euarchontoglires; Glires; Rodentia; Sciurognathi; Muroidea; Muridae; Murinae; Rattus	G3MMT0_9ACAR^G3MMT0_9ACAR^Q:14-173,H:2-161^76.88%ID^E:3e-94^RecName: Full=Peptidyl-prolyl cis-trans isomerase {ECO:0000256|RuleBase:RU000493};^Eukaryota; Metazoa; Ecdysozoa; Arthropoda; Chelicerata; Arachnida; Acari; Parasitiformes; Ixodida; Ixodoidea; Ixodidae; Amblyomminae; Amblyomma	.	aug3.g408.t2|m.493	3-596[+]	.	.	PF00160.16^Pro_isomerase^Cyclophilin type peptidyl-prolyl cis-trans isomerase/CLD^39-189^E:1.1e-45	.	.	.	.	GO:0003755^molecular_function^peptidyl-prolyl cis-trans isomerase activity`GO:0000413^biological_process^protein peptidyl-prolyl isomerization`GO:0006457^biological_process^protein folding	.	.
aug3.g409	aug3.g409.t1	ODF3A_XENLA^ODF3A_XENLA^Q:126-342,H:5-248^32.95%ID^E:2e-22^RecName: Full=Outer dense fiber protein 3;^Eukaryota; Metazoa; Chordata; Craniata; Vertebrata; Euteleostomi; Amphibia; Batrachia; Anura; Pipoidea; Pipidae; Xenopodinae; Xenopus; Xenopus	R4UKM4_COPFO^R4UKM4_COPFO^Q:126-343,H:4-205^34.25%ID^E:2e-23^.^.	.	aug3.g409.t1|m.494	108-1160[+]	.	.	PF07004.7^SHIPPO-rpt^Sperm-tail PG-rich repeat^166-179^E:5`PF07004.7^SHIPPO-rpt^Sperm-tail PG-rich repeat^187-196^E:0.27`PF07004.7^SHIPPO-rpt^Sperm-tail PG-rich repeat^228-255^E:0.36`PF07004.7^SHIPPO-rpt^Sperm-tail PG-rich repeat^274-297^E:49`PF07004.7^SHIPPO-rpt^Sperm-tail PG-rich repeat^310-339^E:0.16	.	.	.	.	.	.	.
aug3.g410	aug3.g410.t1	TCB1_CAEBR^TCB1_CAEBR^Q:75-292,H:2-223^34.21%ID^E:4e-24^RecName: Full=Transposable element Tcb1 transposase;^Eukaryota; Metazoa; Ecdysozoa; Nematoda; Chromadorea; Rhabditida; Rhabditoidea; Rhabditidae; Peloderinae; Caenorhabditis	A0A087U1L5_9ARAC^A0A087U1L5_9ARAC^Q:1-289,H:1-289^82.01%ID^E:1e-166^.^.	.	aug3.g410.t1|m.495	24-923[+]	.	.	PF01498.13^HTH_Tnp_Tc3_2^Transposase^82-154^E:3e-09`PF13358.1^DDE_3^DDE superfamily endonuclease^162-296^E:1.2e-17	.	.	.	.	GO:0003677^molecular_function^DNA binding`GO:0004803^molecular_function^transposase activity`GO:0006313^biological_process^transposition, DNA-mediated`GO:0015074^biological_process^DNA integration	.	.
aug3.g411	aug3.g411.t1	ZN782_HUMAN^ZN782_HUMAN^Q:87-375,H:413-699^39.45%ID^E:2e-60^RecName: Full=Zinc finger protein 782;^Eukaryota; Metazoa; Chordata; Craniata; Vertebrata; Euteleostomi; Mammalia; Eutheria; Euarchontoglires; Primates; Haplorrhini; Catarrhini; Hominidae; Homo`ZN782_HUMAN^ZN782_HUMAN^Q:87-383,H:385-681^37.46%ID^E:2e-56^RecName: Full=Zinc finger protein 782;^Eukaryota; Metazoa; Chordata; Craniata; Verteb…	Q4TA39_TETNG^Q4TA39_TETNG^Q:55-376,H:9-330^37.31%ID^E:3e-65^SubName: Full=Chromosome undetermined SCAF7452, whole genome shotgun sequence {ECO:0000313|EMBL:CAF90243.1};^Eukaryota; Metazoa; Chordata; Craniata; Vertebrata; Euteleostomi; Actinopterygii; Neopterygii; Teleostei; Neoteleostei; Acanthomorphata; Eupercaria; Tetraodontiformes; Tetradontoidea; Tetraodontidae; Tetraodon`Q4TA39_TETNG^Q4TA39_…	.	aug3.g411.t1|m.496	217-1908[+]	.	.	PF13894.1^zf-C2H2_4^C2H2-type zinc finger^96-118^E:0.032`PF13912.1^zf-C2H2_6^C2H2-type zinc finger^96-102^E:3400`PF13465.1^zf-H2C2_2^Zinc-finger double domain^111-134^E:3.5e-05`PF13912.1^zf-C2H2_6^C2H2-type zinc finger^124-134^E:16`PF00096.21^zf-C2H2^Zinc finger, C2H2 type^125-146^E:0.0042`PF13894.1^zf-C2H2_4^C2H2-type zinc finger^125-146^E:0.013`PF00096.21^zf-C2H2^Zinc finger, C2H2 type^153-175^…	.	.	.	.	GO:0046872^molecular_function^metal ion binding	.	.
aug3.g412	aug3.g412.t1	VGLL4_MOUSE^VGLL4_MOUSE^Q:111-254,H:135-253^42.57%ID^E:7e-22^RecName: Full=Transcription cofactor vestigial-like protein 4;^Eukaryota; Metazoa; Chordata; Craniata; Vertebrata; Euteleostomi; Mammalia; Eutheria; Euarchontoglires; Glires; Rodentia; Sciurognathi; Muroidea; Muridae; Murinae; Mus; Mus	A0A087TMW7_9ARAC^A0A087TMW7_9ARAC^Q:1-269,H:1-279^61.7%ID^E:3e-97^.^.	.	aug3.g412.t1|m.497	282-1133[+]	.	.	PF15245.1^VGLL4^Transcription cofactor vestigial-like protein 4^66-221^E:1.4e-20	.	.	.	.	GO:0006355^biological_process^regulation of transcription, DNA-templated	.	.
aug3.g413	aug3.g413.t1	ENTP8_BOVIN^ENTP8_BOVIN^Q:21-489,H:21-483^30.58%ID^E:1e-71^RecName: Full=Ectonucleoside triphosphate diphosphohydrolase 8;^Eukaryota; Metazoa; Chordata; Craniata; Vertebrata; Euteleostomi; Mammalia; Eutheria; Laurasiatheria; Cetartiodactyla; Ruminantia; Pecora; Bovidae; Bovinae; Bos	A0A087TMW9_9ARAC^A0A087TMW9_9ARAC^Q:14-486,H:85-548^58.77%ID^E:0^.^.	.	aug3.g413.t1|m.498	102-1613[+]	.	.	PF01150.12^GDA1_CD39^GDA1/CD39 (nucleoside phosphatase) family^48-463^E:5.4e-66	.	.	.	.	GO:0016787^molecular_function^hydrolase activity	.	.
aug3.g414	aug3.g414.t1	.	A0A087TMW9_9ARAC^A0A087TMW9_9ARAC^Q:1-74,H:1-77^50.65%ID^E:5e-15^.^.	.	aug3.g414.t1|m.499	88-402[+]	.	.	.	.	.	.	.	.	.	.
aug3.g414	aug3.g414.t2	.	A0A087TMW9_9ARAC^A0A087TMW9_9ARAC^Q:8-81,H:1-77^50.65%ID^E:6e-15^.^.	.	aug3.g414.t2|m.500	71-406[+]	.	.	.	.	.	.	.	.	.	.
aug3.g415	aug3.g415.t1	TCB1_CAEBR^TCB1_CAEBR^Q:6-151,H:124-273^36.6%ID^E:2e-21^RecName: Full=Transposable element Tcb1 transposase;^Eukaryota; Metazoa; Ecdysozoa; Nematoda; Chromadorea; Rhabditida; Rhabditoidea; Rhabditidae; Peloderinae; Caenorhabditis	F7E9Z0_XENTR^F7E9Z0_XENTR^Q:9-149,H:142-286^53.1%ID^E:2e-50^SubName: Full=Uncharacterized protein {ECO:0000313|Ensembl:ENSXETP00000063303};^Eukaryota; Metazoa; Chordata; Craniata; Vertebrata; Euteleostomi; Amphibia; Batrachia; Anura; Pipoidea; Pipidae; Xenopodinae; Xenopus; Silurana	.	aug3.g415.t1|m.501	1-495[+]	.	.	PF13358.1^DDE_3^DDE superfamily endonuclease^57-116^E:1.5e-13	.	.	.	.	.	.	.
aug3.g416	aug3.g416.t1	SNAI2_RAT^SNAI2_RAT^Q:128-359,H:36-264^54.47%ID^E:7e-76^RecName: Full=Zinc finger protein SNAI2;^Eukaryota; Metazoa; Chordata; Craniata; Vertebrata; Euteleostomi; Mammalia; Eutheria; Euarchontoglires; Glires; Rodentia; Sciurognathi; Muroidea; Muridae; Murinae; Rattus	Q65Z37_PARTP^Q65Z37_PARTP^Q:77-378,H:1-302^99.67%ID^E:0^SubName: Full=Snail {ECO:0000313|EMBL:BAD44735.1};^Eukaryota; Metazoa; Ecdysozoa; Arthropoda; Chelicerata; Arachnida; Araneae; Araneomorphae; Entelegynae; Araneoidea; Theridiidae; Parasteatoda	.	aug3.g416.t1|m.502	168-1304[+]	.	.	PF13912.1^zf-C2H2_6^C2H2-type zinc finger^223-246^E:0.0025`PF13894.1^zf-C2H2_4^C2H2-type zinc finger^224-243^E:2`PF00096.21^zf-C2H2^Zinc finger, C2H2 type^254-276^E:0.00064`PF13894.1^zf-C2H2_4^C2H2-type zinc finger^254-276^E:0.092`PF13912.1^zf-C2H2_6^C2H2-type zinc finger^254-276^E:3.2`PF00096.21^zf-C2H2^Zinc finger, C2H2 type^281-302^E:2.9e-05`PF13894.1^zf-C2H2_4^C2H2-type zinc finger^281-302^E:…	.	.	.	.	GO:0046872^molecular_function^metal ion binding	.	.
aug3.g417	aug3.g417.t1	.	.	.	.	.	.	.	.	.	.	.	.	.	.	.
aug3.g418	aug3.g418.t1	CC134_MOUSE^CC134_MOUSE^Q:46-235,H:25-229^26.92%ID^E:2e-24^RecName: Full=Coiled-coil domain-containing protein 134;^Eukaryota; Metazoa; Chordata; Craniata; Vertebrata; Euteleostomi; Mammalia; Eutheria; Euarchontoglires; Glires; Rodentia; Sciurognathi; Muroidea; Muridae; Murinae; Mus; Mus	A0A087TMX2_9ARAC^A0A087TMX2_9ARAC^Q:5-230,H:23-241^48.23%ID^E:6e-67^.^.	.	aug3.g418.t1|m.503	324-1031[+]	.	.	PF15002.1^ERK-JNK_inhib^ERK and JNK pathways, inhibitor^42-235^E:1.9e-48	.	.	.	.	.	.	.
aug3.g419	aug3.g419.t1	HD_MOUSE^HD_MOUSE^Q:487-2911,H:648-3110^36.14%ID^E:0^RecName: Full=Huntingtin;^Eukaryota; Metazoa; Chordata; Craniata; Vertebrata; Euteleostomi; Mammalia; Eutheria; Euarchontoglires; Glires; Rodentia; Sciurognathi; Muroidea; Muridae; Murinae; Mus; Mus`HD_MOUSE^HD_MOUSE^Q:32-347,H:68-382^48.1%ID^E:4e-78^RecName: Full=Huntingtin;^Eukaryota; Metazoa; Chordata; Craniata; Vertebrata; Euteleostomi; Mam…	A0A061QFU3_CUPSA^A0A061QFU3_CUPSA^Q:1-2911,H:6-2928^67.36%ID^E:0^SubName: Full=Putative huntingtin {ECO:0000313|EMBL:JAC59242.1};^Eukaryota; Metazoa; Ecdysozoa; Arthropoda; Chelicerata; Arachnida; Araneae; Araneomorphae; Entelegynae; Lycosoidea; Ctenidae; Cupiennius	.	aug3.g419.t1|m.504	76-8811[+]	.	.	.	.	.	.	.	.	.	.
aug3.g420	aug3.g420.t1	TPTE2_HUMAN^TPTE2_HUMAN^Q:132-543,H:111-519^47.61%ID^E:4e-133^RecName: Full=Phosphatidylinositol 3,4,5-trisphosphate 3-phosphatase TPTE2;^Eukaryota; Metazoa; Chordata; Craniata; Vertebrata; Euteleostomi; Mammalia; Eutheria; Euarchontoglires; Primates; Haplorrhini; Catarrhini; Hominidae; Homo	T1E178_CUPSA^T1E178_CUPSA^Q:1-548,H:1-551^73.73%ID^E:0^SubName: Full=Putative voltage-sensing phosphoinositide phosphatase {ECO:0000313|EMBL:JAA92933.1};^Eukaryota; Metazoa; Ecdysozoa; Arthropoda; Chelicerata; Arachnida; Araneae; Araneomorphae; Entelegynae; Lycosoidea; Ctenidae; Cupiennius	.	aug3.g420.t1|m.506	176-1828[+]	.	.	PF00520.26^Ion_trans^Ion transport protein^131-205^E:1.2e-07`PF00782.15^DSPc^Dual specificity phosphatase, catalytic domain^303-381^E:2.4e-07`PF00102.22^Y_phosphatase^Protein-tyrosine phosphatase^303-352^E:3.9e-07`PF10409.4^PTEN_C2^C2 domain of PTEN tumour-suppressor protein^409-544^E:3.8e-20	.	.	.	.	GO:0005216^molecular_function^ion channel activity`GO:0006811^biological_process^ion transport`GO:0055085^biological_process^transmembrane transport`GO:0016020^cellular_component^membrane`GO:0008138^molecular_function^protein tyrosine/serine/threonine phosphatase activity`GO:0006470^biological_process^protein dephosphorylation`GO:0004725^molecular_function^protein tyrosine phosphatase activity	.	.
aug3.g421	aug3.g421.t1	MAB21_ANOGA^MAB21_ANOGA^Q:1-365,H:1-365^78.9%ID^E:0^RecName: Full=Protein mab-21;^Eukaryota; Metazoa; Ecdysozoa; Arthropoda; Hexapoda; Insecta; Pterygota; Neoptera; Endopterygota; Diptera; Nematocera; Culicoidea; Culicidae; Anophelinae; Anopheles	A0A087UXN1_9ARAC^A0A087UXN1_9ARAC^Q:1-365,H:1-365^95.34%ID^E:0^.^.	.	aug3.g421.t1|m.507	88-1185[+]	.	.	PF03281.9^Mab-21^Mab-21 protein^68-352^E:2.6e-89	.	.	.	.	.	.	.
aug3.g422	aug3.g422.t1	H2B1M_MOUSE^H2B1M_MOUSE^Q:7-124,H:5-125^74.38%ID^E:6e-58^RecName: Full=Histone H2B type 1-M;^Eukaryota; Metazoa; Chordata; Craniata; Vertebrata; Euteleostomi; Mammalia; Eutheria; Euarchontoglires; Glires; Rodentia; Sciurognathi; Muroidea; Muridae; Murinae; Mus; Mus	H3A5E7_LATCH^H3A5E7_LATCH^Q:7-124,H:9-129^74.38%ID^E:1e-56^RecName: Full=Histone H2B {ECO:0000256|RuleBase:RU000451};^Eukaryota; Metazoa; Chordata; Craniata; Vertebrata; Euteleostomi; Coelacanthiformes; Coelacanthidae; Latimeria	.	aug3.g422.t1|m.508	172-558[+]	.	.	PF00125.19^Histone^Core histone H2A/H2B/H3/H4^31-100^E:1.6e-23`PF00808.18^CBFD_NFYB_HMF^Histone-like transcription factor (CBF/NF-Y) and archaeal histone^41-98^E:1.1e-06	.	.	.	.	GO:0003677^molecular_function^DNA binding`GO:0043565^molecular_function^sequence-specific DNA binding`GO:0005622^cellular_component^intracellular	.	.
aug3.g423	aug3.g423.t1	TCB1_CAEBR^TCB1_CAEBR^Q:3-162,H:86-242^42.5%ID^E:4e-36^RecName: Full=Transposable element Tcb1 transposase;^Eukaryota; Metazoa; Ecdysozoa; Nematoda; Chromadorea; Rhabditida; Rhabditoidea; Rhabditidae; Peloderinae; Caenorhabditis	A0A060WLV8_ONCMY^A0A060WLV8_ONCMY^Q:3-163,H:28-188^69.57%ID^E:1e-79^SubName: Full=Oncorhynchus mykiss genomic scaffold, scaffold_244 {ECO:0000313|EMBL:CDQ65575.1};^Eukaryota; Metazoa; Chordata; Craniata; Vertebrata; Euteleostomi; Actinopterygii; Neopterygii; Teleostei; Protacanthopterygii; Salmoniformes; Salmonidae; Salmoninae; Oncorhynchus	.	aug3.g423.t1|m.509	23-538[+]	.	.	PF13358.1^DDE_3^DDE superfamily endonuclease^17-152^E:4.2e-17	.	.	.	.	.	.	.
aug3.g424	aug3.g424.t1	TFAP4_HUMAN^TFAP4_HUMAN^Q:16-199,H:17-184^54.35%ID^E:2e-55^RecName: Full=Transcription factor AP-4;^Eukaryota; Metazoa; Chordata; Craniata; Vertebrata; Euteleostomi; Mammalia; Eutheria; Euarchontoglires; Primates; Haplorrhini; Catarrhini; Hominidae; Homo	L7MFP5_9ACAR^L7MFP5_9ACAR^Q:1-390,H:38-437^43.93%ID^E:1e-78^.^.	.	aug3.g424.t1|m.510	144-1316[+]	.	.	PF00010.21^HLH^Helix-loop-helix DNA-binding domain^48-99^E:4.3e-15	.	.	.	.	GO:0046983^molecular_function^protein dimerization activity	.	.
aug3.g424	aug3.g424.t2	TFAP4_HUMAN^TFAP4_HUMAN^Q:16-198,H:17-184^54.64%ID^E:2e-55^RecName: Full=Transcription factor AP-4;^Eukaryota; Metazoa; Chordata; Craniata; Vertebrata; Euteleostomi; Mammalia; Eutheria; Euarchontoglires; Primates; Haplorrhini; Catarrhini; Hominidae; Homo	L7MFP5_9ACAR^L7MFP5_9ACAR^Q:1-389,H:38-437^43.79%ID^E:3e-78^.^.	.	aug3.g424.t2|m.511	144-1313[+]	.	.	PF00010.21^HLH^Helix-loop-helix DNA-binding domain^48-99^E:4.3e-15	.	.	.	.	GO:0046983^molecular_function^protein dimerization activity	.	.
aug3.g425	aug3.g425.t1	SCND3_HUMAN^SCND3_HUMAN^Q:4-170,H:690-869^44.44%ID^E:5e-40^RecName: Full=SCAN domain-containing protein 3;^Eukaryota; Metazoa; Chordata; Craniata; Vertebrata; Euteleostomi; Mammalia; Eutheria; Euarchontoglires; Primates; Haplorrhini; Catarrhini; Hominidae; Homo	A9X5I2_XENTR^A9X5I2_XENTR^Q:3-170,H:36-205^66.47%ID^E:1e-67^SubName: Full=Transposase {ECO:0000313|EMBL:ABF20551.1};^Eukaryota; Metazoa; Chordata; Craniata; Vertebrata; Euteleostomi; Amphibia; Batrachia; Anura; Pipoidea; Pipidae; Xenopodinae; Xenopus; Silurana	.	aug3.g425.t1|m.512	2-538[+]	.	.	.	.	.	.	.	.	.	.
aug3.g426	aug3.g426.t1	FMRF_APLCA^FMRF_APLCA^Q:293-578,H:204-484^31.38%ID^E:1e-22^RecName: Full=FMRF-amide neuropeptides;^Eukaryota; Metazoa; Lophotrochozoa; Mollusca; Gastropoda; Heterobranchia; Euthyneura; Euopisthobranchia; Aplysiomorpha; Aplysioidea; Aplysiidae; Aplysia`FMRF_APLCA^FMRF_APLCA^Q:340-578,H:197-420^32.1%ID^E:7e-19^RecName: Full=FMRF-amide neuropeptides;^Eukaryota; Metazoa; Lophotrochozoa; Mollusca; Gas…	A0A087TUT4_9ARAC^A0A087TUT4_9ARAC^Q:171-882,H:158-877^41.08%ID^E:3e-137^.^.	.	aug3.g426.t1|m.513	3-2936[+]	.	.	.	.	.	.	.	.	.	.
aug3.g427	aug3.g427.t1	TXAG8_AGEOR^TXAG8_AGEOR^Q:6-81,H:7-88^37.21%ID^E:1e-08^RecName: Full=U8-agatoxin-Ao1a;^Eukaryota; Metazoa; Ecdysozoa; Arthropoda; Chelicerata; Arachnida; Araneae; Araneomorphae; Entelegynae; Agelenidae; Agelena	A0A087TD82_9ARAC^A0A087TD82_9ARAC^Q:1-79,H:1-87^59.77%ID^E:4e-28^.^.	.	.	.	.	.	.	.	.	.	GO:0005576^cellular_component^extracellular region	.	.	.
aug3.g428	aug3.g428.t1	PLXA4_HUMAN^PLXA4_HUMAN^Q:23-1939,H:30-1894^43.46%ID^E:0^RecName: Full=Plexin-A4;^Eukaryota; Metazoa; Chordata; Craniata; Vertebrata; Euteleostomi; Mammalia; Eutheria; Euarchontoglires; Primates; Haplorrhini; Catarrhini; Hominidae; Homo	B7PTP7_IXOSC^B7PTP7_IXOSC^Q:37-1941,H:18-1927^77.72%ID^E:0^SubName: Full=Plexin A, putative {ECO:0000313|EMBL:EEC09969.1};^Eukaryota; Metazoa; Ecdysozoa; Arthropoda; Chelicerata; Arachnida; Acari; Parasitiformes; Ixodida; Ixodoidea; Ixodidae; Ixodinae; Ixodes	.	aug3.g428.t1|m.514	454-6279[+]	.	.	PF01403.14^Sema^Sema domain^47-463^E:7.7e-43`PF01437.20^PSI^Plexin repeat^496-546^E:3.2e-11`PF01437.20^PSI^Plexin repeat^644-680^E:4.5e-06`PF01833.19^TIG^IPT/TIG domain^857-926^E:3.2e-05`PF01833.19^TIG^IPT/TIG domain^964-1047^E:2.4e-06`PF01833.19^TIG^IPT/TIG domain^1176-1250^E:6.1e-07`PF08337.7^Plexin_cytopl^Plexin cytoplasmic RasGAP domain^1348-1909^E:3.8e-247	.	.	.	.	GO:0005515^molecular_function^protein binding`GO:0016020^cellular_component^membrane	.	.
aug3.g429	aug3.g429.t1	TC1A_CAEEL^TC1A_CAEEL^Q:10-82,H:199-273^43.42%ID^E:4e-12^RecName: Full=Transposable element Tc1 transposase;^Eukaryota; Metazoa; Ecdysozoa; Nematoda; Chromadorea; Rhabditida; Rhabditoidea; Rhabditidae; Peloderinae; Caenorhabditis	A0A087U218_9ARAC^A0A087U218_9ARAC^Q:2-82,H:242-322^67.9%ID^E:5e-30^.^.	.	aug3.g429.t1|m.516	3-314[+]	.	.	PF13358.1^DDE_3^DDE superfamily endonuclease^5-55^E:3.5e-08	.	.	.	.	.	.	.
aug3.g430	aug3.g430.t1	.	.	.	aug3.g430.t1|m.517	262-2706[+]	.	.	.	.	.	.	.	.	.	.
aug3.g431	aug3.g431.t1	.	.	.	aug3.g431.t1|m.518	420-2045[+]	.	.	.	.	.	.	.	.	.	.
aug3.g432	aug3.g432.t1	TCB2_CAEBR^TCB2_CAEBR^Q:3-143,H:136-273^29.37%ID^E:5e-15^RecName: Full=Transposable element Tcb2 transposase;^Eukaryota; Metazoa; Ecdysozoa; Nematoda; Chromadorea; Rhabditida; Rhabditoidea; Rhabditidae; Peloderinae; Caenorhabditis	F7E9Z0_XENTR^F7E9Z0_XENTR^Q:3-141,H:146-286^43.84%ID^E:2e-34^SubName: Full=Uncharacterized protein {ECO:0000313|Ensembl:ENSXETP00000063303};^Eukaryota; Metazoa; Chordata; Craniata; Vertebrata; Euteleostomi; Amphibia; Batrachia; Anura; Pipoidea; Pipidae; Xenopodinae; Xenopus; Silurana	.	aug3.g432.t1|m.519	81-512[+]	.	.	PF13358.1^DDE_3^DDE superfamily endonuclease^12-95^E:1.3e-15	.	.	.	.	.	.	.
aug3.g433	aug3.g433.t1	.	A0A087UQR9_9ARAC^A0A087UQR9_9ARAC^Q:1-75,H:13-87^61.33%ID^E:8e-24^.^.	.	.	.	.	.	.	.	.	.	.	.	.	.
aug3.g434	aug3.g434.t1	NDKA_DROME^NDKA_DROME^Q:49-199,H:3-153^70.86%ID^E:4e-81^RecName: Full=Nucleoside diphosphate kinase;^Eukaryota; Metazoa; Ecdysozoa; Arthropoda; Hexapoda; Insecta; Pterygota; Neoptera; Endopterygota; Diptera; Brachycera; Muscomorpha; Ephydroidea; Drosophilidae; Drosophila; Sophophora	A9QQ80_LYCSI^A9QQ80_LYCSI^Q:49-200,H:3-154^81.58%ID^E:2e-92^SubName: Full=Nucleoside diphosphate kinase {ECO:0000313|EMBL:ABX75465.1};^Eukaryota; Metazoa; Ecdysozoa; Arthropoda; Chelicerata; Arachnida; Araneae; Araneomorphae; Entelegynae; Lycosoidea; Lycosidae; Lycosa	.	aug3.g434.t1|m.520	133-738[+]	.	.	PF00334.14^NDK^Nucleoside diphosphate kinase^52-185^E:2.4e-55	.	.	.	.	GO:0004550^molecular_function^nucleoside diphosphate kinase activity`GO:0005524^molecular_function^ATP binding`GO:0006165^biological_process^nucleoside diphosphate phosphorylation`GO:0006183^biological_process^GTP biosynthetic process`GO:0006228^biological_process^UTP biosynthetic process`GO:0006241^biological_process^CTP biosynthetic process	.	.
aug3.g435	aug3.g435.t1	.	A0A087TRB5_9ARAC^A0A087TRB5_9ARAC^Q:2-59,H:1-58^37.93%ID^E:9e-06^.^.	.	.	.	.	.	.	.	.	.	.	.	.	.
aug3.g436	aug3.g436.t1	.	D7EKE4_TRICA^D7EKE4_TRICA^Q:1-266,H:1-251^38.72%ID^E:1e-56^.^.	.	aug3.g436.t1|m.521	225-1025[+]	.	.	.	.	.	.	.	.	.	.
aug3.g437	aug3.g437.t1	IMA3_MOUSE^IMA3_MOUSE^Q:28-535,H:11-521^76.32%ID^E:0^RecName: Full=Importin subunit alpha-3;^Eukaryota; Metazoa; Chordata; Craniata; Vertebrata; Euteleostomi; Mammalia; Eutheria; Euarchontoglires; Glires; Rodentia; Sciurognathi; Muroidea; Muridae; Murinae; Mus; Mus	T1IVG4_STRMM^T1IVG4_STRMM^Q:21-535,H:1-516^77.37%ID^E:0^RecName: Full=Importin subunit alpha {ECO:0000256|PIRNR:PIRNR005673};^Eukaryota; Metazoa; Ecdysozoa; Arthropoda; Myriapoda; Chilopoda; Pleurostigmophora; Geophilomorpha; Linotaeniidae; Strigamia	.	aug3.g437.t1|m.522	104-1711[+]	.	.	PF01749.15^IBB^Importin beta binding domain^24-108^E:1.4e-21`PF00514.18^Arm^Armadillo/beta-catenin-like repeat^119-159^E:1.4e-11`PF13646.1^HEAT_2^HEAT repeats^131-202^E:2.9e-07`PF13513.1^HEAT_EZ^HEAT-like repeat^145-199^E:8.5e-06`PF00514.18^Arm^Armadillo/beta-catenin-like repeat^164-199^E:1.4e-11`PF02985.17^HEAT^HEAT repeat^174-200^E:0.00094`PF00514.18^Arm^Armadillo/beta-catenin-like repeat^248-2…	.	.	.	.	GO:0008565^molecular_function^protein transporter activity`GO:0006606^biological_process^protein import into nucleus`GO:0005634^cellular_component^nucleus`GO:0005737^cellular_component^cytoplasm`GO:0005515^molecular_function^protein binding	.	.
aug3.g438	aug3.g438.t1	RPC10_HUMAN^RPC10_HUMAN^Q:1-106,H:1-108^62.04%ID^E:4e-46^RecName: Full=DNA-directed RNA polymerase III subunit RPC10;^Eukaryota; Metazoa; Chordata; Craniata; Vertebrata; Euteleostomi; Mammalia; Eutheria; Euarchontoglires; Primates; Haplorrhini; Catarrhini; Hominidae; Homo	Q6P7G0_XENLA^Q6P7G0_XENLA^Q:1-106,H:1-108^63.89%ID^E:3e-48^RecName: Full=DNA-directed RNA polymerase subunit {ECO:0000256|PIRNR:PIRNR005586, ECO:0000256|RuleBase:RU004351};^Eukaryota; Metazoa; Chordata; Craniata; Vertebrata; Euteleostomi; Amphibia; Batrachia; Anura; Pipoidea; Pipidae; Xenopodinae; Xenopus; Xenopus	.	aug3.g438.t1|m.523	248-568[+]	.	.	PF02150.11^RNA_POL_M_15KD^RNA polymerases M/15 Kd subunit^2-32^E:7.1e-06`PF01096.13^TFIIS_C^Transcription factor S-II (TFIIS)^68-105^E:6.6e-23	.	.	.	.	GO:0003677^molecular_function^DNA binding`GO:0003899^molecular_function^DNA-directed RNA polymerase activity`GO:0006351^biological_process^transcription, DNA-templated`GO:0003676^molecular_function^nucleic acid binding`GO:0008270^molecular_function^zinc ion binding	.	.
aug3.g439	aug3.g439.t1	GNS_MOUSE^GNS_MOUSE^Q:2-381,H:77-488^45.78%ID^E:8e-116^RecName: Full=N-acetylglucosamine-6-sulfatase;^Eukaryota; Metazoa; Chordata; Craniata; Vertebrata; Euteleostomi; Mammalia; Eutheria; Euarchontoglires; Glires; Rodentia; Sciurognathi; Muroidea; Muridae; Murinae; Mus; Mus	A0A087TA25_9ARAC^A0A087TA25_9ARAC^Q:1-301,H:61-394^59.28%ID^E:1e-139^.^.	.	aug3.g439.t1|m.524	177-1484[+]	.	.	PF00884.18^Sulfatase^Sulfatase^41-111^E:4.7e-14`PF00884.18^Sulfatase^Sulfatase^130-308^E:1e-31	.	.	.	.	GO:0008484^molecular_function^sulfuric ester hydrolase activity`GO:0008152^biological_process^metabolic process	.	.
aug3.g439	aug3.g439.t2	GNS_MOUSE^GNS_MOUSE^Q:2-146,H:77-255^44.13%ID^E:8e-41^RecName: Full=N-acetylglucosamine-6-sulfatase;^Eukaryota; Metazoa; Chordata; Craniata; Vertebrata; Euteleostomi; Mammalia; Eutheria; Euarchontoglires; Glires; Rodentia; Sciurognathi; Muroidea; Muridae; Murinae; Mus; Mus	A0A087TA25_9ARAC^A0A087TA25_9ARAC^Q:1-143,H:61-236^57.39%ID^E:2e-62^.^.	.	aug3.g439.t2|m.526	912-1475[+]	.	.	PF00884.18^Sulfatase^Sulfatase^2-70^E:1e-14	.	.	.	.	GO:0008484^molecular_function^sulfuric ester hydrolase activity`GO:0008152^biological_process^metabolic process	.	.
aug3.g439	aug3.g439.t2	GNS_MOUSE^GNS_MOUSE^Q:2-146,H:77-255^44.13%ID^E:8e-41^RecName: Full=N-acetylglucosamine-6-sulfatase;^Eukaryota; Metazoa; Chordata; Craniata; Vertebrata; Euteleostomi; Mammalia; Eutheria; Euarchontoglires; Glires; Rodentia; Sciurognathi; Muroidea; Muridae; Murinae; Mus; Mus	A0A087TA25_9ARAC^A0A087TA25_9ARAC^Q:1-143,H:61-236^57.39%ID^E:2e-62^.^.	.	aug3.g439.t2|m.525	177-761[+]	.	.	PF00884.18^Sulfatase^Sulfatase^41-177^E:5.7e-19`PF01663.17^Phosphodiest^Type I phosphodiesterase / nucleotide pyrophosphatase^47-111^E:0.00023	.	.	.	.	GO:0008484^molecular_function^sulfuric ester hydrolase activity`GO:0008152^biological_process^metabolic process`GO:0003824^molecular_function^catalytic activity	.	.
aug3.g440	aug3.g440.t1	.	.	.	.	.	.	.	.	.	.	.	.	.	.	.
aug3.g441	aug3.g441.t1	SPP2B_MOUSE^SPP2B_MOUSE^Q:30-558,H:20-552^37.05%ID^E:3e-113^RecName: Full=Signal peptide peptidase-like 2B;^Eukaryota; Metazoa; Chordata; Craniata; Vertebrata; Euteleostomi; Mammalia; Eutheria; Euarchontoglires; Glires; Rodentia; Sciurognathi; Muroidea; Muridae; Murinae; Mus; Mus	A0A087UV35_9ARAC^A0A087UV35_9ARAC^Q:12-534,H:8-531^60.87%ID^E:0^.^.	.	aug3.g441.t1|m.527	106-1803[+]	.	.	PF02225.17^PA^PA domain^78-154^E:1.2e-07`PF04258.8^Peptidase_A22B^Signal peptide peptidase^233-507^E:8.1e-76	.	.	.	.	GO:0004190^molecular_function^aspartic-type endopeptidase activity`GO:0016021^cellular_component^integral component of membrane	.	.
aug3.g441	aug3.g441.t2	SPP2B_MOUSE^SPP2B_MOUSE^Q:30-579,H:20-552^36.14%ID^E:1e-110^RecName: Full=Signal peptide peptidase-like 2B;^Eukaryota; Metazoa; Chordata; Craniata; Vertebrata; Euteleostomi; Mammalia; Eutheria; Euarchontoglires; Glires; Rodentia; Sciurognathi; Muroidea; Muridae; Murinae; Mus; Mus	A0A087UV35_9ARAC^A0A087UV35_9ARAC^Q:12-555,H:8-531^58.65%ID^E:0^.^.	.	aug3.g441.t2|m.528	106-1866[+]	.	.	PF02225.17^PA^PA domain^78-154^E:1.3e-07`PF04258.8^Peptidase_A22B^Signal peptide peptidase^233-528^E:1e-76	.	.	.	.	GO:0004190^molecular_function^aspartic-type endopeptidase activity`GO:0016021^cellular_component^integral component of membrane	.	.
aug3.g441	aug3.g441.t3	SPP2B_MOUSE^SPP2B_MOUSE^Q:30-567,H:20-552^36.46%ID^E:1e-111^RecName: Full=Signal peptide peptidase-like 2B;^Eukaryota; Metazoa; Chordata; Craniata; Vertebrata; Euteleostomi; Mammalia; Eutheria; Euarchontoglires; Glires; Rodentia; Sciurognathi; Muroidea; Muridae; Murinae; Mus; Mus	A0A087UV35_9ARAC^A0A087UV35_9ARAC^Q:12-543,H:8-531^59.85%ID^E:0^.^.	.	aug3.g441.t3|m.529	106-1830[+]	.	.	PF02225.17^PA^PA domain^78-154^E:1.3e-07`PF04258.8^Peptidase_A22B^Signal peptide peptidase^233-516^E:1.7e-77	.	.	.	.	GO:0004190^molecular_function^aspartic-type endopeptidase activity`GO:0016021^cellular_component^integral component of membrane	.	.
aug3.g442	aug3.g442.t1	NHP2_DROME^NHP2_DROME^Q:1-159,H:1-158^52.12%ID^E:8e-53^RecName: Full=H/ACA ribonucleoprotein complex subunit 2-like protein;^Eukaryota; Metazoa; Ecdysozoa; Arthropoda; Hexapoda; Insecta; Pterygota; Neoptera; Endopterygota; Diptera; Brachycera; Muscomorpha; Ephydroidea; Drosophilidae; Drosophila; Sophophora	A0A087T4S3_9ARAC^A0A087T4S3_9ARAC^Q:1-151,H:1-150^76.16%ID^E:2e-68^.^.	.	aug3.g442.t1|m.530	136-633[+]	.	.	PF01248.21^Ribosomal_L7Ae^Ribosomal protein L7Ae/L30e/S12e/Gadd45 family^53-146^E:8.8e-22	.	.	.	.	.	.	.
aug3.g443	aug3.g443.t1	SPO11_HUMAN^SPO11_HUMAN^Q:39-249,H:35-248^36.92%ID^E:5e-46^RecName: Full=Meiotic recombination protein SPO11;^Eukaryota; Metazoa; Chordata; Craniata; Vertebrata; Euteleostomi; Mammalia; Eutheria; Euarchontoglires; Primates; Haplorrhini; Catarrhini; Hominidae; Homo`SPO11_HUMAN^SPO11_HUMAN^Q:247-330,H:313-396^42.86%ID^E:9e-17^RecName: Full=Meiotic recombination protein SPO11;^Eukaryota; Metazoa; Ch…	H2P2D5_PONAB^H2P2D5_PONAB^Q:39-330,H:35-371^32.74%ID^E:3e-61^SubName: Full=Uncharacterized protein {ECO:0000313|Ensembl:ENSPPYP00000012466};^Eukaryota; Metazoa; Chordata; Craniata; Vertebrata; Euteleostomi; Mammalia; Eutheria; Euarchontoglires; Primates; Haplorrhini; Catarrhini; Hominidae; Pongo	.	aug3.g443.t1|m.531	2-1027[+]	.	.	PF04406.9^TP6A_N^Type IIB DNA topoisomerase^120-183^E:4.4e-17	.	.	.	.	GO:0003677^molecular_function^DNA binding`GO:0003824^molecular_function^catalytic activity`GO:0005524^molecular_function^ATP binding`GO:0006259^biological_process^DNA metabolic process`GO:0005694^cellular_component^chromosome	.	.
aug3.g443	aug3.g443.t2	SPO11_MOUSE^SPO11_MOUSE^Q:48-349,H:47-396^35.71%ID^E:2e-76^RecName: Full=Meiotic recombination protein SPO11;^Eukaryota; Metazoa; Chordata; Craniata; Vertebrata; Euteleostomi; Mammalia; Eutheria; Euarchontoglires; Glires; Rodentia; Sciurognathi; Muroidea; Muridae; Murinae; Mus; Mus	H2P2D5_PONAB^H2P2D5_PONAB^Q:39-349,H:35-371^36.2%ID^E:3e-75^SubName: Full=Uncharacterized protein {ECO:0000313|Ensembl:ENSPPYP00000012466};^Eukaryota; Metazoa; Chordata; Craniata; Vertebrata; Euteleostomi; Mammalia; Eutheria; Euarchontoglires; Primates; Haplorrhini; Catarrhini; Hominidae; Pongo	.	aug3.g443.t2|m.532	2-1084[+]	.	.	PF04406.9^TP6A_N^Type IIB DNA topoisomerase^120-183^E:4.7e-17	.	.	.	.	GO:0003677^molecular_function^DNA binding`GO:0003824^molecular_function^catalytic activity`GO:0005524^molecular_function^ATP binding`GO:0006259^biological_process^DNA metabolic process`GO:0005694^cellular_component^chromosome	.	.
aug3.g444	aug3.g444.t1	G6PT1_HUMAN^G6PT1_HUMAN^Q:8-375,H:9-427^40.28%ID^E:3e-101^RecName: Full=Glucose-6-phosphate translocase;^Eukaryota; Metazoa; Chordata; Craniata; Vertebrata; Euteleostomi; Mammalia; Eutheria; Euarchontoglires; Primates; Haplorrhini; Catarrhini; Hominidae; Homo	A0A087T720_9ARAC^A0A087T720_9ARAC^Q:1-375,H:1-429^68.76%ID^E:0^.^.	.	aug3.g444.t1|m.533	143-1270[+]	.	.	PF07690.11^MFS_1^Major Facilitator Superfamily^16-200^E:3.4e-30	.	.	.	.	GO:0055085^biological_process^transmembrane transport`GO:0016021^cellular_component^integral component of membrane	.	.
aug3.g445	aug3.g445.t1	.	J9LB24_ACYPI^J9LB24_ACYPI^Q:3-341,H:545-888^63.87%ID^E:7e-152^.^.	.	aug3.g445.t1|m.534	24-1061[+]	.	.	.	.	.	.	.	.	.	.
aug3.g446	aug3.g446.t1	GAGXE_DROME^GAGXE_DROME^Q:248-402,H:197-354^31.65%ID^E:1e-15^RecName: Full=Nucleic-acid-binding protein from transposon X-element;^Eukaryota; Metazoa; Ecdysozoa; Arthropoda; Hexapoda; Insecta; Pterygota; Neoptera; Endopterygota; Diptera; Brachycera; Muscomorpha; Ephydroidea; Drosophilidae; Drosophila; Sophophora	A0A087US09_9ARAC^A0A087US09_9ARAC^Q:238-397,H:293-453^39.13%ID^E:1e-29^.^.	.	aug3.g446.t1|m.535	1-1359[+]	.	.	.	.	.	.	.	.	.	.
aug3.g447	aug3.g447.t1	TC3A_CAEEL^TC3A_CAEEL^Q:28-112,H:240-324^32.94%ID^E:2e-09^RecName: Full=Transposable element Tc3 transposase;^Eukaryota; Metazoa; Ecdysozoa; Nematoda; Chromadorea; Rhabditida; Rhabditoidea; Rhabditidae; Peloderinae; Caenorhabditis	A0A087TGM7_9ARAC^A0A087TGM7_9ARAC^Q:32-117,H:107-192^82.56%ID^E:6e-44^.^.	.	.	.	.	.	.	.	.	.	GO:0005634^cellular_component^nucleus`GO:0003677^molecular_function^DNA binding`GO:0004803^molecular_function^transposase activity`GO:0015074^biological_process^DNA integration`GO:0006313^biological_process^transposition, DNA-mediated	.	.	.
aug3.g448	aug3.g448.t1	TC1A_CAEEL^TC1A_CAEEL^Q:6-66,H:204-266^46.03%ID^E:1e-08^RecName: Full=Transposable element Tc1 transposase;^Eukaryota; Metazoa; Ecdysozoa; Nematoda; Chromadorea; Rhabditida; Rhabditoidea; Rhabditidae; Peloderinae; Caenorhabditis	A0A087TFJ3_9ARAC^A0A087TFJ3_9ARAC^Q:1-60,H:70-129^70%ID^E:4e-21^.^.	.	.	.	.	.	.	.	.	.	GO:0005634^cellular_component^nucleus`GO:0003677^molecular_function^DNA binding`GO:0004519^molecular_function^endonuclease activity`GO:0004803^molecular_function^transposase activity`GO:0015074^biological_process^DNA integration`GO:0006313^biological_process^transposition, DNA-mediated	.	.	.
aug3.g449	aug3.g449.t1	TC1A_CAEEL^TC1A_CAEEL^Q:35-90,H:168-223^42.86%ID^E:1e-09^RecName: Full=Transposable element Tc1 transposase;^Eukaryota; Metazoa; Ecdysozoa; Nematoda; Chromadorea; Rhabditida; Rhabditoidea; Rhabditidae; Peloderinae; Caenorhabditis	A0A087U182_9ARAC^A0A087U182_9ARAC^Q:1-96,H:1-98^69.39%ID^E:1e-40^.^.	.	aug3.g449.t1|m.538	2-322[+]	.	.	PF13358.1^DDE_3^DDE superfamily endonuclease^26-101^E:8.7e-09	.	.	.	.	.	.	.
aug3.g450	aug3.g450.t1	TC1A_CAEEL^TC1A_CAEEL^Q:10-82,H:199-273^41.33%ID^E:3e-10^RecName: Full=Transposable element Tc1 transposase;^Eukaryota; Metazoa; Ecdysozoa; Nematoda; Chromadorea; Rhabditida; Rhabditoidea; Rhabditidae; Peloderinae; Caenorhabditis	A0A087UC68_9ARAC^A0A087UC68_9ARAC^Q:1-75,H:61-135^72%ID^E:3e-32^.^.	.	aug3.g450.t1|m.539	2-331[+]	.	.	PF13358.1^DDE_3^DDE superfamily endonuclease^7-62^E:1e-09	.	.	.	.	.	.	.
aug3.g451	aug3.g451.t1	Y1R1_DROME^Y1R1_DROME^Q:196-352,H:299-458^25.6%ID^E:2e-08^RecName: Full=Uncharacterized 50 kDa protein in type I retrotransposable element R1DM;^Eukaryota; Metazoa; Ecdysozoa; Arthropoda; Hexapoda; Insecta; Pterygota; Neoptera; Endopterygota; Diptera; Brachycera; Muscomorpha; Ephydroidea; Drosophilidae; Drosophila; Sophophora	A0A087U2L8_9ARAC^A0A087U2L8_9ARAC^Q:36-367,H:37-355^27.46%ID^E:2e-37^.^.	.	aug3.g451.t1|m.540	85-1188[+]	.	.	PF14392.1^zf-CCHC_4^Zinc knuckle^285-302^E:0.017`PF00098.18^zf-CCHC^Zinc knuckle^287-301^E:0.00033`PF14392.1^zf-CCHC_4^Zinc knuckle^303-321^E:18	.	.	.	.	GO:0003676^molecular_function^nucleic acid binding`GO:0008270^molecular_function^zinc ion binding	.	.
aug3.g452	aug3.g452.t1	PGBM_HUMAN^PGBM_HUMAN^Q:124-263,H:2003-2137^31.33%ID^E:2e-06^RecName: Full=Basement membrane-specific heparan sulfate proteoglycan core protein;^Eukaryota; Metazoa; Chordata; Craniata; Vertebrata; Euteleostomi; Mammalia; Eutheria; Euarchontoglires; Primates; Haplorrhini; Catarrhini; Hominidae; Homo	B7QAU7_IXOSC^B7QAU7_IXOSC^Q:39-296,H:28-285^68.2%ID^E:3e-125^SubName: Full=Putative uncharacterized protein {ECO:0000313|EMBL:EEC15969.1};^Eukaryota; Metazoa; Ecdysozoa; Arthropoda; Chelicerata; Arachnida; Acari; Parasitiformes; Ixodida; Ixodoidea; Ixodidae; Ixodinae; Ixodes	.	aug3.g452.t1|m.541	119-1084[+]	.	.	PF07679.11^I-set^Immunoglobulin I-set domain^77-167^E:1.2e-07`PF07686.12^V-set^Immunoglobulin V-set domain^81-177^E:1.8e-10`PF13895.1^Ig_2^Immunoglobulin domain^84-178^E:0.00055`PF13895.1^Ig_2^Immunoglobulin domain^189-266^E:2.8e-08`PF13927.1^Ig_3^Immunoglobulin domain^189-264^E:4.2e-07`PF07679.11^I-set^Immunoglobulin I-set domain^191-263^E:2.3e-09`PF07686.12^V-set^Immunoglobulin V-set domain^193…	.	.	.	.	.	.	.
aug3.g452	aug3.g452.t2	PGBM_HUMAN^PGBM_HUMAN^Q:152-291,H:2003-2137^31.33%ID^E:2e-06^RecName: Full=Basement membrane-specific heparan sulfate proteoglycan core protein;^Eukaryota; Metazoa; Chordata; Craniata; Vertebrata; Euteleostomi; Mammalia; Eutheria; Euarchontoglires; Primates; Haplorrhini; Catarrhini; Hominidae; Homo	B7QAU7_IXOSC^B7QAU7_IXOSC^Q:67-324,H:28-285^68.2%ID^E:1e-124^SubName: Full=Putative uncharacterized protein {ECO:0000313|EMBL:EEC15969.1};^Eukaryota; Metazoa; Ecdysozoa; Arthropoda; Chelicerata; Arachnida; Acari; Parasitiformes; Ixodida; Ixodoidea; Ixodidae; Ixodinae; Ixodes	.	aug3.g452.t2|m.542	119-1168[+]	.	.	PF07679.11^I-set^Immunoglobulin I-set domain^105-195^E:1.4e-07`PF07686.12^V-set^Immunoglobulin V-set domain^109-205^E:2.1e-10`PF13895.1^Ig_2^Immunoglobulin domain^112-206^E:0.00065`PF13895.1^Ig_2^Immunoglobulin domain^217-294^E:3.4e-08`PF13927.1^Ig_3^Immunoglobulin domain^217-292^E:5.9e-07`PF07679.11^I-set^Immunoglobulin I-set domain^219-291^E:2.7e-09`PF07686.12^V-set^Immunoglobulin V-set domain^…	.	.	.	.	.	.	.
aug3.g453	aug3.g453.t1	POLX_TOBAC^POLX_TOBAC^Q:289-1288,H:227-1325^32.63%ID^E:1e-168^RecName: Full=Retrovirus-related Pol polyprotein from transposon TNT 1-94;^Eukaryota; Viridiplantae; Streptophyta; Embryophyta; Tracheophyta; Spermatophyta; Magnoliophyta; eudicotyledons; Gunneridae; Pentapetalae; asterids; lamiids; Solanales; Solanaceae; Nicotianoideae; Nicotianeae; Nicotiana	A5CBM1_VITVI^A5CBM1_VITVI^Q:297-1274,H:214-1230^34.21%ID^E:0^SubName: Full=Putative uncharacterized protein {ECO:0000313|EMBL:CAN71109.1};^Eukaryota; Viridiplantae; Streptophyta; Embryophyta; Tracheophyta; Spermatophyta; Magnoliophyta; eudicotyledons; Gunneridae; Pentapetalae; rosids; Vitales; Vitaceae; Vitis	.	aug3.g453.t1|m.543	3-3899[+]	.	.	PF00075.19^RNase_H^RNase H^108-230^E:1.5e-15`PF13456.1^RVT_3^Reverse transcriptase-like^143-231^E:2.5e-05`PF00665.21^rve^Integrase core domain^541-657^E:6.5e-27`PF07727.9^RVT_2^Reverse transcriptase (RNA-dependent DNA polymerase)^900-1113^E:1.6e-72	.	.	.	.	GO:0003676^molecular_function^nucleic acid binding`GO:0004523^molecular_function^RNA-DNA hybrid ribonuclease activity`GO:0015074^biological_process^DNA integration	.	.
aug3.g454	aug3.g454.t1	LACH_SCHAM^LACH_SCHAM^Q:49-348,H:35-330^31.92%ID^E:3e-45^RecName: Full=Lachesin;^Eukaryota; Metazoa; Ecdysozoa; Arthropoda; Hexapoda; Insecta; Pterygota; Neoptera; Orthopteroidea; Orthoptera; Caelifera; Acridomorpha; Acridoidea; Acrididae; Cyrtacanthacridinae; Schistocerca	A0A087UGG5_9ARAC^A0A087UGG5_9ARAC^Q:118-438,H:1-325^80.37%ID^E:0^.^.	.	aug3.g454.t1|m.544	70-1419[+]	.	.	PF07679.11^I-set^Immunoglobulin I-set domain^36-126^E:4.4e-11`PF13895.1^Ig_2^Immunoglobulin domain^44-137^E:2.9e-05`PF07686.12^V-set^Immunoglobulin V-set domain^44-129^E:4.4e-11`PF13927.1^Ig_3^Immunoglobulin domain^138-222^E:1.6e-07`PF07679.11^I-set^Immunoglobulin I-set domain^146-236^E:8.4e-12`PF13895.1^Ig_2^Immunoglobulin domain^150-232^E:2.4e-09`PF00047.20^ig^Immunoglobulin domain^156-219^E:4.…	.	.	.	.	.	.	.
aug3.g455	aug3.g455.t1	LACH_SCHAM^LACH_SCHAM^Q:49-346,H:35-330^30.07%ID^E:5e-38^RecName: Full=Lachesin;^Eukaryota; Metazoa; Ecdysozoa; Arthropoda; Hexapoda; Insecta; Pterygota; Neoptera; Orthopteroidea; Orthoptera; Caelifera; Acridomorpha; Acridoidea; Acrididae; Cyrtacanthacridinae; Schistocerca	A0A087UGG5_9ARAC^A0A087UGG5_9ARAC^Q:117-446,H:1-328^61.33%ID^E:5e-138^.^.	.	aug3.g455.t1|m.545	111-1469[+]	.	.	PF07679.11^I-set^Immunoglobulin I-set domain^36-122^E:9.8e-10`PF13895.1^Ig_2^Immunoglobulin domain^43-125^E:4.6e-05`PF07686.12^V-set^Immunoglobulin V-set domain^44-126^E:3.4e-07`PF13927.1^Ig_3^Immunoglobulin domain^137-220^E:2.5e-08`PF07679.11^I-set^Immunoglobulin I-set domain^145-233^E:2.5e-11`PF13895.1^Ig_2^Immunoglobulin domain^146-222^E:6.7e-08`PF00047.20^ig^Immunoglobulin domain^156-217^E:1.…	.	.	.	.	.	.	.
aug3.g456	aug3.g456.t1	TCB2_CAEBR^TCB2_CAEBR^Q:9-266,H:13-273^30.83%ID^E:3e-27^RecName: Full=Transposable element Tcb2 transposase;^Eukaryota; Metazoa; Ecdysozoa; Nematoda; Chromadorea; Rhabditida; Rhabditoidea; Rhabditidae; Peloderinae; Caenorhabditis	A0A087TQS0_9ARAC^A0A087TQS0_9ARAC^Q:22-266,H:131-378^46.77%ID^E:4e-67^.^.	.	aug3.g456.t1|m.546	73-873[+]	.	.	PF01498.13^HTH_Tnp_Tc3_2^Transposase^20-69^E:2e-06`PF13358.1^DDE_3^DDE superfamily endonuclease^77-226^E:3.7e-16	.	.	.	.	GO:0003677^molecular_function^DNA binding`GO:0004803^molecular_function^transposase activity`GO:0006313^biological_process^transposition, DNA-mediated`GO:0015074^biological_process^DNA integration	.	.
aug3.g457	aug3.g457.t1	GAGXE_DROME^GAGXE_DROME^Q:198-339,H:197-342^34.25%ID^E:1e-15^RecName: Full=Nucleic-acid-binding protein from transposon X-element;^Eukaryota; Metazoa; Ecdysozoa; Arthropoda; Hexapoda; Insecta; Pterygota; Neoptera; Endopterygota; Diptera; Brachycera; Muscomorpha; Ephydroidea; Drosophilidae; Drosophila; Sophophora	A0A087U722_9ARAC^A0A087U722_9ARAC^Q:382-533,H:2-153^73.03%ID^E:2e-69^.^.	.	aug3.g457.t1|m.547	3-1727[+]	.	.	PF14392.1^zf-CCHC_4^Zinc knuckle^196-212^E:4200`PF00098.18^zf-CCHC^Zinc knuckle^293-309^E:0.00024`PF14392.1^zf-CCHC_4^Zinc knuckle^294-308^E:0.13`PF01498.13^HTH_Tnp_Tc3_2^Transposase^394-458^E:7.9e-13	.	.	.	.	GO:0003676^molecular_function^nucleic acid binding`GO:0008270^molecular_function^zinc ion binding`GO:0003677^molecular_function^DNA binding`GO:0004803^molecular_function^transposase activity`GO:0006313^biological_process^transposition, DNA-mediated`GO:0015074^biological_process^DNA integration	.	.
aug3.g458	aug3.g458.t1	TCB2_CAEBR^TCB2_CAEBR^Q:19-142,H:148-273^30.47%ID^E:6e-11^RecName: Full=Transposable element Tcb2 transposase;^Eukaryota; Metazoa; Ecdysozoa; Nematoda; Chromadorea; Rhabditida; Rhabditoidea; Rhabditidae; Peloderinae; Caenorhabditis	A0A087TJI5_9ARAC^A0A087TJI5_9ARAC^Q:1-142,H:80-223^70.14%ID^E:2e-66^.^.	.	aug3.g458.t1|m.548	2-445[+]	.	.	PF13358.1^DDE_3^DDE superfamily endonuclease^5-100^E:2.7e-09	.	.	.	.	.	.	.
aug3.g459	aug3.g459.t1	GCY3E_DROME^GCY3E_DROME^Q:25-104,H:56-138^44.58%ID^E:2e-14^RecName: Full=Guanylate cyclase 32E;^Eukaryota; Metazoa; Ecdysozoa; Arthropoda; Hexapoda; Insecta; Pterygota; Neoptera; Endopterygota; Diptera; Brachycera; Muscomorpha; Ephydroidea; Drosophilidae; Drosophila; Sophophora	T1KKV6_TETUR^T1KKV6_TETUR^Q:24-105,H:54-135^52.44%ID^E:4e-22^RecName: Full=Guanylate cyclase {ECO:0000256|RuleBase:RU003431};^Eukaryota; Metazoa; Ecdysozoa; Arthropoda; Chelicerata; Arachnida; Acari; Acariformes; Trombidiformes; Prostigmata; Eleutherengona; Raphignathae; Tetranychoidea; Tetranychidae; Tetranychus	.	aug3.g459.t1|m.549	71-466[+]	.	.	PF01094.23^ANF_receptor^Receptor family ligand binding region^28-114^E:1.8e-12	.	.	.	.	.	.	.
aug3.g460	aug3.g460.t1	TCB1_CAEBR^TCB1_CAEBR^Q:5-267,H:14-271^34.22%ID^E:1e-43^RecName: Full=Transposable element Tcb1 transposase;^Eukaryota; Metazoa; Ecdysozoa; Nematoda; Chromadorea; Rhabditida; Rhabditoidea; Rhabditidae; Peloderinae; Caenorhabditis	M4AZS3_XIPMA^M4AZS3_XIPMA^Q:3-268,H:38-296^59.77%ID^E:3e-110^SubName: Full=Uncharacterized protein {ECO:0000313|Ensembl:ENSXMAP00000019968};^Eukaryota; Metazoa; Chordata; Craniata; Vertebrata; Euteleostomi; Actinopterygii; Neopterygii; Teleostei; Neoteleostei; Acanthomorphata; Ovalentaria; Atherinomorphae; Cyprinodontiformes; Poeciliidae; Poeciliinae; Xiphophorus	.	aug3.g460.t1|m.550	2-877[+]	.	.	PF01498.13^HTH_Tnp_Tc3_2^Transposase^8-78^E:4e-12`PF13358.1^DDE_3^DDE superfamily endonuclease^88-240^E:2.3e-16	.	.	.	.	GO:0003677^molecular_function^DNA binding`GO:0004803^molecular_function^transposase activity`GO:0006313^biological_process^transposition, DNA-mediated`GO:0015074^biological_process^DNA integration	.	.
aug3.g461	aug3.g461.t1	.	A0A087T451_9ARAC^A0A087T451_9ARAC^Q:1-81,H:131-211^69.14%ID^E:2e-30^.^.	.	aug3.g461.t1|m.551	194-586[+]	.	.	.	.	.	.	.	.	.	.
aug3.g462	aug3.g462.t1	TCB2_CAEBR^TCB2_CAEBR^Q:152-263,H:163-273^31.86%ID^E:1e-10^RecName: Full=Transposable element Tcb2 transposase;^Eukaryota; Metazoa; Ecdysozoa; Nematoda; Chromadorea; Rhabditida; Rhabditoidea; Rhabditidae; Peloderinae; Caenorhabditis	A0A087UEJ9_9ARAC^A0A087UEJ9_9ARAC^Q:1-158,H:1-158^85.44%ID^E:1e-85^.^.	.	aug3.g462.t1|m.552	30-821[+]	.	.	PF01498.13^HTH_Tnp_Tc3_2^Transposase^75-147^E:1.1e-08	.	.	.	.	GO:0003677^molecular_function^DNA binding`GO:0004803^molecular_function^transposase activity`GO:0006313^biological_process^transposition, DNA-mediated`GO:0015074^biological_process^DNA integration	.	.
aug3.g463	aug3.g463.t1	.	.	.	aug3.g463.t1|m.553	3-326[+]	.	.	.	.	.	.	.	.	.	.
aug3.g464	aug3.g464.t1	TC3A_CAEEL^TC3A_CAEEL^Q:182-329,H:165-309^30.67%ID^E:8e-13^RecName: Full=Transposable element Tc3 transposase;^Eukaryota; Metazoa; Ecdysozoa; Nematoda; Chromadorea; Rhabditida; Rhabditoidea; Rhabditidae; Peloderinae; Caenorhabditis	A0A087U182_9ARAC^A0A087U182_9ARAC^Q:208-324,H:3-119^68.38%ID^E:1e-49^.^.	.	aug3.g464.t1|m.554	1-1212[+]	.	.	PF13358.1^DDE_3^DDE superfamily endonuclease^226-321^E:6.9e-10	.	.	.	.	.	.	.
aug3.g465	aug3.g465.t1	.	.	.	aug3.g465.t1|m.555	271-4278[+]	.	.	PF02178.14^AT_hook^AT hook motif^1198-1208^E:2.2`PF00536.25^SAM_1^SAM domain (Sterile alpha motif)^1266-1330^E:6e-05	.	.	.	.	GO:0003677^molecular_function^DNA binding	.	.
aug3.g466	aug3.g466.t1	PHP_DROME^PHP_DROME^Q:832-868,H:1291-1325^64.86%ID^E:1e-05^RecName: Full=Polyhomeotic-proximal chromatin protein;^Eukaryota; Metazoa; Ecdysozoa; Arthropoda; Hexapoda; Insecta; Pterygota; Neoptera; Endopterygota; Diptera; Brachycera; Muscomorpha; Ephydroidea; Drosophilidae; Drosophila; Sophophora	A0A087SZK4_9ARAC^A0A087SZK4_9ARAC^Q:497-932,H:1-460^45.08%ID^E:9e-79^.^.	.	aug3.g466.t1|m.556	51-2918[+]	.	.	.	.	.	.	.	.	.	.
aug3.g467	aug3.g467.t1	PPM1K_HUMAN^PPM1K_HUMAN^Q:131-378,H:61-354^48.81%ID^E:5e-90^RecName: Full=Protein phosphatase 1K, mitochondrial;^Eukaryota; Metazoa; Chordata; Craniata; Vertebrata; Euteleostomi; Mammalia; Eutheria; Euarchontoglires; Primates; Haplorrhini; Catarrhini; Hominidae; Homo`PPM1K_HUMAN^PPM1K_HUMAN^Q:47-97,H:61-111^66.67%ID^E:2e-14^RecName: Full=Protein phosphatase 1K, mitochondrial;^Eukaryota; Metazoa; …	A0A087ULU9_9ARAC^A0A087ULU9_9ARAC^Q:97-373,H:20-342^68.31%ID^E:3e-151^.^.`A0A087ULU9_9ARAC^A0A087ULU9_9ARAC^Q:12-99,H:19-104^65.91%ID^E:8e-26^.^.	.	aug3.g467.t1|m.558	21-1211[+]	.	.	PF00481.16^PP2C^Protein phosphatase 2C^172-242^E:2.3e-06`PF00481.16^PP2C^Protein phosphatase 2C^259-363^E:1.2e-16	.	.	.	.	GO:0003824^molecular_function^catalytic activity	.	.
aug3.g468	aug3.g468.t1	ABCB6_XENTR^ABCB6_XENTR^Q:1-801,H:50-816^49.63%ID^E:0^RecName: Full=ATP-binding cassette sub-family B member 6, mitochondrial;^Eukaryota; Metazoa; Chordata; Craniata; Vertebrata; Euteleostomi; Amphibia; Batrachia; Anura; Pipoidea; Pipidae; Xenopodinae; Xenopus; Silurana	T1E1R1_CUPSA^T1E1R1_CUPSA^Q:1-802,H:46-818^68.95%ID^E:0^SubName: Full=Putative ATP-binding cassette transporter {ECO:0000313|EMBL:JAA92997.1};^Eukaryota; Metazoa; Ecdysozoa; Arthropoda; Chelicerata; Arachnida; Araneae; Araneomorphae; Entelegynae; Lycosoidea; Ctenidae; Cupiennius	.	aug3.g468.t1|m.559	143-2722[+]	.	.	PF00664.18^ABC_membrane^ABC transporter transmembrane region^258-536^E:2.2e-26`PF00005.22^ABC_tran^ABC transporter^598-776^E:5.3e-30	.	.	.	.	GO:0005524^molecular_function^ATP binding`GO:0042626^molecular_function^ATPase activity, coupled to transmembrane movement of substances`GO:0006810^biological_process^transport`GO:0055085^biological_process^transmembrane transport`GO:0016021^cellular_component^integral component of membrane`GO:0016887^molecular_function^ATPase activity	.	.
aug3.g468	aug3.g468.t2	ABCB6_XENTR^ABCB6_XENTR^Q:1-801,H:50-816^49.63%ID^E:0^RecName: Full=ATP-binding cassette sub-family B member 6, mitochondrial;^Eukaryota; Metazoa; Chordata; Craniata; Vertebrata; Euteleostomi; Amphibia; Batrachia; Anura; Pipoidea; Pipidae; Xenopodinae; Xenopus; Silurana	T1E1R1_CUPSA^T1E1R1_CUPSA^Q:1-802,H:46-818^68.95%ID^E:0^SubName: Full=Putative ATP-binding cassette transporter {ECO:0000313|EMBL:JAA92997.1};^Eukaryota; Metazoa; Ecdysozoa; Arthropoda; Chelicerata; Arachnida; Araneae; Araneomorphae; Entelegynae; Lycosoidea; Ctenidae; Cupiennius	.	aug3.g468.t2|m.560	143-2722[+]	.	.	PF00664.18^ABC_membrane^ABC transporter transmembrane region^258-536^E:2.2e-26`PF00005.22^ABC_tran^ABC transporter^598-776^E:5.3e-30	.	.	.	.	GO:0005524^molecular_function^ATP binding`GO:0042626^molecular_function^ATPase activity, coupled to transmembrane movement of substances`GO:0006810^biological_process^transport`GO:0055085^biological_process^transmembrane transport`GO:0016021^cellular_component^integral component of membrane`GO:0016887^molecular_function^ATPase activity	.	.
aug3.g468	aug3.g468.t3	ABCB6_XENTR^ABCB6_XENTR^Q:1-828,H:50-816^48.02%ID^E:0^RecName: Full=ATP-binding cassette sub-family B member 6, mitochondrial;^Eukaryota; Metazoa; Chordata; Craniata; Vertebrata; Euteleostomi; Amphibia; Batrachia; Anura; Pipoidea; Pipidae; Xenopodinae; Xenopus; Silurana	T1E1R1_CUPSA^T1E1R1_CUPSA^Q:1-829,H:46-818^66.71%ID^E:0^SubName: Full=Putative ATP-binding cassette transporter {ECO:0000313|EMBL:JAA92997.1};^Eukaryota; Metazoa; Ecdysozoa; Arthropoda; Chelicerata; Arachnida; Araneae; Araneomorphae; Entelegynae; Lycosoidea; Ctenidae; Cupiennius	.	aug3.g468.t3|m.561	143-1477[+]	.	.	PF00664.18^ABC_membrane^ABC transporter transmembrane region^258-437^E:9.6e-13	.	.	.	.	GO:0005524^molecular_function^ATP binding`GO:0042626^molecular_function^ATPase activity, coupled to transmembrane movement of substances`GO:0006810^biological_process^transport`GO:0055085^biological_process^transmembrane transport`GO:0016021^cellular_component^integral component of membrane	.	.
aug3.g468	aug3.g468.t3	ABCB6_XENTR^ABCB6_XENTR^Q:1-828,H:50-816^48.02%ID^E:0^RecName: Full=ATP-binding cassette sub-family B member 6, mitochondrial;^Eukaryota; Metazoa; Chordata; Craniata; Vertebrata; Euteleostomi; Amphibia; Batrachia; Anura; Pipoidea; Pipidae; Xenopodinae; Xenopus; Silurana	T1E1R1_CUPSA^T1E1R1_CUPSA^Q:1-829,H:46-818^66.71%ID^E:0^SubName: Full=Putative ATP-binding cassette transporter {ECO:0000313|EMBL:JAA92997.1};^Eukaryota; Metazoa; Ecdysozoa; Arthropoda; Chelicerata; Arachnida; Araneae; Araneomorphae; Entelegynae; Lycosoidea; Ctenidae; Cupiennius	.	aug3.g468.t3|m.562	1856-2803[+]	.	.	PF00005.22^ABC_tran^ABC transporter^54-232^E:6.4e-31`PF13191.1^AAA_16^AAA ATPase domain^62-246^E:2.7e-06	.	.	.	.	GO:0005524^molecular_function^ATP binding`GO:0016887^molecular_function^ATPase activity	.	.
aug3.g469	aug3.g469.t1	UMPS_BOVIN^UMPS_BOVIN^Q:6-207,H:10-211^45.85%ID^E:3e-56^RecName: Full=Uridine 5'-monophosphate synthase;^Eukaryota; Metazoa; Chordata; Craniata; Vertebrata; Euteleostomi; Mammalia; Eutheria; Laurasiatheria; Cetartiodactyla; Ruminantia; Pecora; Bovidae; Bovinae; Bos	A0A087UHF9_9ARAC^A0A087UHF9_9ARAC^Q:1-209,H:1-209^57.42%ID^E:2e-75^.^.	.	aug3.g469.t1|m.563	131-769[+]	.	.	PF00156.22^Pribosyltran^Phosphoribosyl transferase domain^38-147^E:7.8e-11	.	.	.	.	GO:0009116^biological_process^nucleoside metabolic process	.	.
aug3.g470	aug3.g470.t1	.	.	.	aug3.g470.t1|m.564	3-353[+]	.	.	.	.	.	.	.	.	.	.
aug3.g471	aug3.g471.t1	.	.	.	aug3.g471.t1|m.565	182-508[+]	.	.	.	.	.	.	.	.	.	.
aug3.g472	aug3.g472.t1	ITA1_DROME^ITA1_DROME^Q:2-52,H:217-268^48.08%ID^E:1e-09^RecName: Full=Integrin alpha-PS1;^Eukaryota; Metazoa; Ecdysozoa; Arthropoda; Hexapoda; Insecta; Pterygota; Neoptera; Endopterygota; Diptera; Brachycera; Muscomorpha; Ephydroidea; Drosophilidae; Drosophila; Sophophora	A0A087TLZ9_9ARAC^A0A087TLZ9_9ARAC^Q:2-52,H:64-114^72.55%ID^E:6e-20^.^.	.	.	.	.	.	.	.	.	NOG26407^Response regulator receiver sensor signal transduction histidine kinase	GO:0016324^cellular_component^apical plasma membrane`GO:0009925^cellular_component^basal plasma membrane`GO:0008305^cellular_component^integrin complex`GO:0016328^cellular_component^lateral plasma membrane`GO:0050839^molecular_function^cell adhesion molecule binding`GO:0004872^molecular_function^receptor activity`GO:0007015^biological_process^actin filament organization`GO:0007475^biological_proc…	.	.	.
aug3.g473	aug3.g473.t1	ITA7_MOUSE^ITA7_MOUSE^Q:14-189,H:324-494^50%ID^E:7e-49^RecName: Full=Integrin alpha-7;^Eukaryota; Metazoa; Chordata; Craniata; Vertebrata; Euteleostomi; Mammalia; Eutheria; Euarchontoglires; Glires; Rodentia; Sciurognathi; Muroidea; Muridae; Murinae; Mus; Mus	A0A087TLZ9_9ARAC^A0A087TLZ9_9ARAC^Q:1-189,H:115-304^72.25%ID^E:2e-87^.^.`A0A087TLZ9_9ARAC^A0A087TLZ9_9ARAC^Q:53-137,H:228-315^37.36%ID^E:8e-06^.^.	.	aug3.g473.t1|m.566	2-613[+]	.	.	PF01839.18^FG-GAP^FG-GAP repeat^62-98^E:1.7e-08`PF13517.1^VCBS^Repeat domain in Vibrio, Colwellia, Bradyrhizobium and Shewanella^70-142^E:7.3e-10`PF01839.18^FG-GAP^FG-GAP repeat^128-156^E:1.3e-07	.	.	.	.	.	.	.
aug3.g474	aug3.g474.t1	ITA6_HUMAN^ITA6_HUMAN^Q:80-294,H:842-1085^29.76%ID^E:4e-20^RecName: Full=Integrin alpha-6;^Eukaryota; Metazoa; Chordata; Craniata; Vertebrata; Euteleostomi; Mammalia; Eutheria; Euarchontoglires; Primates; Haplorrhini; Catarrhini; Hominidae; Homo	A0A087TLZ9_9ARAC^A0A087TLZ9_9ARAC^Q:79-308,H:644-914^69%ID^E:7e-108^.^.`A0A087TLZ9_9ARAC^A0A087TLZ9_9ARAC^Q:17-78,H:485-546^82.26%ID^E:6e-25^.^.	.	aug3.g474.t1|m.567	26-952[+]	.	.	PF08441.7^Integrin_alpha2^Integrin alpha^17-79^E:4.7e-11`PF08441.7^Integrin_alpha2^Integrin alpha^80-176^E:2.9e-13`PF00357.15^Integrin_alpha^Integrin alpha cytoplasmic region^286-295^E:0.0085	.	.	.	.	.	.	.
aug3.g474	aug3.g474.t1	ITA6_HUMAN^ITA6_HUMAN^Q:80-294,H:842-1085^29.76%ID^E:4e-20^RecName: Full=Integrin alpha-6;^Eukaryota; Metazoa; Chordata; Craniata; Vertebrata; Euteleostomi; Mammalia; Eutheria; Euarchontoglires; Primates; Haplorrhini; Catarrhini; Hominidae; Homo	A0A087TLZ9_9ARAC^A0A087TLZ9_9ARAC^Q:79-308,H:644-914^69%ID^E:7e-108^.^.`A0A087TLZ9_9ARAC^A0A087TLZ9_9ARAC^Q:17-78,H:485-546^82.26%ID^E:6e-25^.^.	.	aug3.g474.t1|m.568	741-1133[+]	.	.	.	.	.	.	.	.	.	.
aug3.g475	aug3.g475.t1	YK006_HUMAN^YK006_HUMAN^Q:6-113,H:7-114^38.89%ID^E:2e-22^RecName: Full=Putative uncharacterized protein FLJ37770;^Eukaryota; Metazoa; Chordata; Craniata; Vertebrata; Euteleostomi; Mammalia; Eutheria; Euarchontoglires; Primates; Haplorrhini; Catarrhini; Hominidae; Homo	A0A026X1L1_CERBI^A0A026X1L1_CERBI^Q:1-114,H:1-114^50%ID^E:4e-29^SubName: Full=Uncharacterized protein {ECO:0000313|EMBL:EZA62142.1};^Eukaryota; Metazoa; Ecdysozoa; Arthropoda; Hexapoda; Insecta; Pterygota; Neoptera; Endopterygota; Hymenoptera; Apocrita; Aculeata; Vespoidea; Formicidae; Cerapachyinae; Cerapachyini; Cerapachys	.	aug3.g475.t1|m.569	46-390[+]	.	.	.	.	.	.	.	.	.	.
aug3.g476	aug3.g476.t1	GALT9_DROME^GALT9_DROME^Q:74-572,H:102-601^64.67%ID^E:0^RecName: Full=Putative polypeptide N-acetylgalactosaminyltransferase 9;^Eukaryota; Metazoa; Ecdysozoa; Arthropoda; Hexapoda; Insecta; Pterygota; Neoptera; Endopterygota; Diptera; Brachycera; Muscomorpha; Ephydroidea; Drosophilidae; Drosophila; Sophophora	L7M9X6_9ACAR^L7M9X6_9ACAR^Q:20-573,H:6-593^61.34%ID^E:0^.^.	.	aug3.g476.t1|m.570	133-1908[+]	.	.	PF13641.1^Glyco_tranf_2_3^Glycosyltransferase like family 2^181-411^E:2.9e-09`PF00535.21^Glycos_transf_2^Glycosyl transferase family 2^183-370^E:8e-28`PF10111.4^Glyco_tranf_2_2^Glycosyltransferase like family 2^183-390^E:8.8e-08`PF02709.9^Glyco_transf_7C^N-terminal domain of galactosyltransferase^347-410^E:2.8e-08`PF00652.17^Ricin_B_lectin^Ricin-type beta-trefoil lectin domain^493-574^E:4.5e-17	.	.	.	.	.	.	.
aug3.g477	aug3.g477.t1	GALT9_DROME^GALT9_DROME^Q:102-605,H:145-650^57.03%ID^E:0^RecName: Full=Putative polypeptide N-acetylgalactosaminyltransferase 9;^Eukaryota; Metazoa; Ecdysozoa; Arthropoda; Hexapoda; Insecta; Pterygota; Neoptera; Endopterygota; Diptera; Brachycera; Muscomorpha; Ephydroidea; Drosophilidae; Drosophila; Sophophora	A0A023GKW6_9ACAR^A0A023GKW6_9ACAR^Q:104-604,H:1-500^57.91%ID^E:0^RecName: Full=Polypeptide N-acetylgalactosaminyltransferase {ECO:0000256|RuleBase:RU361242};^Eukaryota; Metazoa; Ecdysozoa; Arthropoda; Chelicerata; Arachnida; Acari; Parasitiformes; Ixodida; Ixodoidea; Ixodidae; Amblyomminae; Amblyomma	.	aug3.g477.t1|m.571	911-1924[+]	.	.	PF02709.9^Glyco_transf_7C^N-terminal domain of galactosyltransferase^57-118^E:5.4e-07`PF00652.17^Ricin_B_lectin^Ricin-type beta-trefoil lectin domain^205-323^E:1.1e-24	.	.	.	.	.	.	.
aug3.g477	aug3.g477.t1	GALT9_DROME^GALT9_DROME^Q:102-605,H:145-650^57.03%ID^E:0^RecName: Full=Putative polypeptide N-acetylgalactosaminyltransferase 9;^Eukaryota; Metazoa; Ecdysozoa; Arthropoda; Hexapoda; Insecta; Pterygota; Neoptera; Endopterygota; Diptera; Brachycera; Muscomorpha; Ephydroidea; Drosophilidae; Drosophila; Sophophora	A0A023GKW6_9ACAR^A0A023GKW6_9ACAR^Q:104-604,H:1-500^57.91%ID^E:0^RecName: Full=Polypeptide N-acetylgalactosaminyltransferase {ECO:0000256|RuleBase:RU361242};^Eukaryota; Metazoa; Ecdysozoa; Arthropoda; Chelicerata; Arachnida; Acari; Parasitiformes; Ixodida; Ixodoidea; Ixodidae; Amblyomminae; Amblyomma	.	aug3.g477.t1|m.572	95-871[+]	.	.	PF00535.21^Glycos_transf_2^Glycosyl transferase family 2^167-258^E:4e-17	.	.	.	.	.	.	.
aug3.g478	aug3.g478.t1	GALT9_DROME^GALT9_DROME^Q:68-200,H:480-612^53.38%ID^E:1e-41^RecName: Full=Putative polypeptide N-acetylgalactosaminyltransferase 9;^Eukaryota; Metazoa; Ecdysozoa; Arthropoda; Hexapoda; Insecta; Pterygota; Neoptera; Endopterygota; Diptera; Brachycera; Muscomorpha; Ephydroidea; Drosophilidae; Drosophila; Sophophora`GALT9_DROME^GALT9_DROME^Q:192-317,H:524-650^47.24%ID^E:9e-35^RecName: Full=Putative …	E2AS70_CAMFO^E2AS70_CAMFO^Q:68-317,H:228-433^46.61%ID^E:7e-69^RecName: Full=Polypeptide N-acetylgalactosaminyltransferase {ECO:0000256|RuleBase:RU361242};^Eukaryota; Metazoa; Ecdysozoa; Arthropoda; Hexapoda; Insecta; Pterygota; Neoptera; Endopterygota; Hymenoptera; Apocrita; Aculeata; Vespoidea; Formicidae; Formicinae; Camponotus`E2AS70_CAMFO^E2AS70_CAMFO^Q:1-69,H:58-126^55.07%ID^E:1e-17^RecName:…	.	aug3.g478.t1|m.573	3-962[+]	.	.	PF00652.17^Ricin_B_lectin^Ricin-type beta-trefoil lectin domain^109-191^E:1.2e-16`PF00652.17^Ricin_B_lectin^Ricin-type beta-trefoil lectin domain^193-307^E:7.6e-26	.	.	.	.	.	.	.
aug3.g479	aug3.g479.t1	.	A0A087TQ78_9ARAC^A0A087TQ78_9ARAC^Q:1-78,H:1-78^93.59%ID^E:2e-40^.^.	.	.	.	.	.	.	.	.	.	.	.	.	.
aug3.g479	aug3.g479.t2	.	A0A087TQ78_9ARAC^A0A087TQ78_9ARAC^Q:118-195,H:1-78^93.59%ID^E:7e-39^.^.	.	aug3.g479.t2|m.574	2-604[+]	.	.	.	.	.	.	.	.	.	.
aug3.g480	aug3.g480.t1	.	.	.	.	.	.	.	.	.	.	.	.	.	.	.
aug3.g481	aug3.g481.t1	.	A0A087UJ38_9ARAC^A0A087UJ38_9ARAC^Q:193-384,H:28-218^40.61%ID^E:5e-35^.^.	.	aug3.g481.t1|m.575	126-1403[+]	.	.	PF00075.19^RNase_H^RNase H^196-308^E:1.3e-12	.	.	.	.	GO:0003676^molecular_function^nucleic acid binding`GO:0004523^molecular_function^RNA-DNA hybrid ribonuclease activity	.	.
aug3.g482	aug3.g482.t1	ARL3_TAEGU^ARL3_TAEGU^Q:59-188,H:19-145^41.54%ID^E:3e-26^RecName: Full=ADP-ribosylation factor-like protein 3;^Eukaryota; Metazoa; Chordata; Craniata; Vertebrata; Euteleostomi; Testudines + Archosauria group; Archosauria; Dinosauria; Saurischia; Theropoda; Coelurosauria; Aves; Neognathae; Passeriformes; Passeroidea; Estrildidae; Estrildinae; Taeniopygia	T1IQJ5_STRMM^T1IQJ5_STRMM^Q:13-222,H:13-222^39.15%ID^E:2e-44^SubName: Full=Uncharacterized protein {ECO:0000313|EnsemblMetazoa:SMAR003314-PA};^Eukaryota; Metazoa; Ecdysozoa; Arthropoda; Myriapoda; Chilopoda; Pleurostigmophora; Geophilomorpha; Linotaeniidae; Strigamia	.	aug3.g482.t1|m.576	104-796[+]	.	.	PF09439.5^SRPRB^Signal recognition particle receptor beta subunit^57-193^E:8.6e-08`PF00025.16^Arf^ADP-ribosylation factor family^58-199^E:6.2e-33`PF08477.8^Miro^Miro-like protein^59-172^E:2e-11`PF01926.18^MMR_HSR1^50S ribosome-binding GTPase^59-170^E:1.2e-05`PF00071.17^Ras^Ras family^59-175^E:2e-05`PF04670.7^Gtr1_RagA^Gtr1/RagA G protein conserved region^59-173^E:0.00021	.	.	.	.	GO:0005525^molecular_function^GTP binding`GO:0007264^biological_process^small GTPase mediated signal transduction`GO:0005622^cellular_component^intracellular`GO:0005634^cellular_component^nucleus`GO:0005737^cellular_component^cytoplasm	.	.
aug3.g483	aug3.g483.t1	.	F0VJ41_NEOCL^F0VJ41_NEOCL^Q:8-248,H:540-788^38.58%ID^E:2e-09^.^.`F0VJ41_NEOCL^F0VJ41_NEOCL^Q:8-237,H:556-792^37.35%ID^E:1e-07^.^.	.	aug3.g483.t1|m.577	314-4204[+]	.	.	PF07571.8^DUF1546^Protein of unknown function (DUF1546)^1073-1129^E:0.0011	.	.	.	.	GO:0051090^biological_process^regulation of sequence-specific DNA binding transcription factor activity`GO:0005634^cellular_component^nucleus	.	.
aug3.g483	aug3.g483.t1	.	F0VJ41_NEOCL^F0VJ41_NEOCL^Q:8-248,H:540-788^38.58%ID^E:2e-09^.^.`F0VJ41_NEOCL^F0VJ41_NEOCL^Q:8-237,H:556-792^37.35%ID^E:1e-07^.^.	.	aug3.g483.t1|m.578	4298-4867[+]	.	.	.	.	.	.	.	.	.	.
aug3.g483	aug3.g483.t2	.	F0VJ41_NEOCL^F0VJ41_NEOCL^Q:8-248,H:540-788^38.58%ID^E:1e-09^.^.	.	aug3.g483.t2|m.580	4394-4963[+]	.	.	.	.	.	.	.	.	.	.
aug3.g483	aug3.g483.t2	.	F0VJ41_NEOCL^F0VJ41_NEOCL^Q:8-248,H:540-788^38.58%ID^E:1e-09^.^.	.	aug3.g483.t2|m.579	314-4300[+]	.	.	PF07571.8^DUF1546^Protein of unknown function (DUF1546)^1105-1161^E:0.0011	.	.	.	.	GO:0051090^biological_process^regulation of sequence-specific DNA binding transcription factor activity`GO:0005634^cellular_component^nucleus	.	.
aug3.g483	aug3.g483.t3	.	F0VJ41_NEOCL^F0VJ41_NEOCL^Q:8-248,H:540-788^38.58%ID^E:1e-09^.^.	.	aug3.g483.t3|m.581	314-4279[+]	.	.	PF07571.8^DUF1546^Protein of unknown function (DUF1546)^1098-1154^E:0.0011	.	.	.	.	GO:0051090^biological_process^regulation of sequence-specific DNA binding transcription factor activity`GO:0005634^cellular_component^nucleus	.	.
aug3.g483	aug3.g483.t3	.	F0VJ41_NEOCL^F0VJ41_NEOCL^Q:8-248,H:540-788^38.58%ID^E:1e-09^.^.	.	aug3.g483.t3|m.582	4373-4942[+]	.	.	.	.	.	.	.	.	.	.
aug3.g483	aug3.g483.t4	.	F0VJ41_NEOCL^F0VJ41_NEOCL^Q:8-248,H:540-788^38.58%ID^E:1e-09^.^.	.	aug3.g483.t4|m.584	4382-4951[+]	.	.	.	.	.	.	.	.	.	.
aug3.g483	aug3.g483.t4	.	F0VJ41_NEOCL^F0VJ41_NEOCL^Q:8-248,H:540-788^38.58%ID^E:1e-09^.^.	.	aug3.g483.t4|m.583	314-4288[+]	.	.	PF07571.8^DUF1546^Protein of unknown function (DUF1546)^1101-1157^E:0.0011	.	.	.	.	GO:0051090^biological_process^regulation of sequence-specific DNA binding transcription factor activity`GO:0005634^cellular_component^nucleus	.	.
aug3.g483	aug3.g483.t5	.	F0VJ41_NEOCL^F0VJ41_NEOCL^Q:8-248,H:540-788^38.58%ID^E:1e-09^.^.	.	aug3.g483.t5|m.586	4406-4975[+]	.	.	.	.	.	.	.	.	.	.
aug3.g483	aug3.g483.t5	.	F0VJ41_NEOCL^F0VJ41_NEOCL^Q:8-248,H:540-788^38.58%ID^E:1e-09^.^.	.	aug3.g483.t5|m.585	314-4312[+]	.	.	PF07571.8^DUF1546^Protein of unknown function (DUF1546)^1109-1165^E:0.0011	.	.	.	.	GO:0051090^biological_process^regulation of sequence-specific DNA binding transcription factor activity`GO:0005634^cellular_component^nucleus	.	.
aug3.g484	aug3.g484.t1	SETMR_HUMAN^SETMR_HUMAN^Q:3-288,H:374-651^28.92%ID^E:5e-32^RecName: Full=Histone-lysine N-methyltransferase SETMAR {ECO:0000305};^Eukaryota; Metazoa; Chordata; Craniata; Vertebrata; Euteleostomi; Mammalia; Eutheria; Euarchontoglires; Primates; Haplorrhini; Catarrhini; Hominidae; Homo	U5Y3N6_9CAEN^U5Y3N6_9CAEN^Q:1-288,H:33-321^47.75%ID^E:3e-86^SubName: Full=Transposase {ECO:0000313|EMBL:AGZ84231.1};^Eukaryota; Metazoa; Lophotrochozoa; Mollusca; Gastropoda; Caenogastropoda; Hypsogastropoda; Neogastropoda; Buccinoidea; Melongenidae; Pugilina	.	.	.	.	.	.	.	.	COG2940^Histone-lysine N-methyltransferase	GO:0005634^cellular_component^nucleus`GO:0035861^cellular_component^site of double-strand break`GO:0044547^molecular_function^DNA topoisomerase binding`GO:0003690^molecular_function^double-stranded DNA binding`GO:0004519^molecular_function^endonuclease activity`GO:0046975^molecular_function^histone methyltransferase activity (H3-K36 specific)`GO:0042800^molecular_function^histone methyltransferas…	.	.	.
aug3.g485	aug3.g485.t1	SCRB2_HUMAN^SCRB2_HUMAN^Q:38-479,H:34-464^32.52%ID^E:3e-82^RecName: Full=Lysosome membrane protein 2;^Eukaryota; Metazoa; Chordata; Craniata; Vertebrata; Euteleostomi; Mammalia; Eutheria; Euarchontoglires; Primates; Haplorrhini; Catarrhini; Hominidae; Homo	A0A087TS95_9ARAC^A0A087TS95_9ARAC^Q:1-506,H:1-507^70.61%ID^E:0^.^.	.	aug3.g485.t1|m.588	179-1711[+]	.	.	PF01130.16^CD36^CD36 family^16-477^E:1.1e-131	.	.	.	.	GO:0007155^biological_process^cell adhesion`GO:0016020^cellular_component^membrane	.	.
aug3.g485	aug3.g485.t2	SCRB2_HUMAN^SCRB2_HUMAN^Q:57-495,H:37-464^33.18%ID^E:1e-82^RecName: Full=Lysosome membrane protein 2;^Eukaryota; Metazoa; Chordata; Craniata; Vertebrata; Euteleostomi; Mammalia; Eutheria; Euarchontoglires; Primates; Haplorrhini; Catarrhini; Hominidae; Homo	A0A087TS95_9ARAC^A0A087TS95_9ARAC^Q:47-522,H:31-507^71.07%ID^E:0^.^.	.	aug3.g485.t2|m.589	203-1795[+]	.	.	PF01130.16^CD36^CD36 family^36-497^E:7.6e-132	.	.	.	.	GO:0007155^biological_process^cell adhesion`GO:0016020^cellular_component^membrane	.	.
aug3.g486	aug3.g486.t1	CD36_MESAU^CD36_MESAU^Q:3-458,H:22-464^30.32%ID^E:2e-70^RecName: Full=Platelet glycoprotein 4;^Eukaryota; Metazoa; Chordata; Craniata; Vertebrata; Euteleostomi; Mammalia; Eutheria; Euarchontoglires; Glires; Rodentia; Sciurognathi; Muroidea; Cricetidae; Cricetinae; Mesocricetus	A0A087TS93_9ARAC^A0A087TS93_9ARAC^Q:3-337,H:25-359^76.12%ID^E:0^.^.	.	aug3.g486.t1|m.590	227-1810[+]	.	.	PF01130.16^CD36^CD36 family^16-479^E:1.3e-124	.	.	.	.	GO:0007155^biological_process^cell adhesion`GO:0016020^cellular_component^membrane	.	.
aug3.g487	aug3.g487.t1	GRM3_PONAB^GRM3_PONAB^Q:29-272,H:562-822^28.84%ID^E:1e-16^RecName: Full=Metabotropic glutamate receptor 3;^Eukaryota; Metazoa; Chordata; Craniata; Vertebrata; Euteleostomi; Mammalia; Eutheria; Euarchontoglires; Primates; Haplorrhini; Catarrhini; Hominidae; Pongo	A0A087T085_9ARAC^A0A087T085_9ARAC^Q:1-391,H:1-394^77.66%ID^E:0^.^.	.	aug3.g487.t1|m.591	266-1441[+]	.	.	PF00003.17^7tm_3^7 transmembrane sweet-taste receptor of 3 GCPR^73-275^E:9.8e-34	.	.	.	.	GO:0004930^molecular_function^G-protein coupled receptor activity`GO:0007186^biological_process^G-protein coupled receptor signaling pathway`GO:0016021^cellular_component^integral component of membrane	.	.
aug3.g488	aug3.g488.t1	GRM3_PONAB^GRM3_PONAB^Q:66-357,H:573-865^24.36%ID^E:6e-15^RecName: Full=Metabotropic glutamate receptor 3;^Eukaryota; Metazoa; Chordata; Craniata; Vertebrata; Euteleostomi; Mammalia; Eutheria; Euarchontoglires; Primates; Haplorrhini; Catarrhini; Hominidae; Pongo	A0A087TCN3_9ARAC^A0A087TCN3_9ARAC^Q:33-237,H:4-223^67.27%ID^E:3e-84^.^.	.	aug3.g488.t1|m.593	175-1248[+]	.	.	PF00003.17^7tm_3^7 transmembrane sweet-taste receptor of 3 GCPR^83-302^E:5.5e-35	.	.	.	.	GO:0004930^molecular_function^G-protein coupled receptor activity`GO:0007186^biological_process^G-protein coupled receptor signaling pathway`GO:0016021^cellular_component^integral component of membrane	.	.
aug3.g489	aug3.g489.t1	.	A0A087TCN2_9ARAC^A0A087TCN2_9ARAC^Q:3-141,H:5-144^65%ID^E:1e-55^.^.	.	aug3.g489.t1|m.594	106-537[+]	.	.	PF01607.19^CBM_14^Chitin binding Peritrophin-A domain^41-100^E:2e-08	.	.	.	.	GO:0008061^molecular_function^chitin binding`GO:0006030^biological_process^chitin metabolic process`GO:0005576^cellular_component^extracellular region	.	.
aug3.g490	aug3.g490.t1	TC1A_CAEEL^TC1A_CAEEL^Q:9-178,H:75-249^32.39%ID^E:1e-19^RecName: Full=Transposable element Tc1 transposase;^Eukaryota; Metazoa; Ecdysozoa; Nematoda; Chromadorea; Rhabditida; Rhabditoidea; Rhabditidae; Peloderinae; Caenorhabditis	A0A087T5B7_9ARAC^A0A087T5B7_9ARAC^Q:9-179,H:47-217^60.23%ID^E:4e-63^.^.	.	aug3.g490.t1|m.595	20-559[+]	.	.	PF13358.1^DDE_3^DDE superfamily endonuclease^16-155^E:3.6e-15	.	.	.	.	.	.	.
aug3.g491	aug3.g491.t1	TCB1_CAEBR^TCB1_CAEBR^Q:10-211,H:33-231^39.51%ID^E:1e-36^RecName: Full=Transposable element Tcb1 transposase;^Eukaryota; Metazoa; Ecdysozoa; Nematoda; Chromadorea; Rhabditida; Rhabditoidea; Rhabditidae; Peloderinae; Caenorhabditis	M4AZS3_XIPMA^M4AZS3_XIPMA^Q:1-201,H:50-243^51.74%ID^E:3e-64^SubName: Full=Uncharacterized protein {ECO:0000313|Ensembl:ENSXMAP00000019968};^Eukaryota; Metazoa; Chordata; Craniata; Vertebrata; Euteleostomi; Actinopterygii; Neopterygii; Teleostei; Neoteleostei; Acanthomorphata; Ovalentaria; Atherinomorphae; Cyprinodontiformes; Poeciliidae; Poeciliinae; Xiphophorus	.	aug3.g491.t1|m.596	43-684[+]	.	.	PF01498.13^HTH_Tnp_Tc3_2^Transposase^6-51^E:1.2e-11`PF13358.1^DDE_3^DDE superfamily endonuclease^60-202^E:3.5e-13	.	.	.	.	GO:0003677^molecular_function^DNA binding`GO:0004803^molecular_function^transposase activity`GO:0006313^biological_process^transposition, DNA-mediated`GO:0015074^biological_process^DNA integration	.	.
aug3.g492	aug3.g492.t1	TCB2_CAEBR^TCB2_CAEBR^Q:24-257,H:6-244^34.85%ID^E:6e-28^RecName: Full=Transposable element Tcb2 transposase;^Eukaryota; Metazoa; Ecdysozoa; Nematoda; Chromadorea; Rhabditida; Rhabditoidea; Rhabditidae; Peloderinae; Caenorhabditis	A0A087TMH5_9ARAC^A0A087TMH5_9ARAC^Q:1-258,H:1-258^85.66%ID^E:5e-154^.^.	.	aug3.g492.t1|m.597	140-916[+]	.	.	PF01498.13^HTH_Tnp_Tc3_2^Transposase^25-89^E:7.3e-10`PF13358.1^DDE_3^DDE superfamily endonuclease^100-241^E:4.3e-23	.	.	.	.	GO:0003677^molecular_function^DNA binding`GO:0004803^molecular_function^transposase activity`GO:0006313^biological_process^transposition, DNA-mediated`GO:0015074^biological_process^DNA integration	.	.
aug3.g493	aug3.g493.t1	TCB2_CAEBR^TCB2_CAEBR^Q:19-144,H:148-273^32.03%ID^E:6e-17^RecName: Full=Transposable element Tcb2 transposase;^Eukaryota; Metazoa; Ecdysozoa; Nematoda; Chromadorea; Rhabditida; Rhabditoidea; Rhabditidae; Peloderinae; Caenorhabditis	A0A087TJI5_9ARAC^A0A087TJI5_9ARAC^Q:1-144,H:80-223^73.61%ID^E:3e-71^.^.	.	aug3.g493.t1|m.598	1-456[+]	.	.	PF13358.1^DDE_3^DDE superfamily endonuclease^42-104^E:9.1e-10	.	.	.	.	.	.	.
aug3.g494	aug3.g494.t1	TOLL_DROME^TOLL_DROME^Q:285-1236,H:151-1023^24.17%ID^E:3e-55^RecName: Full=Protein toll;^Eukaryota; Metazoa; Ecdysozoa; Arthropoda; Hexapoda; Insecta; Pterygota; Neoptera; Endopterygota; Diptera; Brachycera; Muscomorpha; Ephydroidea; Drosophilidae; Drosophila; Sophophora`TOLL_DROME^TOLL_DROME^Q:117-495,H:205-538^27.42%ID^E:5e-18^RecName: Full=Protein toll;^Eukaryota; Metazoa; Ecdysozoa; Arthropod…	A0A087TMX9_9ARAC^A0A087TMX9_9ARAC^Q:20-1236,H:20-1237^78.42%ID^E:0^.^.	.	aug3.g494.t1|m.599	21-3731[+]	.	.	PF13306.1^LRR_5^Leucine rich repeats (6 copies)^123-243^E:0.0084`PF13504.1^LRR_7^Leucine rich repeat^133-145^E:2400`PF13504.1^LRR_7^Leucine rich repeat^157-168^E:11000`PF13504.1^LRR_7^Leucine rich repeat^186-201^E:300`PF13504.1^LRR_7^Leucine rich repeat^207-215^E:6200`PF13855.1^LRR_8^Leucine rich repeat^241-299^E:1.1e-15`PF00560.28^LRR_1^Leucine Rich Repeat^241-262^E:0.18`PF13504.1^LRR_7^Leucine …	.	.	.	.	GO:0005515^molecular_function^protein binding`GO:0007165^biological_process^signal transduction	.	.
aug3.g495	aug3.g495.t1	TCB1_CAEBR^TCB1_CAEBR^Q:65-303,H:33-266^42.68%ID^E:3e-52^RecName: Full=Transposable element Tcb1 transposase;^Eukaryota; Metazoa; Ecdysozoa; Nematoda; Chromadorea; Rhabditida; Rhabditoidea; Rhabditidae; Peloderinae; Caenorhabditis	F7E9Z0_XENTR^F7E9Z0_XENTR^Q:51-303,H:29-281^55.73%ID^E:2e-95^SubName: Full=Uncharacterized protein {ECO:0000313|Ensembl:ENSXETP00000063303};^Eukaryota; Metazoa; Chordata; Craniata; Vertebrata; Euteleostomi; Amphibia; Batrachia; Anura; Pipoidea; Pipidae; Xenopodinae; Xenopus; Silurana	.	aug3.g495.t1|m.600	2-1099[+]	.	.	PF01498.13^HTH_Tnp_Tc3_2^Transposase^65-122^E:4.9e-16`PF13358.1^DDE_3^DDE superfamily endonuclease^130-275^E:1.3e-16	.	.	.	.	GO:0003677^molecular_function^DNA binding`GO:0004803^molecular_function^transposase activity`GO:0006313^biological_process^transposition, DNA-mediated`GO:0015074^biological_process^DNA integration	.	.
aug3.g496	aug3.g496.t1	TCB1_CAEBR^TCB1_CAEBR^Q:6-155,H:124-273^34.19%ID^E:2e-20^RecName: Full=Transposable element Tcb1 transposase;^Eukaryota; Metazoa; Ecdysozoa; Nematoda; Chromadorea; Rhabditida; Rhabditoidea; Rhabditidae; Peloderinae; Caenorhabditis	F7E9Z0_XENTR^F7E9Z0_XENTR^Q:9-153,H:142-286^53.1%ID^E:3e-53^SubName: Full=Uncharacterized protein {ECO:0000313|Ensembl:ENSXETP00000063303};^Eukaryota; Metazoa; Chordata; Craniata; Vertebrata; Euteleostomi; Amphibia; Batrachia; Anura; Pipoidea; Pipidae; Xenopodinae; Xenopus; Silurana	.	aug3.g496.t1|m.601	3-506[+]	.	.	PF13358.1^DDE_3^DDE superfamily endonuclease^32-117^E:4.6e-12	.	.	.	.	.	.	.
aug3.g497	aug3.g497.t1	PO11_BRACO^PO11_BRACO^Q:3-280,H:258-529^29.68%ID^E:8e-28^RecName: Full=Retrovirus-related Pol polyprotein from type-1 retrotransposable element R1;^Eukaryota; Metazoa; Ecdysozoa; Arthropoda; Hexapoda; Insecta; Pterygota; Neoptera; Endopterygota; Diptera; Nematocera; Sciaroidea; Sciaridae; Bradysia	A0A087TJZ1_9ARAC^A0A087TJZ1_9ARAC^Q:21-291,H:1-271^60.52%ID^E:5e-103^.^.	.	aug3.g497.t1|m.602	28-1353[+]	.	.	PF00078.22^RVT_1^Reverse transcriptase (RNA-dependent DNA polymerase)^230-284^E:2e-05	.	.	.	.	.	.	.
aug3.g498	aug3.g498.t1	FAS1_SCHAM^FAS1_SCHAM^Q:33-649,H:38-654^35.53%ID^E:1e-106^RecName: Full=Fasciclin-1;^Eukaryota; Metazoa; Ecdysozoa; Arthropoda; Hexapoda; Insecta; Pterygota; Neoptera; Orthopteroidea; Orthoptera; Caelifera; Acridomorpha; Acridoidea; Acrididae; Cyrtacanthacridinae; Schistocerca	A0A023GDS3_9ACAR^A0A023GDS3_9ACAR^Q:23-624,H:22-615^42.04%ID^E:9e-148^SubName: Full=Putative fasciclin {ECO:0000313|EMBL:JAC31984.1};^Eukaryota; Metazoa; Ecdysozoa; Arthropoda; Chelicerata; Arachnida; Acari; Parasitiformes; Ixodida; Ixodoidea; Ixodidae; Amblyomminae; Amblyomma	.	aug3.g498.t1|m.603	142-2094[+]	.	.	PF02469.17^Fasciclin^Fasciclin domain^34-158^E:6.8e-06`PF02469.17^Fasciclin^Fasciclin domain^203-322^E:5.9e-06`PF02469.17^Fasciclin^Fasciclin domain^339-473^E:6e-19`PF02469.17^Fasciclin^Fasciclin domain^487-618^E:1.2e-19	.	.	.	.	.	.	.
aug3.g499	aug3.g499.t1	GLUCL_DROME^GLUCL_DROME^Q:12-360,H:13-448^30.73%ID^E:1e-62^RecName: Full=Glutamate-gated chloride channel;^Eukaryota; Metazoa; Ecdysozoa; Arthropoda; Hexapoda; Insecta; Pterygota; Neoptera; Endopterygota; Diptera; Brachycera; Muscomorpha; Ephydroidea; Drosophilidae; Drosophila; Sophophora	A0A087UMK5_9ARAC^A0A087UMK5_9ARAC^Q:5-360,H:4-410^47.68%ID^E:2e-129^.^.	.	aug3.g499.t1|m.604	267-1349[+]	.	.	PF02931.18^Neur_chan_LBD^Neurotransmitter-gated ion-channel ligand binding domain^34-191^E:1.5e-38`PF02932.11^Neur_chan_memb^Neurotransmitter-gated ion-channel transmembrane region^200-286^E:1.7e-06	.	.	.	.	GO:0005230^molecular_function^extracellular ligand-gated ion channel activity`GO:0006810^biological_process^transport`GO:0016020^cellular_component^membrane`GO:0006811^biological_process^ion transport	.	.
aug3.g499	aug3.g499.t2	GLUCL_DROME^GLUCL_DROME^Q:56-284,H:185-448^30.08%ID^E:9e-31^RecName: Full=Glutamate-gated chloride channel;^Eukaryota; Metazoa; Ecdysozoa; Arthropoda; Hexapoda; Insecta; Pterygota; Neoptera; Endopterygota; Diptera; Brachycera; Muscomorpha; Ephydroidea; Drosophilidae; Drosophila; Sophophora	A0A087UMK5_9ARAC^A0A087UMK5_9ARAC^Q:56-284,H:182-410^46.52%ID^E:2e-59^.^.	.	aug3.g499.t2|m.605	267-1121[+]	.	.	PF02932.11^Neur_chan_memb^Neurotransmitter-gated ion-channel transmembrane region^124-210^E:1.1e-06	.	.	.	.	GO:0006811^biological_process^ion transport`GO:0016020^cellular_component^membrane	.	.
aug3.g500	aug3.g500.t1	GLUCL_DROME^GLUCL_DROME^Q:5-401,H:11-448^43.99%ID^E:2e-115^RecName: Full=Glutamate-gated chloride channel;^Eukaryota; Metazoa; Ecdysozoa; Arthropoda; Hexapoda; Insecta; Pterygota; Neoptera; Endopterygota; Diptera; Brachycera; Muscomorpha; Ephydroidea; Drosophilidae; Drosophila; Sophophora	T1E1T2_CUPSA^T1E1T2_CUPSA^Q:9-403,H:7-398^53.15%ID^E:1e-152^SubName: Full=Putative glutamate-activated chloride channel alpha {ECO:0000313|EMBL:JAA93057.1};^Eukaryota; Metazoa; Ecdysozoa; Arthropoda; Chelicerata; Arachnida; Araneae; Araneomorphae; Entelegynae; Lycosoidea; Ctenidae; Cupiennius	.	aug3.g500.t1|m.606	100-1311[+]	.	.	PF02931.18^Neur_chan_LBD^Neurotransmitter-gated ion-channel ligand binding domain^30-234^E:1.9e-50`PF02932.11^Neur_chan_memb^Neurotransmitter-gated ion-channel transmembrane region^243-324^E:1.3e-11	.	.	.	.	GO:0005230^molecular_function^extracellular ligand-gated ion channel activity`GO:0006810^biological_process^transport`GO:0016020^cellular_component^membrane`GO:0006811^biological_process^ion transport	.	.
aug3.g500	aug3.g500.t2	GLUCL_DROME^GLUCL_DROME^Q:5-402,H:11-448^43.31%ID^E:1e-115^RecName: Full=Glutamate-gated chloride channel;^Eukaryota; Metazoa; Ecdysozoa; Arthropoda; Hexapoda; Insecta; Pterygota; Neoptera; Endopterygota; Diptera; Brachycera; Muscomorpha; Ephydroidea; Drosophilidae; Drosophila; Sophophora	T1E1T2_CUPSA^T1E1T2_CUPSA^Q:9-404,H:7-398^53.02%ID^E:2e-152^SubName: Full=Putative glutamate-activated chloride channel alpha {ECO:0000313|EMBL:JAA93057.1};^Eukaryota; Metazoa; Ecdysozoa; Arthropoda; Chelicerata; Arachnida; Araneae; Araneomorphae; Entelegynae; Lycosoidea; Ctenidae; Cupiennius	.	aug3.g500.t2|m.607	100-1314[+]	.	.	PF02931.18^Neur_chan_LBD^Neurotransmitter-gated ion-channel ligand binding domain^30-234^E:1.9e-50`PF02932.11^Neur_chan_memb^Neurotransmitter-gated ion-channel transmembrane region^243-324^E:8.6e-12	.	.	.	.	GO:0005230^molecular_function^extracellular ligand-gated ion channel activity`GO:0006810^biological_process^transport`GO:0016020^cellular_component^membrane`GO:0006811^biological_process^ion transport	.	.
aug3.g501	aug3.g501.t1	.	A0A087UMK7_9ARAC^A0A087UMK7_9ARAC^Q:107-300,H:2-196^72.14%ID^E:7e-92^.^.	.	aug3.g501.t1|m.608	79-993[+]	.	.	PF01683.13^EB^EB module^49-112^E:2.9e-06	.	.	.	.	.	.	.
aug3.g502	aug3.g502.t1	S2540_DANRE^S2540_DANRE^Q:3-296,H:5-331^43.45%ID^E:6e-79^RecName: Full=Solute carrier family 25 member 40;^Eukaryota; Metazoa; Chordata; Craniata; Vertebrata; Euteleostomi; Actinopterygii; Neopterygii; Teleostei; Ostariophysi; Cypriniformes; Cyprinidae; Danio	A0A087UWE4_9ARAC^A0A087UWE4_9ARAC^Q:7-303,H:6-332^51.81%ID^E:5e-111^.^.	.	aug3.g502.t1|m.609	110-1024[+]	.	.	PF00153.22^Mito_carr^Mitochondrial carrier protein^14-130^E:2.7e-21`PF00153.22^Mito_carr^Mitochondrial carrier protein^138-220^E:1.7e-19`PF00153.22^Mito_carr^Mitochondrial carrier protein^225-257^E:6.6e-06	.	.	.	.	.	.	.
aug3.g503	aug3.g503.t1	F135A_PONAB^F135A_PONAB^Q:978-1291,H:785-1094^65.92%ID^E:2e-129^RecName: Full=Protein FAM135A;^Eukaryota; Metazoa; Chordata; Craniata; Vertebrata; Euteleostomi; Mammalia; Eutheria; Euarchontoglires; Primates; Haplorrhini; Catarrhini; Hominidae; Pongo`F135A_PONAB^F135A_PONAB^Q:10-429,H:55-458^33.57%ID^E:4e-72^RecName: Full=Protein FAM135A;^Eukaryota; Metazoa; Chordata; Craniata; Vertebrata; Eutele…	L7ME49_9ACAR^L7ME49_9ACAR^Q:8-1291,H:59-1340^46.42%ID^E:0^.^.	.	aug3.g503.t1|m.610	252-4130[+]	.	.	PF12394.3^DUF3657^Protein of unknown function (DUF3657)^67-128^E:1.1e-13`PF05057.9^DUF676^Putative serine esterase (DUF676)^1022-1215^E:2.7e-59`PF07819.8^PGAP1^PGAP1-like protein^1027-1158^E:3.1e-05	.	.	.	.	GO:0016788^molecular_function^hydrolase activity, acting on ester bonds`GO:0006505^biological_process^GPI anchor metabolic process`GO:0006886^biological_process^intracellular protein transport	.	.
aug3.g503	aug3.g503.t2	F135A_PONAB^F135A_PONAB^Q:988-1301,H:785-1094^65.92%ID^E:2e-129^RecName: Full=Protein FAM135A;^Eukaryota; Metazoa; Chordata; Craniata; Vertebrata; Euteleostomi; Mammalia; Eutheria; Euarchontoglires; Primates; Haplorrhini; Catarrhini; Hominidae; Pongo`F135A_PONAB^F135A_PONAB^Q:10-439,H:55-458^32.8%ID^E:2e-69^RecName: Full=Protein FAM135A;^Eukaryota; Metazoa; Chordata; Craniata; Vertebrata; Euteleo…	L7ME49_9ACAR^L7ME49_9ACAR^Q:8-1301,H:59-1340^46.07%ID^E:0^.^.	.	aug3.g503.t2|m.612	252-4160[+]	.	.	PF12394.3^DUF3657^Protein of unknown function (DUF3657)^67-128^E:1.2e-13`PF05057.9^DUF676^Putative serine esterase (DUF676)^1032-1225^E:2.8e-59`PF07819.8^PGAP1^PGAP1-like protein^1037-1168^E:3.1e-05	.	.	.	.	GO:0016788^molecular_function^hydrolase activity, acting on ester bonds`GO:0006505^biological_process^GPI anchor metabolic process`GO:0006886^biological_process^intracellular protein transport	.	.
aug3.g504	aug3.g504.t1	T200A_HUMAN^T200A_HUMAN^Q:31-137,H:43-158^33.61%ID^E:2e-07^RecName: Full=Transmembrane protein 200A;^Eukaryota; Metazoa; Chordata; Craniata; Vertebrata; Euteleostomi; Mammalia; Eutheria; Euarchontoglires; Primates; Haplorrhini; Catarrhini; Hominidae; Homo	A0A087SVR9_9ARAC^A0A087SVR9_9ARAC^Q:125-362,H:1-238^73.53%ID^E:5e-116^.^.	.	aug3.g504.t1|m.614	154-2376[+]	.	.	PF10177.4^DUF2371^Uncharacterised conserved protein (DUF2371)^23-138^E:5.6e-25	.	.	.	.	.	.	.
aug3.g505	aug3.g505.t1	.	B7Q9B3_IXOSC^B7Q9B3_IXOSC^Q:63-225,H:31-184^43.29%ID^E:7e-32^SubName: Full=Putative uncharacterized protein {ECO:0000313|EMBL:EEC15435.1};^Eukaryota; Metazoa; Ecdysozoa; Arthropoda; Chelicerata; Arachnida; Acari; Parasitiformes; Ixodida; Ixodoidea; Ixodidae; Ixodinae; Ixodes	.	aug3.g505.t1|m.615	155-1480[+]	.	.	PF10177.4^DUF2371^Uncharacterised conserved protein (DUF2371)^41-160^E:1.6e-21`PF14927.1^Neurensin^Neurensin^48-155^E:4.2e-06	.	.	.	.	.	.	.
aug3.g506	aug3.g506.t1	TCB2_CAEBR^TCB2_CAEBR^Q:1-169,H:110-273^32.54%ID^E:1e-23^RecName: Full=Transposable element Tcb2 transposase;^Eukaryota; Metazoa; Ecdysozoa; Nematoda; Chromadorea; Rhabditida; Rhabditoidea; Rhabditidae; Peloderinae; Caenorhabditis	A0A087T3I4_9ARAC^A0A087T3I4_9ARAC^Q:1-169,H:1743-1911^47.34%ID^E:4e-50^.^.	.	aug3.g506.t1|m.616	1-531[+]	.	.	PF13358.1^DDE_3^DDE superfamily endonuclease^12-125^E:5e-13	.	.	.	.	.	.	.
aug3.g507	aug3.g507.t1	.	A0A087TSY0_9ARAC^A0A087TSY0_9ARAC^Q:1-105,H:9-105^30.48%ID^E:1e-06^.^.	.	aug3.g507.t1|m.617	96-416[+]	.	.	.	.	.	.	.	.	.	.
aug3.g508	aug3.g508.t1	TC1A_CAEEL^TC1A_CAEEL^Q:693-886,H:75-273^35.64%ID^E:1e-23^RecName: Full=Transposable element Tc1 transposase;^Eukaryota; Metazoa; Ecdysozoa; Nematoda; Chromadorea; Rhabditida; Rhabditoidea; Rhabditidae; Peloderinae; Caenorhabditis	A0A087T5B7_9ARAC^A0A087T5B7_9ARAC^Q:693-886,H:47-240^66.49%ID^E:2e-79^.^.	.	aug3.g508.t1|m.618	77-2737[+]	.	.	PF13358.1^DDE_3^DDE superfamily endonuclease^700-838^E:1.3e-17	.	.	.	.	.	.	.
aug3.g509	aug3.g509.t1	LMBRL_PONAB^LMBRL_PONAB^Q:1-472,H:1-463^45.59%ID^E:4e-125^RecName: Full=Protein LMBR1L;^Eukaryota; Metazoa; Chordata; Craniata; Vertebrata; Euteleostomi; Mammalia; Eutheria; Euarchontoglires; Primates; Haplorrhini; Catarrhini; Hominidae; Pongo	V4AC99_LOTGI^V4AC99_LOTGI^Q:1-477,H:1-490^45.36%ID^E:3e-139^SubName: Full=Uncharacterized protein {ECO:0000313|EMBL:ESP01629.1};^Eukaryota; Metazoa; Lophotrochozoa; Mollusca; Gastropoda; Patellogastropoda; Lottioidea; Lottiidae; Lottia	.	aug3.g509.t1|m.619	160-1623[+]	.	.	PF04791.11^LMBR1^LMBR1-like membrane protein^22-460^E:1.3e-98	.	.	.	.	.	.	.
aug3.g510	aug3.g510.t1	ACSL4_RAT^ACSL4_RAT^Q:1-596,H:77-667^47.49%ID^E:0^RecName: Full=Long-chain-fatty-acid--CoA ligase 4;^Eukaryota; Metazoa; Chordata; Craniata; Vertebrata; Euteleostomi; Mammalia; Eutheria; Euarchontoglires; Glires; Rodentia; Sciurognathi; Muroidea; Muridae; Murinae; Rattus	A0A087UN42_9ARAC^A0A087UN42_9ARAC^Q:1-599,H:117-712^67.45%ID^E:0^.^.	.	aug3.g510.t1|m.620	1-1824[+]	.	.	PF00501.23^AMP-binding^AMP-binding enzyme^4-464^E:4.4e-85	.	.	.	.	GO:0003824^molecular_function^catalytic activity`GO:0008152^biological_process^metabolic process	.	.
aug3.g511	aug3.g511.t1	POL3_DROME^POL3_DROME^Q:2-132,H:434-563^45.52%ID^E:3e-23^RecName: Full=Retrovirus-related Pol polyprotein from transposon 17.6;^Eukaryota; Metazoa; Ecdysozoa; Arthropoda; Hexapoda; Insecta; Pterygota; Neoptera; Endopterygota; Diptera; Brachycera; Muscomorpha; Ephydroidea; Drosophilidae; Drosophila; Sophophora	A0A087TC54_9ARAC^A0A087TC54_9ARAC^Q:223-482,H:188-417^55%ID^E:4e-85^.^.	.	aug3.g511.t1|m.621	3-1472[+]	.	.	PF00665.21^rve^Integrase core domain^201-251^E:6.3e-09	.	.	.	.	GO:0015074^biological_process^DNA integration	.	.
aug3.g512	aug3.g512.t1	GLUCL_DROME^GLUCL_DROME^Q:5-371,H:33-449^36.69%ID^E:3e-89^RecName: Full=Glutamate-gated chloride channel;^Eukaryota; Metazoa; Ecdysozoa; Arthropoda; Hexapoda; Insecta; Pterygota; Neoptera; Endopterygota; Diptera; Brachycera; Muscomorpha; Ephydroidea; Drosophilidae; Drosophila; Sophophora	A0A061QFY0_CUPSA^A0A061QFY0_CUPSA^Q:1-381,H:20-401^71.2%ID^E:0^SubName: Full=Putative glutamate-activated chloride channel {ECO:0000313|EMBL:JAC59297.1};^Eukaryota; Metazoa; Ecdysozoa; Arthropoda; Chelicerata; Arachnida; Araneae; Araneomorphae; Entelegynae; Lycosoidea; Ctenidae; Cupiennius	.	aug3.g512.t1|m.622	272-1480[+]	.	.	PF02931.18^Neur_chan_LBD^Neurotransmitter-gated ion-channel ligand binding domain^28-209^E:2.6e-45`PF02932.11^Neur_chan_memb^Neurotransmitter-gated ion-channel transmembrane region^241-329^E:4e-08	.	.	.	.	GO:0005230^molecular_function^extracellular ligand-gated ion channel activity`GO:0006810^biological_process^transport`GO:0016020^cellular_component^membrane`GO:0006811^biological_process^ion transport	.	.
aug3.g513	aug3.g513.t1	PARP2_MOUSE^PARP2_MOUSE^Q:172-703,H:22-555^45.11%ID^E:2e-146^RecName: Full=Poly [ADP-ribose] polymerase 2;^Eukaryota; Metazoa; Chordata; Craniata; Vertebrata; Euteleostomi; Mammalia; Eutheria; Euarchontoglires; Glires; Rodentia; Sciurognathi; Muroidea; Muridae; Murinae; Mus; Mus	T1IJ17_STRMM^T1IJ17_STRMM^Q:6-704,H:46-695^37.97%ID^E:2e-151^SubName: Full=Uncharacterized protein {ECO:0000313|EnsemblMetazoa:SMAR000872-PA};^Eukaryota; Metazoa; Ecdysozoa; Arthropoda; Myriapoda; Chilopoda; Pleurostigmophora; Geophilomorpha; Linotaeniidae; Strigamia	.	aug3.g513.t1|m.623	209-2350[+]	.	.	PF02825.15^WWE^WWE domain^12-69^E:3.8e-08`PF05406.10^WGR^WGR domain^256-336^E:1.1e-22`PF02877.9^PARP_reg^Poly(ADP-ribose) polymerase, regulatory domain^366-498^E:6.9e-43`PF00644.15^PARP^Poly(ADP-ribose) polymerase catalytic domain^500-710^E:9.4e-60	.	.	.	.	GO:0003950^molecular_function^NAD+ ADP-ribosyltransferase activity`GO:0006471^biological_process^protein ADP-ribosylation	.	.
aug3.g514	aug3.g514.t1	CAV1_PONAB^CAV1_PONAB^Q:81-212,H:43-175^32.33%ID^E:4e-26^RecName: Full=Caveolin-1;^Eukaryota; Metazoa; Chordata; Craniata; Vertebrata; Euteleostomi; Mammalia; Eutheria; Euarchontoglires; Primates; Haplorrhini; Catarrhini; Hominidae; Pongo	A0A087TEH0_9ARAC^A0A087TEH0_9ARAC^Q:1-218,H:2-213^72.48%ID^E:5e-113^.^.	.	aug3.g514.t1|m.624	215-874[+]	.	.	PF01146.12^Caveolin^Caveolin^80-208^E:3.9e-37	.	.	.	.	.	.	.
aug3.g515	aug3.g515.t1	.	.	.	.	.	.	.	.	.	.	.	.	.	.	.
aug3.g516	aug3.g516.t1	ATS9_HUMAN^ATS9_HUMAN^Q:10-1349,H:284-1615^41.26%ID^E:0^RecName: Full=A disintegrin and metalloproteinase with thrombospondin motifs 9;^Eukaryota; Metazoa; Chordata; Craniata; Vertebrata; Euteleostomi; Mammalia; Eutheria; Euarchontoglires; Primates; Haplorrhini; Catarrhini; Hominidae; Homo`ATS9_HUMAN^ATS9_HUMAN^Q:616-1547,H:1006-1934^32.68%ID^E:4e-143^RecName: Full=A disintegrin and metalloprotei…	T1DG09_CUPSA^T1DG09_CUPSA^Q:10-1550,H:227-1758^44.38%ID^E:0^SubName: Full=Putative disintegrin and metalloproteinase with thrombospondin motifs {ECO:0000313|EMBL:JAA93001.1};^Eukaryota; Metazoa; Ecdysozoa; Arthropoda; Chelicerata; Arachnida; Araneae; Araneomorphae; Entelegynae; Lycosoidea; Ctenidae; Cupiennius	.	aug3.g516.t1|m.625	68-4720[+]	.	.	PF01421.14^Reprolysin^Reprolysin (M12B) family zinc metalloprotease^21-226^E:3e-25`PF13688.1^Reprolysin_5^Metallo-peptidase family M12^22-176^E:4.7e-14`PF13583.1^Reprolysin_4^Metallo-peptidase family M12B Reprolysin-like^22-215^E:4.8e-10`PF13574.1^Reprolysin_2^Metallo-peptidase family M12B Reprolysin-like^42-212^E:3.7e-11`PF13582.1^Reprolysin_3^Metallo-peptidase family M12B Reprolysin-like^42-171…	.	.	.	.	GO:0004222^molecular_function^metalloendopeptidase activity`GO:0006508^biological_process^proteolysis`GO:0031012^cellular_component^extracellular matrix`GO:0008270^molecular_function^zinc ion binding	.	.
aug3.g517	aug3.g517.t1	ATS1_HUMAN^ATS1_HUMAN^Q:21-140,H:50-163^31.67%ID^E:8e-11^RecName: Full=A disintegrin and metalloproteinase with thrombospondin motifs 1;^Eukaryota; Metazoa; Chordata; Craniata; Vertebrata; Euteleostomi; Mammalia; Eutheria; Euarchontoglires; Primates; Haplorrhini; Catarrhini; Hominidae; Homo	H9G4D0_ANOCA^H9G4D0_ANOCA^Q:51-164,H:91-218^31.25%ID^E:1e-11^SubName: Full=Uncharacterized protein {ECO:0000313|Ensembl:ENSACAP00000000822};^Eukaryota; Metazoa; Chordata; Craniata; Vertebrata; Euteleostomi; Lepidosauria; Squamata; Bifurcata; Unidentata; Episquamata; Toxicofera; Iguania; Iguanidae; Polychrotinae; Anolis	.	aug3.g517.t1|m.628	69-566[+]	.	.	PF01562.14^Pep_M12B_propep^Reprolysin family propeptide^33-150^E:7.6e-22	.	.	.	.	GO:0004222^molecular_function^metalloendopeptidase activity`GO:0008270^molecular_function^zinc ion binding`GO:0006508^biological_process^proteolysis	.	.
aug3.g518	aug3.g518.t1	.	.	.	.	.	.	.	.	.	.	.	.	.	.	.
aug3.g519	aug3.g519.t1	CSMD3_MOUSE^CSMD3_MOUSE^Q:29-357,H:2690-2991^28.15%ID^E:3e-27^RecName: Full=CUB and sushi domain-containing protein 3;^Eukaryota; Metazoa; Chordata; Craniata; Vertebrata; Euteleostomi; Mammalia; Eutheria; Euarchontoglires; Glires; Rodentia; Sciurognathi; Muroidea; Muridae; Murinae; Mus; Mus`CSMD3_MOUSE^CSMD3_MOUSE^Q:51-357,H:3011-3287^25.71%ID^E:2e-20^RecName: Full=CUB and sushi domain-containing…	A0A087SX52_9ARAC^A0A087SX52_9ARAC^Q:1-354,H:1-339^49.15%ID^E:2e-113^.^.	.	aug3.g519.t1|m.629	76-1377[+]	.	.	PF00084.15^Sushi^Sushi domain (SCR repeat)^31-81^E:4e-05`PF00084.15^Sushi^Sushi domain (SCR repeat)^99-157^E:8.1e-05`PF00084.15^Sushi^Sushi domain (SCR repeat)^162-215^E:2.3e-11`PF00084.15^Sushi^Sushi domain (SCR repeat)^220-272^E:0.00067`PF00084.15^Sushi^Sushi domain (SCR repeat)^302-356^E:8.8e-08	.	.	.	.	.	.	.
aug3.g519	aug3.g519.t2	LEV9_CAEEL^LEV9_CAEEL^Q:51-428,H:144-529^26.47%ID^E:1e-26^RecName: Full=Protein lev-9;^Eukaryota; Metazoa; Ecdysozoa; Nematoda; Chromadorea; Rhabditida; Rhabditoidea; Rhabditidae; Peloderinae; Caenorhabditis`LEV9_CAEEL^LEV9_CAEEL^Q:161-376,H:63-297^26.45%ID^E:8e-09^RecName: Full=Protein lev-9;^Eukaryota; Metazoa; Ecdysozoa; Nematoda; Chromadorea; Rhabditida; Rhabditoidea; Rhabditidae; Peloderinae…	A0A087SX52_9ARAC^A0A087SX52_9ARAC^Q:1-382,H:1-339^46.07%ID^E:3e-111^.^.	.	aug3.g519.t2|m.630	76-1461[+]	.	.	PF00084.15^Sushi^Sushi domain (SCR repeat)^31-81^E:4.4e-05`PF00084.15^Sushi^Sushi domain (SCR repeat)^99-157^E:8.8e-05`PF00084.15^Sushi^Sushi domain (SCR repeat)^162-215^E:2.5e-11`PF00084.15^Sushi^Sushi domain (SCR repeat)^220-272^E:0.00073`PF00084.15^Sushi^Sushi domain (SCR repeat)^330-384^E:9.7e-08	.	.	.	.	.	.	.
aug3.g520	aug3.g520.t1	HAND2_DANRE^HAND2_DANRE^Q:74-191,H:86-207^56.56%ID^E:9e-39^RecName: Full=Heart- and neural crest derivatives-expressed protein 2;^Eukaryota; Metazoa; Chordata; Craniata; Vertebrata; Euteleostomi; Actinopterygii; Neopterygii; Teleostei; Ostariophysi; Cypriniformes; Cyprinidae; Danio	A0A087SX51_9ARAC^A0A087SX51_9ARAC^Q:1-196,H:1-193^54.95%ID^E:2e-58^.^.	.	aug3.g520.t1|m.631	3-608[+]	.	.	PF00010.21^HLH^Helix-loop-helix DNA-binding domain^84-135^E:3.1e-16	.	.	.	.	GO:0046983^molecular_function^protein dimerization activity	.	.
aug3.g521	aug3.g521.t1	OTOP2_MOUSE^OTOP2_MOUSE^Q:145-261,H:101-212^29.06%ID^E:6e-06^RecName: Full=Otopetrin-2;^Eukaryota; Metazoa; Chordata; Craniata; Vertebrata; Euteleostomi; Mammalia; Eutheria; Euarchontoglires; Glires; Rodentia; Sciurognathi; Muroidea; Muridae; Murinae; Mus; Mus	A0A087UGI8_9ARAC^A0A087UGI8_9ARAC^Q:1-286,H:1-288^61.77%ID^E:1e-124^.^.	.	aug3.g521.t1|m.632	70-987[+]	.	.	PF03189.8^Otopetrin^Otopetrin^146-266^E:4.8e-23	.	.	.	.	.	.	.
aug3.g522	aug3.g522.t1	.	A0A087UX85_9ARAC^A0A087UX85_9ARAC^Q:37-578,H:80-639^31.36%ID^E:2e-79^.^.	.	aug3.g522.t1|m.633	106-2034[+]	.	.	PF03189.8^Otopetrin^Otopetrin^178-596^E:1.7e-47	.	.	.	.	.	.	.
aug3.g523	aug3.g523.t1	SC6A1_RAT^SC6A1_RAT^Q:2-565,H:3-593^56.09%ID^E:0^RecName: Full=Sodium- and chloride-dependent GABA transporter 1;^Eukaryota; Metazoa; Chordata; Craniata; Vertebrata; Euteleostomi; Mammalia; Eutheria; Euarchontoglires; Glires; Rodentia; Sciurognathi; Muroidea; Muridae; Murinae; Rattus	T1JD97_STRMM^T1JD97_STRMM^Q:31-547,H:9-582^65.85%ID^E:0^RecName: Full=Transporter {ECO:0000256|RuleBase:RU003732};^Eukaryota; Metazoa; Ecdysozoa; Arthropoda; Myriapoda; Chilopoda; Pleurostigmophora; Geophilomorpha; Linotaeniidae; Strigamia	.	aug3.g523.t1|m.634	2-1723[+]	.	.	PF00209.13^SNF^Sodium:neurotransmitter symporter family^53-417^E:4.2e-166`PF00209.13^SNF^Sodium:neurotransmitter symporter family^417-534^E:3.8e-38	.	.	.	.	GO:0005328^molecular_function^neurotransmitter:sodium symporter activity`GO:0006836^biological_process^neurotransmitter transport`GO:0016021^cellular_component^integral component of membrane	.	.
aug3.g524	aug3.g524.t1	M3K12_HUMAN^M3K12_HUMAN^Q:105-480,H:87-465^63.85%ID^E:2e-178^RecName: Full=Mitogen-activated protein kinase kinase kinase 12;^Eukaryota; Metazoa; Chordata; Craniata; Vertebrata; Euteleostomi; Mammalia; Eutheria; Euarchontoglires; Primates; Haplorrhini; Catarrhini; Hominidae; Homo	T1IM54_STRMM^T1IM54_STRMM^Q:34-582,H:28-595^56.35%ID^E:0^SubName: Full=Uncharacterized protein {ECO:0000313|EnsemblMetazoa:SMAR002048-PA};^Eukaryota; Metazoa; Ecdysozoa; Arthropoda; Myriapoda; Chilopoda; Pleurostigmophora; Geophilomorpha; Linotaeniidae; Strigamia	.	aug3.g524.t1|m.636	190-2805[+]	.	.	PF00069.20^Pkinase^Protein kinase domain^142-378^E:4.8e-60`PF07714.12^Pkinase_Tyr^Protein tyrosine kinase^144-379^E:8.9e-64	.	.	.	.	GO:0004672^molecular_function^protein kinase activity`GO:0005524^molecular_function^ATP binding`GO:0006468^biological_process^protein phosphorylation	.	.
aug3.g525	aug3.g525.t1	CG055_BOVIN^CG055_BOVIN^Q:1-110,H:1-112^41.07%ID^E:4e-21^RecName: Full=UPF0562 protein C7orf55 homolog;^Eukaryota; Metazoa; Chordata; Craniata; Vertebrata; Euteleostomi; Mammalia; Eutheria; Laurasiatheria; Cetartiodactyla; Ruminantia; Pecora; Bovidae; Bovinae; Bos	A0A087UPY8_9ARAC^A0A087UPY8_9ARAC^Q:9-102,H:8-101^67.02%ID^E:1e-41^.^.	.	aug3.g525.t1|m.637	228-566[+]	.	.	.	.	.	.	.	.	.	.
aug3.g526	aug3.g526.t1	DUS7_MOUSE^DUS7_MOUSE^Q:18-331,H:59-392^50.74%ID^E:4e-101^RecName: Full=Dual specificity protein phosphatase 7;^Eukaryota; Metazoa; Chordata; Craniata; Vertebrata; Euteleostomi; Mammalia; Eutheria; Euarchontoglires; Glires; Rodentia; Sciurognathi; Muroidea; Muridae; Murinae; Mus; Mus	T1JDA7_STRMM^T1JDA7_STRMM^Q:1-362,H:2-382^49.36%ID^E:7e-108^RecName: Full=Dual specificity protein phosphatase {ECO:0000256|PIRNR:PIRNR000939};^Eukaryota; Metazoa; Ecdysozoa; Arthropoda; Myriapoda; Chilopoda; Pleurostigmophora; Geophilomorpha; Linotaeniidae; Strigamia	.	aug3.g526.t1|m.638	191-1279[+]	.	.	PF00581.15^Rhodanese^Rhodanese-like domain^27-137^E:7.9e-10`PF00782.15^DSPc^Dual specificity phosphatase, catalytic domain^193-325^E:1.2e-39	.	.	.	.	GO:0008138^molecular_function^protein tyrosine/serine/threonine phosphatase activity`GO:0006470^biological_process^protein dephosphorylation	.	.
aug3.g527	aug3.g527.t1	EAA1_CAEEL^EAA1_CAEEL^Q:13-86,H:4-77^50%ID^E:4e-16^RecName: Full=Excitatory amino acid transporter;^Eukaryota; Metazoa; Ecdysozoa; Nematoda; Chromadorea; Rhabditida; Rhabditoidea; Rhabditidae; Peloderinae; Caenorhabditis	A0A087TW93_9ARAC^A0A087TW93_9ARAC^Q:1-86,H:19-104^76.74%ID^E:2e-28^.^.	.	.	.	.	.	.	.	.	COG1301^sodium dicarboxylate symporter	GO:0042995^cellular_component^cell projection`GO:0016021^cellular_component^integral component of membrane`GO:0005886^cellular_component^plasma membrane`GO:0005313^molecular_function^L-glutamate transmembrane transporter activity`GO:0017153^molecular_function^sodium:dicarboxylate symporter activity`GO:0089711^biological_process^L-glutamate transmembrane transport	.	.	.
aug3.g528	aug3.g528.t1	.	A0A076KUZ9_NEPPI^A0A076KUZ9_NEPPI^Q:1-154,H:1-154^76.62%ID^E:3e-81^.^.	.	aug3.g528.t1|m.640	59-529[+]	.	.	PF00021.16^UPAR_LY6^u-PAR/Ly-6 domain^20-71^E:0.15	.	.	.	.	.	.	.
aug3.g529	aug3.g529.t1	.	V5H168_IXORI^V5H168_IXORI^Q:1-248,H:1-252^38.49%ID^E:2e-62^.^.	.	aug3.g529.t1|m.641	225-1301[+]	.	.	.	.	.	.	.	.	.	.
aug3.g530	aug3.g530.t1	NB5R1_MOUSE^NB5R1_MOUSE^Q:26-304,H:28-305^60.57%ID^E:5e-132^RecName: Full=NADH-cytochrome b5 reductase 1;^Eukaryota; Metazoa; Chordata; Craniata; Vertebrata; Euteleostomi; Mammalia; Eutheria; Euarchontoglires; Glires; Rodentia; Sciurognathi; Muroidea; Muridae; Murinae; Mus; Mus	C3ZBC0_BRAFL^C3ZBC0_BRAFL^Q:30-304,H:32-305^70.55%ID^E:2e-146^RecName: Full=NADH-cytochrome b5 reductase {ECO:0000256|RuleBase:RU361226};^Eukaryota; Metazoa; Chordata; Cephalochordata; Branchiostomidae; Branchiostoma	.	aug3.g530.t1|m.642	81-995[+]	.	.	PF00970.19^FAD_binding_6^Oxidoreductase FAD-binding domain^47-154^E:1.5e-31`PF00175.16^NAD_binding_1^Oxidoreductase NAD-binding domain^180-287^E:9.4e-30	.	.	.	.	GO:0016491^molecular_function^oxidoreductase activity`GO:0055114^biological_process^oxidation-reduction process	.	.
aug3.g531	aug3.g531.t1	CIB1_SHEEP^CIB1_SHEEP^Q:1-186,H:1-191^40.84%ID^E:7e-39^RecName: Full=Calcium and integrin-binding protein 1;^Eukaryota; Metazoa; Chordata; Craniata; Vertebrata; Euteleostomi; Mammalia; Eutheria; Laurasiatheria; Cetartiodactyla; Ruminantia; Pecora; Bovidae; Caprinae; Ovis	B0W8S6_CULQU^B0W8S6_CULQU^Q:1-186,H:1-184^44.09%ID^E:5e-49^.^.	.	aug3.g531.t1|m.643	189-749[+]	.	.	PF13499.1^EF-hand_7^EF-hand domain pair^105-171^E:1.3e-07`PF13405.1^EF-hand_6^EF-hand domain^105-130^E:0.00076	.	.	.	.	GO:0005509^molecular_function^calcium ion binding	.	.
aug3.g532	aug3.g532.t1	SO3A1_HUMAN^SO3A1_HUMAN^Q:82-748,H:36-655^31.55%ID^E:2e-88^RecName: Full=Solute carrier organic anion transporter family member 3A1;^Eukaryota; Metazoa; Chordata; Craniata; Vertebrata; Euteleostomi; Mammalia; Eutheria; Euarchontoglires; Primates; Haplorrhini; Catarrhini; Hominidae; Homo	A0A087UZ99_9ARAC^A0A087UZ99_9ARAC^Q:33-758,H:73-853^59.95%ID^E:0^.^.	.	aug3.g532.t1|m.644	397-2763[+]	.	.	PF03137.15^OATP^Organic Anion Transporter Polypeptide (OATP) family^102-734^E:9.8e-159`PF07690.11^MFS_1^Major Facilitator Superfamily^302-555^E:1.3e-14`PF00050.16^Kazal_1^Kazal-type serine protease inhibitor domain^581-617^E:0.00025`PF07648.10^Kazal_2^Kazal-type serine protease inhibitor domain^592-628^E:0.00017	.	.	.	.	GO:0005215^molecular_function^transporter activity`GO:0006810^biological_process^transport`GO:0016020^cellular_component^membrane`GO:0055085^biological_process^transmembrane transport`GO:0016021^cellular_component^integral component of membrane`GO:0005515^molecular_function^protein binding	.	.
aug3.g533	aug3.g533.t1	GLUCL_DROME^GLUCL_DROME^Q:360-636,H:17-333^30.84%ID^E:2e-42^RecName: Full=Glutamate-gated chloride channel;^Eukaryota; Metazoa; Ecdysozoa; Arthropoda; Hexapoda; Insecta; Pterygota; Neoptera; Endopterygota; Diptera; Brachycera; Muscomorpha; Ephydroidea; Drosophilidae; Drosophila; Sophophora	J9M5Z2_ACYPI^J9M5Z2_ACYPI^Q:22-321,H:176-475^77%ID^E:1e-157^.^.	.	aug3.g533.t1|m.645	3-2294[+]	.	.	PF05970.9^PIF1^PIF1-like helicase^2-267^E:7.2e-72`PF02931.18^Neur_chan_LBD^Neurotransmitter-gated ion-channel ligand binding domain^396-500^E:5e-13`PF02932.11^Neur_chan_memb^Neurotransmitter-gated ion-channel transmembrane region^572-693^E:2.1e-16	.	.	.	.	GO:0003678^molecular_function^DNA helicase activity`GO:0000723^biological_process^telomere maintenance`GO:0006281^biological_process^DNA repair`GO:0005230^molecular_function^extracellular ligand-gated ion channel activity`GO:0006810^biological_process^transport`GO:0016020^cellular_component^membrane`GO:0006811^biological_process^ion transport	.	.
aug3.g534	aug3.g534.t1	TC1A_CAEEL^TC1A_CAEEL^Q:1-142,H:127-273^37.84%ID^E:7e-19^RecName: Full=Transposable element Tc1 transposase;^Eukaryota; Metazoa; Ecdysozoa; Nematoda; Chromadorea; Rhabditida; Rhabditoidea; Rhabditidae; Peloderinae; Caenorhabditis	A0A087UC68_9ARAC^A0A087UC68_9ARAC^Q:1-135,H:1-135^74.81%ID^E:2e-65^.^.	.	aug3.g534.t1|m.646	3-557[+]	.	.	PF13358.1^DDE_3^DDE superfamily endonuclease^1-131^E:1.3e-14	.	.	.	.	.	.	.
aug3.g535	aug3.g535.t1	.	H9JGG9_BOMMO^H9JGG9_BOMMO^Q:1-174,H:129-298^60.92%ID^E:5e-69^SubName: Full=Uncharacterized protein {ECO:0000313|EnsemblMetazoa:BGIBMGA008616-TA};^Eukaryota; Metazoa; Ecdysozoa; Arthropoda; Hexapoda; Insecta; Pterygota; Neoptera; Endopterygota; Lepidoptera; Glossata; Ditrysia; Bombycoidea; Bombycidae; Bombycinae; Bombyx	.	aug3.g535.t1|m.647	3-647[+]	.	.	.	.	.	.	.	.	.	.
aug3.g536	aug3.g536.t1	.	X1X109_ACYPI^X1X109_ACYPI^Q:1-191,H:357-546^71.2%ID^E:7e-89^.^.	.	aug3.g536.t1|m.648	2-637[+]	.	.	PF14214.1^Helitron_like_N^Helitron helicase-like domain at N-terminus^1-107^E:1.3e-40	.	.	.	.	.	.	.
aug3.g537	aug3.g537.t1	.	H9JS62_BOMMO^H9JS62_BOMMO^Q:1-346,H:1-377^43.39%ID^E:1e-89^SubName: Full=Uncharacterized protein {ECO:0000313|EnsemblMetazoa:BGIBMGA012372-TA};^Eukaryota; Metazoa; Ecdysozoa; Arthropoda; Hexapoda; Insecta; Pterygota; Neoptera; Endopterygota; Lepidoptera; Glossata; Ditrysia; Bombycoidea; Bombycidae; Bombycinae; Bombyx	.	aug3.g537.t1|m.649	82-1122[+]	.	.	.	.	.	.	.	.	.	.
aug3.g538	aug3.g538.t1	TCB1_CAEBR^TCB1_CAEBR^Q:12-161,H:124-273^35.48%ID^E:9e-20^RecName: Full=Transposable element Tcb1 transposase;^Eukaryota; Metazoa; Ecdysozoa; Nematoda; Chromadorea; Rhabditida; Rhabditoidea; Rhabditidae; Peloderinae; Caenorhabditis	F7E9Z0_XENTR^F7E9Z0_XENTR^Q:15-159,H:142-286^53.1%ID^E:1e-49^SubName: Full=Uncharacterized protein {ECO:0000313|Ensembl:ENSXETP00000063303};^Eukaryota; Metazoa; Chordata; Craniata; Vertebrata; Euteleostomi; Amphibia; Batrachia; Anura; Pipoidea; Pipidae; Xenopodinae; Xenopus; Silurana	.	aug3.g538.t1|m.650	29-514[+]	.	.	PF13358.1^DDE_3^DDE superfamily endonuclease^55-121^E:1.2e-11	.	.	.	.	.	.	.
aug3.g539	aug3.g539.t1	ANTR2_ARATH^ANTR2_ARATH^Q:9-392,H:135-530^33.58%ID^E:2e-67^RecName: Full=Probable anion transporter 2, chloroplastic;^Eukaryota; Viridiplantae; Streptophyta; Embryophyta; Tracheophyta; Spermatophyta; Magnoliophyta; eudicotyledons; Gunneridae; Pentapetalae; rosids; malvids; Brassicales; Brassicaceae; Camelineae; Arabidopsis	A0A061QLH5_CUPSA^A0A061QLH5_CUPSA^Q:1-402,H:33-434^90.8%ID^E:0^SubName: Full=Putative sodium-dependent phosphase transporter {ECO:0000313|EMBL:JAC59280.1};^Eukaryota; Metazoa; Ecdysozoa; Arthropoda; Chelicerata; Arachnida; Araneae; Araneomorphae; Entelegynae; Lycosoidea; Ctenidae; Cupiennius	.	aug3.g539.t1|m.651	423-1646[+]	.	.	PF07690.11^MFS_1^Major Facilitator Superfamily^19-363^E:6.7e-43`PF00083.19^Sugar_tr^Sugar (and other) transporter^40-156^E:2.2e-10	.	.	.	.	GO:0055085^biological_process^transmembrane transport`GO:0016021^cellular_component^integral component of membrane`GO:0022857^molecular_function^transmembrane transporter activity	.	.
aug3.g540	aug3.g540.t1	DSL1_CHICK^DSL1_CHICK^Q:23-81,H:314-375^50%ID^E:3e-12^RecName: Full=Dorsalin-1;^Eukaryota; Metazoa; Chordata; Craniata; Vertebrata; Euteleostomi; Testudines + Archosauria group; Archosauria; Dinosauria; Saurischia; Theropoda; Coelurosauria; Aves; Neognathae; Galloanserae; Galliformes; Phasianidae; Phasianinae; Gallus	A0A087TR36_9ARAC^A0A087TR36_9ARAC^Q:1-82,H:130-211^65.85%ID^E:6e-35^.^.	.	.	.	.	.	.	.	.	.	GO:0005615^cellular_component^extracellular space`GO:0070062^cellular_component^extracellular vesicular exosome`GO:0032924^biological_process^activin receptor signaling pathway`GO:0030509^biological_process^BMP signaling pathway`GO:0071773^biological_process^cellular response to BMP stimulus`GO:0040007^biological_process^growth`GO:0030308^biological_process^negative regulation of cell growth`GO:2…	.	.	.
aug3.g541	aug3.g541.t1	PDE4C_DROME^PDE4C_DROME^Q:8-456,H:279-752^56.55%ID^E:1e-163^RecName: Full=cAMP-specific 3',5'-cyclic phosphodiesterase, isoforms N/G;^Eukaryota; Metazoa; Ecdysozoa; Arthropoda; Hexapoda; Insecta; Pterygota; Neoptera; Endopterygota; Diptera; Brachycera; Muscomorpha; Ephydroidea; Drosophilidae; Drosophila; Sophophora	L7M9U1_9ACAR^L7M9U1_9ACAR^Q:35-456,H:78-532^61.32%ID^E:6e-174^.^.	.	aug3.g541.t1|m.652	127-1527[+]	.	.	PF00233.14^PDEase_I^3'5'-cyclic nucleotide phosphodiesterase^348-456^E:2.8e-44	.	.	.	.	GO:0004114^molecular_function^3',5'-cyclic-nucleotide phosphodiesterase activity`GO:0007165^biological_process^signal transduction	.	.
aug3.g541	aug3.g541.t2	PDE4E_DROME^PDE4E_DROME^Q:109-463,H:50-431^60.47%ID^E:2e-144^RecName: Full=cAMP-specific 3',5'-cyclic phosphodiesterase, isoform F;^Eukaryota; Metazoa; Ecdysozoa; Arthropoda; Hexapoda; Insecta; Pterygota; Neoptera; Endopterygota; Diptera; Brachycera; Muscomorpha; Ephydroidea; Drosophilidae; Drosophila; Sophophora	A0A087TR34_9ARAC^A0A087TR34_9ARAC^Q:73-377,H:7-313^85.71%ID^E:8e-180^.^.	.	aug3.g541.t2|m.653	1-1461[+]	.	.	PF00233.14^PDEase_I^3'5'-cyclic nucleotide phosphodiesterase^368-476^E:3e-44	.	.	.	.	GO:0004114^molecular_function^3',5'-cyclic-nucleotide phosphodiesterase activity`GO:0007165^biological_process^signal transduction	.	.
aug3.g541	aug3.g541.t3	PDE4E_DROME^PDE4E_DROME^Q:258-612,H:50-431^60.47%ID^E:4e-142^RecName: Full=cAMP-specific 3',5'-cyclic phosphodiesterase, isoform F;^Eukaryota; Metazoa; Ecdysozoa; Arthropoda; Hexapoda; Insecta; Pterygota; Neoptera; Endopterygota; Diptera; Brachycera; Muscomorpha; Ephydroidea; Drosophilidae; Drosophila; Sophophora	A0A087TR34_9ARAC^A0A087TR34_9ARAC^Q:222-526,H:7-313^85.71%ID^E:7e-178^.^.	.	aug3.g541.t3|m.654	127-1995[+]	.	.	PF00233.14^PDEase_I^3'5'-cyclic nucleotide phosphodiesterase^504-612^E:4.5e-44	.	.	.	.	GO:0004114^molecular_function^3',5'-cyclic-nucleotide phosphodiesterase activity`GO:0007165^biological_process^signal transduction	.	.
aug3.g542	aug3.g542.t1	TCB2_CAEBR^TCB2_CAEBR^Q:3-94,H:136-224^28.26%ID^E:2e-08^RecName: Full=Transposable element Tcb2 transposase;^Eukaryota; Metazoa; Ecdysozoa; Nematoda; Chromadorea; Rhabditida; Rhabditoidea; Rhabditidae; Peloderinae; Caenorhabditis	F7E9Z0_XENTR^F7E9Z0_XENTR^Q:3-94,H:146-237^50%ID^E:6e-27^SubName: Full=Uncharacterized protein {ECO:0000313|Ensembl:ENSXETP00000063303};^Eukaryota; Metazoa; Chordata; Craniata; Vertebrata; Euteleostomi; Amphibia; Batrachia; Anura; Pipoidea; Pipidae; Xenopodinae; Xenopus; Silurana	.	aug3.g542.t1|m.655	61-465[+]	.	.	PF13358.1^DDE_3^DDE superfamily endonuclease^34-94^E:7.8e-14	.	.	.	.	.	.	.
aug3.g543	aug3.g543.t1	PGBD4_HUMAN^PGBD4_HUMAN^Q:197-412,H:257-472^26.34%ID^E:5e-15^RecName: Full=PiggyBac transposable element-derived protein 4;^Eukaryota; Metazoa; Chordata; Craniata; Vertebrata; Euteleostomi; Mammalia; Eutheria; Euarchontoglires; Primates; Haplorrhini; Catarrhini; Hominidae; Homo	A0A087UAY4_9ARAC^A0A087UAY4_9ARAC^Q:206-488,H:251-533^62.98%ID^E:4e-111^.^.`A0A087UAY4_9ARAC^A0A087UAY4_9ARAC^Q:27-211,H:1-181^49.46%ID^E:4e-45^.^.	.	aug3.g543.t1|m.656	1-1599[+]	.	.	PF13843.1^DDE_Tnp_1_7^Transposase IS4^132-205^E:1.3e-10`PF13843.1^DDE_Tnp_1_7^Transposase IS4^216-415^E:1.3e-45	.	.	.	.	.	.	.
aug3.g544	aug3.g544.t1	HARB1_RAT^HARB1_RAT^Q:403-559,H:48-208^26.71%ID^E:2e-10^RecName: Full=Putative nuclease HARBI1;^Eukaryota; Metazoa; Chordata; Craniata; Vertebrata; Euteleostomi; Mammalia; Eutheria; Euarchontoglires; Glires; Rodentia; Sciurognathi; Muroidea; Muridae; Murinae; Rattus	W8CAF9_CERCA^W8CAF9_CERCA^Q:368-559,H:92-288^43.43%ID^E:2e-40^SubName: Full=Putative nuclease HARBI1 {ECO:0000313|EMBL:JAC00770.1};^Eukaryota; Metazoa; Ecdysozoa; Arthropoda; Hexapoda; Insecta; Pterygota; Neoptera; Endopterygota; Diptera; Brachycera; Muscomorpha; Tephritoidea; Tephritidae; Ceratitis; Ceratitis	.	aug3.g544.t1|m.657	53-1765[+]	.	.	PF10523.4^BEN^BEN domain^113-174^E:6.6e-05`PF13359.1^DDE_Tnp_4^DDE superfamily endonuclease^500-564^E:2.3e-11	.	.	.	.	.	.	.
aug3.g545	aug3.g545.t1	.	A0A087TSB4_9ARAC^A0A087TSB4_9ARAC^Q:309-406,H:371-469^45.45%ID^E:7e-19^.^.	.	aug3.g545.t1|m.658	3-1814[+]	.	.	PF13359.1^DDE_Tnp_4^DDE superfamily endonuclease^305-406^E:3.8e-12	.	.	.	.	.	.	.
aug3.g546	aug3.g546.t1	.	A0A087TGQ1_9ARAC^A0A087TGQ1_9ARAC^Q:1202-1748,H:73-613^29.23%ID^E:3e-52^.^.	.	aug3.g546.t1|m.659	347-6127[+]	.	.	.	.	.	.	.	.	.	.
aug3.g547	aug3.g547.t1	.	A0A087TGQ1_9ARAC^A0A087TGQ1_9ARAC^Q:1702-2339,H:14-630^32.62%ID^E:6e-84^.^.	.	aug3.g547.t1|m.660	171-8453[+]	.	.	.	.	.	.	.	.	.	.
aug3.g548	aug3.g548.t1	EFCB6_HUMAN^EFCB6_HUMAN^Q:109-671,H:24-566^20.48%ID^E:4e-10^RecName: Full=EF-hand calcium-binding domain-containing protein 6;^Eukaryota; Metazoa; Chordata; Craniata; Vertebrata; Euteleostomi; Mammalia; Eutheria; Euarchontoglires; Primates; Haplorrhini; Catarrhini; Hominidae; Homo`EFCB6_HUMAN^EFCB6_HUMAN^Q:591-808,H:1305-1500^23.85%ID^E:9e-09^RecName: Full=EF-hand calcium-binding domain-containin…	C3ZQ19_BRAFL^C3ZQ19_BRAFL^Q:222-676,H:153-573^23.29%ID^E:1e-32^SubName: Full=Putative uncharacterized protein {ECO:0000313|EMBL:EEN45398.1};^Eukaryota; Metazoa; Chordata; Cephalochordata; Branchiostomidae; Branchiostoma`C3ZQ19_BRAFL^C3ZQ19_BRAFL^Q:213-681,H:376-920^22.28%ID^E:4e-17^SubName: Full=Putative uncharacterized protein {ECO:0000313|EMBL:EEN45398.1};^Eukaryota; Metazoa; Chordata; Cephaloc…	.	aug3.g548.t1|m.661	60-2813[+]	.	.	PF13202.1^EF-hand_5^EF hand^239-256^E:0.021`PF13833.1^EF-hand_8^EF-hand domain pair^250-290^E:0.0057`PF13833.1^EF-hand_8^EF-hand domain pair^409-458^E:3.6e-06	.	.	.	.	GO:0005509^molecular_function^calcium ion binding	.	.
aug3.g548	aug3.g548.t2	EFCB6_HUMAN^EFCB6_HUMAN^Q:109-719,H:24-566^22.03%ID^E:3e-19^RecName: Full=EF-hand calcium-binding domain-containing protein 6;^Eukaryota; Metazoa; Chordata; Craniata; Vertebrata; Euteleostomi; Mammalia; Eutheria; Euarchontoglires; Primates; Haplorrhini; Catarrhini; Hominidae; Homo`EFCB6_HUMAN^EFCB6_HUMAN^Q:639-856,H:1305-1500^23.85%ID^E:9e-09^RecName: Full=EF-hand calcium-binding domain-containin…	F6TMY0_CIOIN^F6TMY0_CIOIN^Q:129-729,H:47-612^25.36%ID^E:6e-40^.^.`F6TMY0_CIOIN^F6TMY0_CIOIN^Q:165-858,H:653-1413^22.47%ID^E:5e-28^.^.`F6TMY0_CIOIN^F6TMY0_CIOIN^Q:143-722,H:142-726^21.67%ID^E:4e-23^.^.`F6TMY0_CIOIN^F6TMY0_CIOIN^Q:423-704,H:647-921^22.03%ID^E:4e-09^.^.`F6TMY0_CIOIN^F6TMY0_CIOIN^Q:162-346,H:1079-1277^23.62%ID^E:1e-05^.^.`F6TMY0_CIOIN^F6TMY0_CIOIN^Q:422-893,H:72-538^20.51%ID^E:1e-05^…	.	aug3.g548.t2|m.662	60-2957[+]	.	.	PF13202.1^EF-hand_5^EF hand^287-304^E:0.022`PF13833.1^EF-hand_8^EF-hand domain pair^298-338^E:0.006`PF13833.1^EF-hand_8^EF-hand domain pair^457-506^E:3.8e-06	.	.	.	.	GO:0005509^molecular_function^calcium ion binding	.	.
aug3.g549	aug3.g549.t1	KD3AB_XENLA^KD3AB_XENLA^Q:533-1307,H:553-1324^45.39%ID^E:0^RecName: Full=Lysine-specific demethylase 3A-B;^Eukaryota; Metazoa; Chordata; Craniata; Vertebrata; Euteleostomi; Amphibia; Batrachia; Anura; Pipoidea; Pipidae; Xenopodinae; Xenopus; Xenopus	A0A087T290_9ARAC^A0A087T290_9ARAC^Q:9-1208,H:17-1264^52.22%ID^E:0^.^.	.	aug3.g549.t1|m.663	231-4196[+]	.	.	PF02373.17^JmjC^JmjC domain, hydroxylase^1166-1260^E:3.8e-11	.	.	.	.	.	.	.
aug3.g550	aug3.g550.t1	TC1A_CAEEL^TC1A_CAEEL^Q:11-92,H:132-223^30.43%ID^E:1e-07^RecName: Full=Transposable element Tc1 transposase;^Eukaryota; Metazoa; Ecdysozoa; Nematoda; Chromadorea; Rhabditida; Rhabditoidea; Rhabditidae; Peloderinae; Caenorhabditis	A0A087U182_9ARAC^A0A087U182_9ARAC^Q:1-97,H:1-97^71.13%ID^E:6e-42^.^.	.	aug3.g550.t1|m.664	1-357[+]	.	.	PF13358.1^DDE_3^DDE superfamily endonuclease^2-99^E:4.6e-07	.	.	.	.	.	.	.
aug3.g551	aug3.g551.t1	.	E9H022_DAPPU^E9H022_DAPPU^Q:21-125,H:108-209^34.29%ID^E:1e-08^SubName: Full=Putative uncharacterized protein {ECO:0000313|EMBL:EFX74961.1};^Eukaryota; Metazoa; Ecdysozoa; Arthropoda; Crustacea; Branchiopoda; Diplostraca; Cladocera; Anomopoda; Daphniidae; Daphnia	.	aug3.g551.t1|m.665	144-716[+]	.	.	.	.	.	.	.	.	.	.
aug3.g552	aug3.g552.t1	.	.	.	.	.	.	.	.	.	.	.	.	.	.	.
aug3.g553	aug3.g553.t1	TC1A_CAEEL^TC1A_CAEEL^Q:102-195,H:176-273^41.84%ID^E:4e-15^RecName: Full=Transposable element Tc1 transposase;^Eukaryota; Metazoa; Ecdysozoa; Nematoda; Chromadorea; Rhabditida; Rhabditoidea; Rhabditidae; Peloderinae; Caenorhabditis	A0A087UC68_9ARAC^A0A087UC68_9ARAC^Q:56-184,H:7-131^53.49%ID^E:9e-37^.^.	.	aug3.g553.t1|m.667	2-613[+]	.	.	PF13358.1^DDE_3^DDE superfamily endonuclease^110-158^E:3e-06	.	.	.	.	.	.	.
aug3.g554	aug3.g554.t1	SETMR_HUMAN^SETMR_HUMAN^Q:5-102,H:551-648^39.39%ID^E:2e-19^RecName: Full=Histone-lysine N-methyltransferase SETMAR {ECO:0000305};^Eukaryota; Metazoa; Chordata; Craniata; Vertebrata; Euteleostomi; Mammalia; Eutheria; Euarchontoglires; Primates; Haplorrhini; Catarrhini; Hominidae; Homo	V5I8E6_ANOGL^V5I8E6_ANOGL^Q:5-104,H:1-99^69%ID^E:1e-43^SubName: Full=Histone-lysine N-methyltransferase SETMAR {ECO:0000313|EMBL:JAB63646.1};^Eukaryota; Metazoa; Ecdysozoa; Arthropoda; Hexapoda; Insecta; Pterygota; Neoptera; Endopterygota; Coleoptera; Polyphaga; Cucujiformia; Chrysomeloidea; Cerambycidae; Lamiinae; Lamiini; Anoplophora	.	aug3.g554.t1|m.668	19-393[+]	.	.	PF01359.13^Transposase_1^Transposase (partial DDE domain)^3-32^E:9.9e-07`PF13358.1^DDE_3^DDE superfamily endonuclease^6-100^E:3.4e-10	.	.	.	.	.	.	.
aug3.g555	aug3.g555.t1	TCB1_CAEBR^TCB1_CAEBR^Q:1-125,H:127-256^39.39%ID^E:7e-16^RecName: Full=Transposable element Tcb1 transposase;^Eukaryota; Metazoa; Ecdysozoa; Nematoda; Chromadorea; Rhabditida; Rhabditoidea; Rhabditidae; Peloderinae; Caenorhabditis	A0A087UC68_9ARAC^A0A087UC68_9ARAC^Q:1-142,H:1-143^79.72%ID^E:2e-73^.^.	.	aug3.g555.t1|m.669	1-537[+]	.	.	PF13358.1^DDE_3^DDE superfamily endonuclease^2-120^E:7.5e-15	.	.	.	.	.	.	.
aug3.g556	aug3.g556.t1	DMT1A_XENLA^DMT1A_XENLA^Q:155-244,H:28-118^52.13%ID^E:7e-22^RecName: Full=Doublesex- and mab-3-related transcription factor 1A;^Eukaryota; Metazoa; Chordata; Craniata; Vertebrata; Euteleostomi; Amphibia; Batrachia; Anura; Pipoidea; Pipidae; Xenopodinae; Xenopus; Xenopus`DMT1A_XENLA^DMT1A_XENLA^Q:505-573,H:14-84^59.15%ID^E:3e-19^RecName: Full=Doublesex- and mab-3-related transcription factor 1A;^E…	Q0E9Z2_GLARU^Q0E9Z2_GLARU^Q:155-270,H:28-146^43.7%ID^E:2e-20^SubName: Full=Doublesex and mab-3 related transcription factor 1 {ECO:0000313|EMBL:BAF31129.1};^Eukaryota; Metazoa; Chordata; Craniata; Vertebrata; Euteleostomi; Amphibia; Batrachia; Anura; Neobatrachia; Ranoidea; Ranidae; Glandirana`Q0E9Z2_GLARU^Q0E9Z2_GLARU^Q:513-573,H:24-84^62.3%ID^E:7e-17^SubName: Full=Doublesex and mab-3 related tr…	.	aug3.g556.t1|m.670	167-2047[+]	.	.	PF00751.13^DM^DM DNA binding domain^155-201^E:4.5e-18`PF00751.13^DM^DM DNA binding domain^299-343^E:3.4e-12`PF00751.13^DM^DM DNA binding domain^517-563^E:1.1e-19	.	.	.	.	GO:0043565^molecular_function^sequence-specific DNA binding`GO:0006355^biological_process^regulation of transcription, DNA-templated	.	.
aug3.g557	aug3.g557.t1	DMTA2_ORENI^DMTA2_ORENI^Q:133-218,H:53-138^46.51%ID^E:7e-21^RecName: Full=Doublesex- and mab-3-related transcription factor A2;^Eukaryota; Metazoa; Chordata; Craniata; Vertebrata; Euteleostomi; Actinopterygii; Neopterygii; Teleostei; Neoteleostei; Acanthomorphata; Ovalentaria; Cichlomorphae; Cichliformes; Cichlidae; African cichlids; Pseudocrenilabrinae; Oreochromini; Oreochromis	G3PAW6_GASAC^G3PAW6_GASAC^Q:133-218,H:48-133^46.51%ID^E:3e-19^SubName: Full=Uncharacterized protein {ECO:0000313|Ensembl:ENSGACP00000014740};^Eukaryota; Metazoa; Chordata; Craniata; Vertebrata; Euteleostomi; Actinopterygii; Neopterygii; Teleostei; Neoteleostei; Acanthomorphata; Eupercaria; Perciformes; Cottioidei; Gasterosteales; Gasterosteidae; Gasterosteus	.	aug3.g557.t1|m.671	184-888[+]	.	.	PF00751.13^DM^DM DNA binding domain^133-179^E:1.6e-15	.	.	.	.	GO:0043565^molecular_function^sequence-specific DNA binding`GO:0006355^biological_process^regulation of transcription, DNA-templated	.	.
aug3.g558	aug3.g558.t1	DMTA2_XENTR^DMTA2_XENTR^Q:48-99,H:47-98^55.77%ID^E:2e-13^RecName: Full=Doublesex- and mab-3-related transcription factor A2;^Eukaryota; Metazoa; Chordata; Craniata; Vertebrata; Euteleostomi; Amphibia; Batrachia; Anura; Pipoidea; Pipidae; Xenopodinae; Xenopus; Silurana	A0A087UZA4_9ARAC^A0A087UZA4_9ARAC^Q:181-362,H:1-176^34.24%ID^E:1e-17^.^.	.	aug3.g558.t1|m.672	3-1238[+]	.	.	PF00751.13^DM^DM DNA binding domain^53-98^E:2.9e-16	.	.	.	.	GO:0043565^molecular_function^sequence-specific DNA binding`GO:0006355^biological_process^regulation of transcription, DNA-templated	.	.
aug3.g558	aug3.g558.t2	DMRT1_ORYLA^DMRT1_ORYLA^Q:124-194,H:23-93^63.38%ID^E:1e-23^RecName: Full=Doublesex- and mab-3-related transcription factor 1;^Eukaryota; Metazoa; Chordata; Craniata; Vertebrata; Euteleostomi; Actinopterygii; Neopterygii; Teleostei; Neoteleostei; Acanthomorphata; Ovalentaria; Atherinomorphae; Beloniformes; Adrianichthyidae; Oryziinae; Oryzias	B7PSZ9_IXOSC^B7PSZ9_IXOSC^Q:120-230,H:48-159^53.85%ID^E:2e-26^SubName: Full=DMRT1, putative {ECO:0000313|EMBL:EEC09721.1};^Eukaryota; Metazoa; Ecdysozoa; Arthropoda; Chelicerata; Arachnida; Acari; Parasitiformes; Ixodida; Ixodoidea; Ixodidae; Ixodinae; Ixodes	.	aug3.g558.t2|m.673	2-1471[+]	.	.	PF00751.13^DM^DM DNA binding domain^134-180^E:2.3e-20	.	.	.	.	GO:0043565^molecular_function^sequence-specific DNA binding`GO:0006355^biological_process^regulation of transcription, DNA-templated	.	.
aug3.g559	aug3.g559.t1	.	.	.	aug3.g559.t1|m.674	29-370[+]	.	.	.	.	.	.	.	.	.	.
aug3.g560	aug3.g560.t1	CUTA_XENLA^CUTA_XENLA^Q:14-129,H:38-151^59.48%ID^E:1e-45^RecName: Full=Protein CutA homolog;^Eukaryota; Metazoa; Chordata; Craniata; Vertebrata; Euteleostomi; Amphibia; Batrachia; Anura; Pipoidea; Pipidae; Xenopodinae; Xenopus; Xenopus	A0A087T857_9ARAC^A0A087T857_9ARAC^Q:1-130,H:25-154^74.62%ID^E:2e-68^.^.	.	aug3.g560.t1|m.675	148-567[+]	.	.	PF03091.10^CutA1^CutA1 divalent ion tolerance protein^28-127^E:1.1e-37	.	.	.	.	GO:0010038^biological_process^response to metal ion	.	.
aug3.g560	aug3.g560.t2	CUTA_XENLA^CUTA_XENLA^Q:4-115,H:40-151^58.93%ID^E:1e-45^RecName: Full=Protein CutA homolog;^Eukaryota; Metazoa; Chordata; Craniata; Vertebrata; Euteleostomi; Amphibia; Batrachia; Anura; Pipoidea; Pipidae; Xenopodinae; Xenopus; Xenopus	A0A087T857_9ARAC^A0A087T857_9ARAC^Q:1-116,H:39-154^78.45%ID^E:4e-64^.^.	.	aug3.g560.t2|m.676	44-463[+]	.	.	PF03091.10^CutA1^CutA1 divalent ion tolerance protein^28-127^E:1.1e-37	.	.	.	.	GO:0010038^biological_process^response to metal ion	.	.
aug3.g561	aug3.g561.t1	RIR1_DROME^RIR1_DROME^Q:14-134,H:19-139^69.42%ID^E:2e-52^RecName: Full=Ribonucleoside-diphosphate reductase large subunit;^Eukaryota; Metazoa; Ecdysozoa; Arthropoda; Hexapoda; Insecta; Pterygota; Neoptera; Endopterygota; Diptera; Brachycera; Muscomorpha; Ephydroidea; Drosophilidae; Drosophila; Sophophora	A0A087UAV7_9ARAC^A0A087UAV7_9ARAC^Q:20-135,H:1-116^86.21%ID^E:4e-60^.^.	.	aug3.g561.t1|m.677	1-426[+]	.	.	PF03477.11^ATP-cone^ATP cone domain^19-100^E:2.4e-12	.	.	.	.	.	.	.
aug3.g562	aug3.g562.t1	RIR1_MOUSE^RIR1_MOUSE^Q:1-562,H:223-747^74.07%ID^E:0^RecName: Full=Ribonucleoside-diphosphate reductase large subunit;^Eukaryota; Metazoa; Chordata; Craniata; Vertebrata; Euteleostomi; Mammalia; Eutheria; Euarchontoglires; Glires; Rodentia; Sciurognathi; Muroidea; Muridae; Murinae; Mus; Mus	A0A087UAV7_9ARAC^A0A087UAV7_9ARAC^Q:1-577,H:210-744^81.46%ID^E:0^.^.	.	aug3.g562.t1|m.678	3-1841[+]	.	.	PF02867.10^Ribonuc_red_lgC^Ribonucleotide reductase, barrel domain^25-183^E:8.8e-69`PF02867.10^Ribonuc_red_lgC^Ribonucleotide reductase, barrel domain^209-586^E:5.9e-147	.	.	.	.	GO:0006260^biological_process^DNA replication`GO:0055114^biological_process^oxidation-reduction process	.	.
aug3.g562	aug3.g562.t2	RIR1_MOUSE^RIR1_MOUSE^Q:6-590,H:162-747^79.86%ID^E:0^RecName: Full=Ribonucleoside-diphosphate reductase large subunit;^Eukaryota; Metazoa; Chordata; Craniata; Vertebrata; Euteleostomi; Mammalia; Eutheria; Euarchontoglires; Glires; Rodentia; Sciurognathi; Muroidea; Muridae; Murinae; Mus; Mus	A0A087UAV7_9ARAC^A0A087UAV7_9ARAC^Q:6-605,H:149-744^87.83%ID^E:0^.^.	.	aug3.g562.t2|m.679	140-1966[+]	.	.	PF00317.16^Ribonuc_red_lgN^Ribonucleotide reductase, all-alpha domain^6-56^E:1e-15`PF02867.10^Ribonuc_red_lgC^Ribonucleotide reductase, barrel domain^59-582^E:1.8e-219	.	.	.	.	GO:0004748^molecular_function^ribonucleoside-diphosphate reductase activity, thioredoxin disulfide as acceptor`GO:0005524^molecular_function^ATP binding`GO:0006260^biological_process^DNA replication`GO:0055114^biological_process^oxidation-reduction process	.	.
aug3.g562	aug3.g562.t3	RIR1_MOUSE^RIR1_MOUSE^Q:6-628,H:162-747^75%ID^E:0^RecName: Full=Ribonucleoside-diphosphate reductase large subunit;^Eukaryota; Metazoa; Chordata; Craniata; Vertebrata; Euteleostomi; Mammalia; Eutheria; Euarchontoglires; Glires; Rodentia; Sciurognathi; Muroidea; Muridae; Murinae; Mus; Mus	A0A087UAV7_9ARAC^A0A087UAV7_9ARAC^Q:6-643,H:149-744^82.6%ID^E:0^.^.	.	aug3.g562.t3|m.680	140-2080[+]	.	.	PF00317.16^Ribonuc_red_lgN^Ribonucleotide reductase, all-alpha domain^6-56^E:1.1e-15`PF02867.10^Ribonuc_red_lgC^Ribonucleotide reductase, barrel domain^59-217^E:9.7e-69`PF02867.10^Ribonuc_red_lgC^Ribonucleotide reductase, barrel domain^243-620^E:6.9e-147	.	.	.	.	GO:0004748^molecular_function^ribonucleoside-diphosphate reductase activity, thioredoxin disulfide as acceptor`GO:0005524^molecular_function^ATP binding`GO:0006260^biological_process^DNA replication`GO:0055114^biological_process^oxidation-reduction process	.	.
aug3.g563	aug3.g563.t1	.	.	.	aug3.g563.t1|m.681	173-1147[+]	.	.	.	.	.	.	.	.	.	.
aug3.g564	aug3.g564.t1	ADK_PHYPA^ADK_PHYPA^Q:1-225,H:50-341^35.71%ID^E:8e-54^RecName: Full=Adenosine kinase;^Eukaryota; Viridiplantae; Streptophyta; Embryophyta; Bryophyta; Bryophytina; Bryopsida; Funariidae; Funariales; Funariaceae; Physcomitrella	A2X7E9_ORYSI^A2X7E9_ORYSI^Q:6-224,H:55-318^45.11%ID^E:1e-71^SubName: Full=Putative uncharacterized protein {ECO:0000313|EMBL:EAY86759.1};^Eukaryota; Viridiplantae; Streptophyta; Embryophyta; Tracheophyta; Spermatophyta; Magnoliophyta; Liliopsida; Poales; Poaceae; BEP clade; Ehrhartoideae; Oryzeae; Oryza	.	aug3.g564.t1|m.682	322-1014[+]	.	.	PF00294.19^PfkB^pfkB family carbohydrate kinase^6-122^E:8.7e-21`PF00294.19^PfkB^pfkB family carbohydrate kinase^121-223^E:1.2e-21	.	.	.	.	.	.	.
aug3.g565	aug3.g565.t1	INSI2_HUMAN^INSI2_HUMAN^Q:2-202,H:24-225^42.86%ID^E:1e-47^RecName: Full=Insulin-induced gene 2 protein;^Eukaryota; Metazoa; Chordata; Craniata; Vertebrata; Euteleostomi; Mammalia; Eutheria; Euarchontoglires; Primates; Haplorrhini; Catarrhini; Hominidae; Homo	W4XF92_STRPU^W4XF92_STRPU^Q:1-188,H:47-236^46.32%ID^E:1e-50^.^.	.	aug3.g565.t1|m.683	182-790[+]	.	.	PF07281.7^INSIG^Insulin-induced protein (INSIG)^8-188^E:8e-38	.	.	.	.	.	.	.
aug3.g566	aug3.g566.t1	E41L5_MOUSE^E41L5_MOUSE^Q:1-149,H:229-378^76.67%ID^E:4e-76^RecName: Full=Band 4.1-like protein 5;^Eukaryota; Metazoa; Chordata; Craniata; Vertebrata; Euteleostomi; Mammalia; Eutheria; Euarchontoglires; Glires; Rodentia; Sciurognathi; Muroidea; Muridae; Murinae; Mus; Mus	A0A087U744_9ARAC^A0A087U744_9ARAC^Q:113-660,H:1-529^57.09%ID^E:5e-176^.^.	.	aug3.g566.t1|m.684	1-2025[+]	.	.	PF09380.5^FERM_C^FERM C-terminal PH-like domain^26-112^E:1.9e-20`PF08736.6^FA^FERM adjacent (FA)^123-164^E:1.3e-11	.	.	.	.	.	.	.
[truncated: 32,205 more rows]
